# Supplementary material for: HNEAP Regulates Necroptosis of Cardiomyocytes by Suppressing the m5C Methylation of Atf7 mRNA
Source: Adv Sci (Weinh). 2023 Oct 23;10(34):2304329. doi: 10.1002/advs.202304329 (PMC10700171; doi:10.1002/advs.202304329)
Supplement: Supplementary file 2 — Supporting Information [file ADVS-10-2304329-s001.xls]

## Sheet: up_IR_vs_Sham
Supplementary Table 1. List of differentially expressed piRNAs in I/R heart compared to Sham heart.
ProbeName	Fold Change	Regulation	Description	organism	piRNA_acc	piRNA_length	sequence
ASPI079827P	3.65179	up	Piwi-interacting RNA (piRNA)	Mus musculus	DQ550606	31	TGCCTTCATCATCAGAACATAGTCGTCGTCT
ASPI054202P	2.51849	up	Piwi-interacting RNA (piRNA)	Mus musculus	DQ693054	29	TTGGAGGACATTTTTGATGTTGTGCTAGA
ASPI024837P	3.6064	up	Piwi-interacting RNA (piRNA)	Mus musculus	DQ540571	29	CAGAAGTTGCCAGGTTTTGTCTGACCAGC
ASPI236140P	2.58924	up	Piwi-interacting RNA (piRNA)	Mus musculus	DQ700113	31	TGGTGAATTACTCCATCAGGAATCTAGGAGT
ASPI335848P	5.02352	up	Piwi-interacting RNA (piRNA)	Mus musculus	"DQ565477,DQ712381"	30	TACTTGTACGTATGTGATTTTAGGGCTGAT
ASPI170495P	3.31089	up	Piwi-interacting RNA (piRNA)	Mus musculus	DQ721298	30	TCCCCCATGTGTGATGCATACGACGGTGTC
ASPI150373P	8.80549	up	Piwi-interacting RNA (piRNA)	Mus musculus	DQ555479	26	TGGTAAAATGGTACCTGGCTTACGTT
ASPI126722P	7.73256	up	Piwi-interacting RNA (piRNA)	Mus musculus	DQ710592	30	TAGACAAGTGTAAAGTGCTACTTGTAGAGA
ASPI160249P	4.25616	up	Piwi-interacting RNA (piRNA)	Mus musculus	DQ727384	30	TGGGACACTCCAGCTACCGTGGATCTCCTA
ASPI101202P	2.1751	up	Piwi-interacting RNA (piRNA)	Mus musculus	DQ547936	28	TGAGTTGAGACTGTCAGTAGGTGTTGCC
ASPI240816P	2.29825	up	Piwi-interacting RNA (piRNA)	Mus musculus	DQ697295	30	TTACAAGGAAAATCCGTTGACCGACTCACA
ASPI293283P	4.66103	up	Piwi-interacting RNA (piRNA)	Mus musculus	DQ687260	25	TAGTGCATCGAAGCAATCTTATGGG
ASPI096693P	2.38279	up	Piwi-interacting RNA (piRNA)	Mus musculus	DQ560652	30	TTAAATGCTGATTGACGGACCTCATTTCTT
ASPI122100P	2.7447	up	Piwi-interacting RNA (piRNA)	Mus musculus	DQ702352	30	TGAGAGAAACTGTTAACGAATGGCATAATT
ASPI126658P	6.24124	up	Piwi-interacting RNA (piRNA)	Mus musculus	DQ712833	30	TCCCTGTTGGATTTAAAGCTCTGTTTTGGG
ASPI130439P	3.21268	up	Piwi-interacting RNA (piRNA)	Mus musculus	DQ727202	25	TGGGTAAACTGCACCAATGTGGGAT
ASPI351843P	2.55959	up	Piwi-interacting RNA (piRNA)	Mus musculus	DQ711617	26	TTTGAGGGCTTCATTTCTCTAAAGGA
ASPI248577P	2.80527	up	Piwi-interacting RNA (piRNA)	Mus musculus	DQ704780	30	TTCCCTGGTGCTCTGGACATTTAAGGTTGA
ASPI331832P	2.18608	up	Piwi-interacting RNA (piRNA)	Mus musculus	DQ698101	26	TGAGTCAGAAAACTTCGTGGATGTTC
ASPI008674P	3.61382	up	Piwi-interacting RNA (piRNA)	Mus musculus		28	TTGGAGATATGCAAATAAGCCTTACAGG
ASPI149376P	2.09017	up	Piwi-interacting RNA (piRNA)	Mus musculus	DQ716828	29	TGGGGACTAGCTTTCATAATACTGTAAGA
ASPI170580P	2.21947	up	Piwi-interacting RNA (piRNA)	Mus musculus	DQ696080	30	TGGGACGTCACAGTAAGGTCCTGCCTTTCC
ASPI365934P	3.85034	up	Piwi-interacting RNA (piRNA)	Mus musculus	DQ685235	30	TGACATTTATTGATGCCAGTGGCCTGATGA
ASPI223161P	3.69369	up	Piwi-interacting RNA (piRNA)	Mus musculus	DQ568054	29	TATCCACAGTGTCCAAGAGTCCTTACTGT
ASPI195442P	3.96462	up	Piwi-interacting RNA (piRNA)	Mus musculus	DQ553355	28	TGGAGGTCTTATCAAATGTTACATTTGG
ASPI267223P	2.47116	up	Piwi-interacting RNA (piRNA)	Mus musculus	DQ565541	28	TAGAAAAGGTTGGCCAATGCTCATGGGA
ASPI306727P	3.32798	up	Piwi-interacting RNA (piRNA)	Mus musculus	DQ555776	28	TGGTCTATCTTTGGGATTAACAATTAGG
ASPI324211P	2.91816	up	Piwi-interacting RNA (piRNA)	Mus musculus	DQ548816	30	TGCAACTGTTGAGAGGAAACTTCTCAGGGA
ASPI207063P	2.22976	up	Piwi-interacting RNA (piRNA)	Mus musculus	DQ725913	29	TAACTGTATATGGGATGAATCCCCAGATG
ASPI156525P	3.0734	up	Piwi-interacting RNA (piRNA)	Mus musculus	DQ686871	30	TTCTTGCTGTTAATGGAGAAATTGAATGTC
ASPI158874P	5.66102	up	Piwi-interacting RNA (piRNA)	Mus musculus	DQ696441	29	TGCACTAAACAGAATCCTTTTGACCAGGA
ASPI353107P	3.88228	up	Piwi-interacting RNA (piRNA)	Mus musculus	DQ706088	25	TGGCTACACCACTCTGCATGTGGAG
ASPI350889P	3.68788	up	Piwi-interacting RNA (piRNA)	Mus musculus	DQ567380	29	TAGTAAGATTTTTACATTTGCCTTTCGCC
ASPI265238P	2.69436	up	Piwi-interacting RNA (piRNA)	Mus musculus	DQ707392	31	TCCACTATTTAGGAGGTCTTTCTAAATCCCC
ASPI044493P	2.2237	up	Piwi-interacting RNA (piRNA)	Mus musculus	DQ715410	30	AACACACTTGCGCTTATGCTGAGCACCCGG
ASPI178320P	5.10059	up	Piwi-interacting RNA (piRNA)	Mus musculus	DQ549563	29	TGCCAAAAGCCTGGGTACGTGGTAGTTCC
ASPI138661P	3.71719	up	Piwi-interacting RNA (piRNA)	Mus musculus	DQ714907	29	TGGATTTGAAGTACTTGGGAACTATATTC
ASPI193335P	10.1854	up	Piwi-interacting RNA (piRNA)	Mus musculus	DQ710246	29	TGCATAGTTGAGGAAAGTCCACAAAAGGG
ASPI331714P	2.30801	up	Piwi-interacting RNA (piRNA)	Mus musculus	DQ723418	30	TGAAGTTACATGTATGACTGCTGAATGGAG
ASPI314497P	2.13061	up	Piwi-interacting RNA (piRNA)	Mus musculus	"DQ549562,DQ692266"	28	TGCCAAAAGCCTGGGTACGTGGTAGTTC
ASPI041736P	2.0786	up	Piwi-interacting RNA (piRNA)	Mus musculus	DQ703670	30	TAGGAGAATTAGGTAGCAATCTATGTCATG
ASPI039817P	4.28617	up	Piwi-interacting RNA (piRNA)	Mus musculus	DQ550406	29	TGCCTCAGCAACAAAATAGGTTGTCATCA
ASPI287330P	4.7711	up	Piwi-interacting RNA (piRNA)	Mus musculus	DQ726245	26	TATCTATATTTCGTGCCCAACCTCAC
ASPI387858P	4.65157	up	Piwi-interacting RNA (piRNA)	Mus musculus	DQ564590	30	TACATCTTCAAGCCTCTTTTATGGTTGACT
ASPI386545P	2.05182	up	Piwi-interacting RNA (piRNA)	Mus musculus	DQ562033	28	TTGGAGGCTTCAGCTGCAGATTGTTTGC
ASPI290675P	3.41426	up	Piwi-interacting RNA (piRNA)	Mus musculus	"DQ542933,DQ719206"	30	TCCGATTTGGCATTTCAGATTTGGCCTTGA
ASPI366100P	4.50593	up	Piwi-interacting RNA (piRNA)	Mus musculus	DQ564775	30	TACCACTCTGCCTTATTTTCAAAGTTATGT
ASPI292047P	3.31916	up	Piwi-interacting RNA (piRNA)	Mus musculus	DQ726594	24	GTGAACCCCGGTGAAACCCAGTGG
ASPI295021P	2.42966	up	Piwi-interacting RNA (piRNA)	Mus musculus	"DQ554507,DQ696581"	29	TGGGAAGCTTGTTGAGTTAGAGTGTCTCT
ASPI237276P	3.04377	up	Piwi-interacting RNA (piRNA)	Mus musculus	DQ565139	31	TACGCCAAGATTAAGAGGGTAGATATCTCAA
ASPI088893P	4.11104	up	Piwi-interacting RNA (piRNA)	Mus musculus	DQ701203	26	TAGAAAGTCATGGGTAGAAACTTCTA
ASPI335188P	3.02334	up	Piwi-interacting RNA (piRNA)	Mus musculus	DQ549778	30	TGCCACAAGCATCTGCAGATTGGGTCTCCC
ASPI029550P	2.71505	up	Piwi-interacting RNA (piRNA)	Mus musculus	DQ708421	30	TAGGAAATCATTAGCCTTTAAGGGTCAGAC
ASPI192562P	3.20828	up	Piwi-interacting RNA (piRNA)	Mus musculus	DQ700502	27	TAAAACTCAGGGTACACAAATGGGAAC
ASPI129337P	2.04113	up	Piwi-interacting RNA (piRNA)	Mus musculus	DQ721575	29	TGCAGTTTTCTAGATGAGATAGTGGTAGG
ASPI091310P	2.43553	up	Piwi-interacting RNA (piRNA)	Mus musculus	"DQ542194,DQ696546"	29	TCCAGAAAACTTGGAGATGTGCACTCAGA
ASPI359795P	4.01239	up	Piwi-interacting RNA (piRNA)	Mus musculus	DQ688823	29	TGACATTGAAACATAGCTGGAAAGAGCCT
ASPI353952P	2.11594	up	Piwi-interacting RNA (piRNA)	Mus musculus	DQ711971	32	TGGGAGAATTCATTAATGCCCTTGCCTGACCC
ASPI188068P	2.29674	up	Piwi-interacting RNA (piRNA)	Mus musculus	DQ708144	29	TAGAAGGATGTTGAATGTTTGGGATGAAA
ASPI275461P	3.11586	up	Piwi-interacting RNA (piRNA)	Mus musculus	DQ695796	30	TAAAGATGAATCTCCACATGATGTGGGAGC
ASPI245844P	4.27827	up	Piwi-interacting RNA (piRNA)	Mus musculus	DQ690115	30	TAACAGAAGAATCTTGTCTGCTTTGGACAT
ASPI067256P	2.72413	up	Piwi-interacting RNA (piRNA)	Mus musculus	DQ544052	29	TCTAAGATGCTACTTGCCTATTTTGGATT
ASPI271617P	5.07331	up	Piwi-interacting RNA (piRNA)	Mus musculus	DQ727182	27	TGGCAACACTCAAGTGGTATCCACAGT
ASPI301462P	2.12359	up	Piwi-interacting RNA (piRNA)	Mus musculus	DQ706969	28	TGCTATGCTTATGATGGCATTGGAGAGG
ASPI067745P	4.20886	up	Piwi-interacting RNA (piRNA)	Mus musculus	DQ564392	30	TACACTTAAAAGCTGCCACGTCGTCATCCC
ASPI254373P	4.25428	up	Piwi-interacting RNA (piRNA)	Mus musculus	DQ707168	31	TGCCAACCTGTGCTAGTTGCACTACTTGGTC
ASPI291556P	2.87298	up	Piwi-interacting RNA (piRNA)	Mus musculus	DQ554132	31	TGGCCTGGACATTCCTGGTAGAGGAGTCCCC
ASPI355454P	2.75879	up	Piwi-interacting RNA (piRNA)	Mus musculus	DQ714454	30	TGGGCATCCCAGTGATTTGTTATGTACCAA
ASPI300545P	2.0851	up	Piwi-interacting RNA (piRNA)	Mus musculus	DQ686038	32	TCCAGGTGTCTAATTACTGAAGGGAAATCTCC
ASPI021824P	2.02592	up	Piwi-interacting RNA (piRNA)	Mus musculus	DQ725324	31	TGATTGATGTAACCCTGATCCTTGAGTGACA
ASPI175021P	3.16552	up	Piwi-interacting RNA (piRNA)	Mus musculus	DQ724471	26	GACGATGGGATATGTTGTCTTTTAAT
ASPI055457P	2.00553	up	Piwi-interacting RNA (piRNA)	Mus musculus	DQ690121	26	TGTCAGAGAAGAAGATTAATGGTCCT
ASPI379421P	2.22922	up	Piwi-interacting RNA (piRNA)	Mus musculus	DQ693511	30	TTGGAATCCATCTCAGTAGGAGGTATAAGG
ASPI374579P	3.70527	up	Piwi-interacting RNA (piRNA)	Mus musculus	DQ723127	32	AGCAACAACATAAACTGCGAAACAGGTGAAGA
ASPI095518P	2.70923	up	Piwi-interacting RNA (piRNA)	Mus musculus	DQ694364	29	TGGCTATGCGTTTTGTTTATATCACAAGG
ASPI289711P	6.8214	up	Piwi-interacting RNA (piRNA)	Mus musculus	DQ693001	28	TGATATGTTAGTGGATAACTCAGCCATT
ASPI076509P	2.15023	up	Piwi-interacting RNA (piRNA)	Mus musculus	DQ554726	30	TGGGAGCTTCATGGACGATACAATGCAGAT
ASPI312381P	2.30426	up	Piwi-interacting RNA (piRNA)	Mus musculus	DQ568576	32	TATTCTGGAGAATTATAAGTGGCCTGCCATGT
ASPI123648P	6.41772	up	Piwi-interacting RNA (piRNA)	Mus musculus	DQ690722	30	TGAATTAACATGTCAGTGGATTAATAAGTT
ASPI142287P	2.41671	up	Piwi-interacting RNA (piRNA)	Mus musculus	"DQ548193,DQ698863"	27	TGATCTATCATAAGAGGTCAGGTTGTC
ASPI092140P	2.4724	up	Piwi-interacting RNA (piRNA)	Mus musculus	DQ542948	30	TCCGGAAGGCCTCGTTCACCGATGGATAGT
ASPI358682P	2.59944	up	Piwi-interacting RNA (piRNA)	Mus musculus	DQ720003	26	TAGTGGATCAGTCTTTTGCTTGCACC
ASPI020902P	2.33488	up	Piwi-interacting RNA (piRNA)	Mus musculus	DQ706546	29	TCTGAACTCTGTGGGACACTCATCTCTGT
ASPI191769P	2.15973	up	Piwi-interacting RNA (piRNA)	Mus musculus	DQ688804	25	TCAAAAAAGGAGCCGAAGTTTGGAC
ASPI177342P	3.694	up	Piwi-interacting RNA (piRNA)	Mus musculus	DQ694038	26	TATCAGTGTTGAGATGGGAAGTTTCC
ASPI401613P	5.1025	up	Piwi-interacting RNA (piRNA)	Mus musculus	DQ711296	30	TGAACCATCTTTTCAGATGATCTGGTAGCT
ASPI218121P	2.09061	up	Piwi-interacting RNA (piRNA)	Mus musculus	DQ688606	27	TGGACTAGTTTAGAGAGGACCAAACTG
ASPI070775P	2.94346	up	Piwi-interacting RNA (piRNA)	Mus musculus	DQ688677	29	TCACTGCCATTGGGATATCTAATTTCTTC
ASPI335918P	2.83169	up	Piwi-interacting RNA (piRNA)	Mus musculus		27	TGAAAGAGGAGTTGATGCTTTGGGCAT
ASPI182432P	2.4787	up	Piwi-interacting RNA (piRNA)	Mus musculus	DQ700299	29	TCCAAAATGATGGGGACCTTTCAGTTAAT
ASPI352736P	2.37749	up	Piwi-interacting RNA (piRNA)	Mus musculus	DQ701450	30	TACTGTAGGCCTATTTACTGGGTTAACTGA
ASPI388545P	2.09121	up	Piwi-interacting RNA (piRNA)	Mus musculus	"DQ568290,DQ687697"	30	TATGATTCAGGCTTACCCGTAGAGGTGGAC
ASPI183087P	2.0333	up	Piwi-interacting RNA (piRNA)	Mus musculus	DQ697357	31	TTTCTACTGGACCGCAACTGGGTGTTGCTTC
ASPI028395P	2.2334	up	Piwi-interacting RNA (piRNA)	Mus musculus	DQ699030	28	TGTGAAAACATCTTAACCTCTGGGGAAA
ASPI324600P	2.25808	up	Piwi-interacting RNA (piRNA)	Mus musculus	DQ723811	29	GGTCTGTGCATAAGGAAAGTTGCCTGTCA
ASPI291971P	2.23912	up	Piwi-interacting RNA (piRNA)	Mus musculus	DQ685003	29	TGGTAAAGTTGGGATGTCAGCTGTTCCTA
ASPI088498P	2.34966	up	Piwi-interacting RNA (piRNA)	Mus musculus	DQ696456	28	TAGGAAGCCATTCTTAGCATCTAGGTAG
ASPI219007P	2.2603	up	Piwi-interacting RNA (piRNA)	Mus musculus	DQ693135	30	TATAATTGTCTCGGAGGCTTACTGCTGAGT
ASPI027696P	5.81584	up	Piwi-interacting RNA (piRNA)	Mus musculus	DQ695419	29	TACAATATTGACTTGTTATCTGGGTGTGA
ASPI116770P	2.22419	up	Piwi-interacting RNA (piRNA)	Mus musculus	DQ544222	30	TCTCAGCCTTTGGGTTGATGCCTAGGATGT
ASPI017524P	2.08746	up	Piwi-interacting RNA (piRNA)	Mus musculus	"DQ541203,DQ691339"	29	CTGGAAAGTCCACGTTTTTTTGCCAACAG
ASPI314866P	4.65428	up	Piwi-interacting RNA (piRNA)	Mus musculus	DQ722175	30	TGACAAATGCAGATGTATATGTTTGGAGCC
ASPI214833P	2.36036	up	Piwi-interacting RNA (piRNA)	Mus musculus	DQ546987	29	TGAGAAGGGAATATCTGCCAGCCTCAGAC
ASPI074887P	3.66723	up	Piwi-interacting RNA (piRNA)	Mus musculus	DQ726875	32	TAGGGAAAATGCTCTGGGTGGCCATGAGCAGT
ASPI206500P	2.20542	up	Piwi-interacting RNA (piRNA)	Mus musculus	DQ542365	29	TCCAGTGTCTTGGGATTTGTGCCACAACC
ASPI272948P	2.51063	up	Piwi-interacting RNA (piRNA)	Mus musculus	DQ708755	30	TGGAATTTGCAGCTCTCCTGCTTCAGCCTC
ASPI220206P	4.10569	up	Piwi-interacting RNA (piRNA)	Mus musculus	"DQ566674,DQ704284"	29	TAGGAATGATTTGGAACATTTATCAGGGA
ASPI014051P	3.01068	up	Piwi-interacting RNA (piRNA)	Mus musculus	DQ714328	26	TATTACCAGAAACACGATTGGTGCTT
ASPI145443P	3.76568	up	Piwi-interacting RNA (piRNA)	Mus musculus	DQ552093	29	TAAAACGCCTTTTGTTGCCTGTCTACATC
ASPI299357P	2.22114	up	Piwi-interacting RNA (piRNA)	Mus musculus	DQ557045	30	TGTCACTGAACCTACAAGTCCTCTTCCTCC
ASPI190979P	3.53498	up	Piwi-interacting RNA (piRNA)	Mus musculus	DQ544148	29	TCTATGAAGTTGCCTCTGACCTTACATGA
ASPI266741P	3.64355	up	Piwi-interacting RNA (piRNA)	Mus musculus	DQ723400	26	TGAAACCAGACTAGACGTTGGGTCTG
ASPI194512P	2.18329	up	Piwi-interacting RNA (piRNA)	Mus musculus	"DQ565802,DQ694941"	29	TAGAATGGAGCCTGAAATAGAAGTCTTGG
ASPI115848P	2.30098	up	Piwi-interacting RNA (piRNA)	Mus musculus	DQ697665	25	TGGTGGCTTTAGATATATGGACTCC
ASPI214164P	3.17793	up	Piwi-interacting RNA (piRNA)	Mus musculus	DQ710494	27	GACATTCTCTGAAATTTGCATGAGCCT
ASPI091654P	2.87656	up	Piwi-interacting RNA (piRNA)	"Mus musculus,Rattus norvegicus"	"DQ701980,DQ730287"	26	TAGCTCAGTGATGGACTATGATGAGG
ASPI070410P	2.00759	up	Piwi-interacting RNA (piRNA)	Mus musculus	DQ564354	31	TACACCCACCATTAGGAGTCTCACAAAAACC
ASPI110379P	2.80763	up	Piwi-interacting RNA (piRNA)	Mus musculus	"DQ566619,DQ711621"	29	TAGGAACATGACTGCTTTGTAAAGGGCCA
ASPI183152P	2.05731	up	Piwi-interacting RNA (piRNA)	Mus musculus	DQ695315	30	TGCTTTTGTGAGATTCATTTTTTAACGAAT
ASPI308643P	2.05628	up	Piwi-interacting RNA (piRNA)	Mus musculus	DQ556000	29	TGGTGCTGAGTGATGATAAGAAAAGCCGT
ASPI216923P	8.66707	up	Piwi-interacting RNA (piRNA)	Mus musculus	DQ723050	31	TGGTAATATAGGTACATACCAACATACTCTA
ASPI075811P	2.34621	up	Piwi-interacting RNA (piRNA)	Mus musculus	DQ565540	27	TAGAAAAGGTTGGCCAATGCTCATGGG
ASPI128597P	2.24568	up	Piwi-interacting RNA (piRNA)	Mus musculus	DQ690021	29	TACCACTGCTGCTGAGTAGCTGTGGGCCC
ASPI345248P	4.86671	up	Piwi-interacting RNA (piRNA)	Mus musculus	DQ568094	29	TATCCTTGACCGGACCTAAGCCAAGGTGT
ASPI093415P	2.94648	up	Piwi-interacting RNA (piRNA)	Mus musculus		28	TGCTCTTTGGAAACACCCTGGAAGAATT
ASPI392545P	2.2035	up	Piwi-interacting RNA (piRNA)	Mus musculus	DQ700837	30	GAGGACATCATAGTGGAAGAACAGTTGAAT
ASPI373016P	3.28595	up	Piwi-interacting RNA (piRNA)	Mus musculus	DQ697575	31	TTGGCCACGAATTAGGTGTTATGTTGTTTCT
ASPI323321P	7.80143	up	Piwi-interacting RNA (piRNA)	Mus musculus	DQ696097	30	TGCTCTCATCAATTTTGTCTGGAAGCAGGA
ASPI005546P	2.01384	up	Piwi-interacting RNA (piRNA)	Mus musculus	DQ726037	24	GATAACGCAGGGGTCATAGTAAAC
ASPI109884P	2.45421	up	Piwi-interacting RNA (piRNA)	Mus musculus	DQ544676	31	TCTGTGCTTTCCGGCAGTCTTAGGCAACCCT
ASPI192294P	8.64007	up	Piwi-interacting RNA (piRNA)	Mus musculus	DQ695991	31	TAGATGATGTAAGGGCATTAAGGGAATGCAC
ASPI389589P	2.13374	up	Piwi-interacting RNA (piRNA)	Mus musculus	DQ688259	30	TAACATGATGGGCCATGTCTGTTTTGGAGT
ASPI073512P	2.69169	up	Piwi-interacting RNA (piRNA)	Mus musculus	DQ688183	28	TTTAAGGATGCCAAACCATTGACTGGGA
ASPI170198P	4.99944	up	Piwi-interacting RNA (piRNA)	Mus musculus	DQ684859	28	TGAGGATAGTAAGCTCTTGAGGGCAAAT
ASPI122235P	3.48028	up	Piwi-interacting RNA (piRNA)	Mus musculus	DQ540960	30	CGCCATCCTGATGTTCTTCAATTTCTAGTT
ASPI213701P	2.50742	up	Piwi-interacting RNA (piRNA)	Mus musculus	DQ546234	29	TGACACAGGGGCTTTACACGATGTATCCA
ASPI130781P	2.50719	up	Piwi-interacting RNA (piRNA)	Mus musculus	DQ721538	29	TGACCAAGCTTTTGATATACTTTGTTTTC
ASPI245950P	3.76724	up	Piwi-interacting RNA (piRNA)	Mus musculus	DQ685990	30	CCCACACATGGTGGATAAATCTTAAAAGAA
ASPI212107P	6.33862	up	Piwi-interacting RNA (piRNA)	Mus musculus	DQ713696	29	TAGAAAGGCCTTTCTTTAGCACCGGAAGC
ASPI284127P	9.18426	up	Piwi-interacting RNA (piRNA)	Mus musculus	"DQ549878,DQ722022"	31	TGCCAGAATAACTTTGCTTTGCCAAAGACAA
ASPI124634P	4.77341	up	Piwi-interacting RNA (piRNA)	Mus musculus	DQ717749	28	TAGAAAGTTAAACGCAGGGCAGTTCTGA
ASPI296898P	2.03259	up	Piwi-interacting RNA (piRNA)	Mus musculus	DQ540144	31	AGATATGGATTTCAGGATTTTAAGAGCACGC
ASPI016891P	2.08493	up	Piwi-interacting RNA (piRNA)	Mus musculus	DQ564499	30	TACAGGGGATTAAGGATGCAGTAATATGGT
ASPI165798P	5.60173	up	Piwi-interacting RNA (piRNA)	Mus musculus	DQ702741	30	GATGACTTCTTTTGGCCTCTGCAGGCACCT
ASPI370166P	2.1864	up	Piwi-interacting RNA (piRNA)	Mus musculus	DQ721864	30	GGGAAAAACACTCCTACTGAGTAACAATGT
ASPI318666P	2.51183	up	Piwi-interacting RNA (piRNA)	Mus musculus	"DQ554408,DQ711765"	30	TGGGAAAGAAGTAAAGCCATACTTGAAGGT
ASPI085174P	2.54497	up	Piwi-interacting RNA (piRNA)	Mus musculus	DQ698950	30	TAGAAGAAAATACTTAATAGGAGCTGGCTT
ASPI080117P	2.50504	up	Piwi-interacting RNA (piRNA)	Mus musculus	DQ700724	30	TTCACAGATAGCCAGTCGAGATAGGTGCTT
ASPI137712P	4.32439	up	Piwi-interacting RNA (piRNA)	Mus musculus	DQ703684	28	CAGCCTCTTGAGAGAACTTTTCAGAATG
ASPI112566P	2.24583	up	Piwi-interacting RNA (piRNA)	Mus musculus	DQ554524	30	TGGGAAGTCCAAGGCCAAAGTCCTGACAGA
ASPI201773P	3.04244	up	Piwi-interacting RNA (piRNA)	Mus musculus	DQ564551	29	TACAGTTTCAGAGGTTCAGTCAGTCCATC
ASPI152151P	2.1768	up	Piwi-interacting RNA (piRNA)	Mus musculus	DQ726341	29	TGTTTTATAATTGTCAGATAAAGCCTCTT
ASPI315292P	5.43582	up	Piwi-interacting RNA (piRNA)	Mus musculus	DQ544623	31	TCTGTAACATGCATAGGATCAGAAATAACCC
ASPI028146P	3.66316	up	Piwi-interacting RNA (piRNA)	Mus musculus	DQ696917	32	TGCAGGAATATTAATTTGATGAATACTCCCAA
ASPI171189P	2.60762	up	Piwi-interacting RNA (piRNA)	Mus musculus	DQ703515	28	TGATATACTTTGTTTTCTGCACTCCGCT
ASPI324214P	2.12616	up	Piwi-interacting RNA (piRNA)	Mus musculus	DQ704267	25	TAAGGAAATCTGAGTCCAAGAGGGA
ASPI117483P	4.24861	up	Piwi-interacting RNA (piRNA)	Mus musculus	DQ557025	31	TGTCACCAAGGCTAAAGTTACCTGGCGGTGT
ASPI130787P	2.21885	up	Piwi-interacting RNA (piRNA)	Mus musculus	DQ704277	29	TACCAACTGAACTACATTCCTAGGCCTCC
ASPI252560P	4.51124	up	Piwi-interacting RNA (piRNA)	Mus musculus	DQ687322	30	TGCAGTACAGAGGTGAATGGCTTGGCCAAA
ASPI103790P	2.67629	up	Piwi-interacting RNA (piRNA)	Mus musculus	DQ727376	32	TAAAACAAAGAAGGGAAGAATCATTCCCTGCC
ASPI204428P	4.39421	up	Piwi-interacting RNA (piRNA)	Mus musculus	DQ712866	27	TGCAGCCTCACATGAACCTCCCAGGTC
ASPI009628P	3.25344	up	Piwi-interacting RNA (piRNA)	Mus musculus	DQ693748	29	TGGGATTAAAAGTGTGCACTGCCATTGTT
ASPI323867P	2.24121	up	Piwi-interacting RNA (piRNA)	Mus musculus	DQ688685	25	TCCCTGCAATACTAATGGTCACATC
ASPI234534P	3.96897	up	Piwi-interacting RNA (piRNA)	Mus musculus	DQ568000	30	TATCAGGTTTGTTGTCTGCAGACACAATGG
ASPI330032P	8.35423	up	Piwi-interacting RNA (piRNA)	Mus musculus	DQ693883	30	TGCCAGAAACTGTGACCTTGTGTCCTCATC
ASPI104228P	2.36063	up	Piwi-interacting RNA (piRNA)	Mus musculus	DQ704140	27	CAACTTTAGTTGATTTCTCTGTGTGTG
ASPI348104P	2.47519	up	Piwi-interacting RNA (piRNA)	Mus musculus	DQ540843	32	CCCTGTTTACAATAGCCTCACATCATTTGTGC
ASPI165640P	2.16333	up	Piwi-interacting RNA (piRNA)	Mus musculus	DQ550096	29	TGCCATGGGTGTACTGGAATGACAGCTGT
ASPI161681P	3.1689	up	Piwi-interacting RNA (piRNA)	Mus musculus	DQ695708	31	TATACTAGGAACCTGAGACAATTTCAGCATT
ASPI360325P	5.583	up	Piwi-interacting RNA (piRNA)	Mus musculus	DQ709138	29	TGTGTGAACTCTACAGTCAGCACTGCTTC
ASPI271512P	4.69905	up	Piwi-interacting RNA (piRNA)	Mus musculus	DQ724148	32	TAATGCTGAAAAAATATCTTCAATGACATGCC
ASPI266229P	5.97396	up	Piwi-interacting RNA (piRNA)	Mus musculus	DQ697165	30	TGATACTAACGTCTGAATCTGCTGGGTATG
ASPI113721P	10.6335	up	Piwi-interacting RNA (piRNA)	Mus musculus	DQ697549	29	TTGGCAAGAAATCCAAGATACTTTGACCA
ASPI391852P	2.50084	up	Piwi-interacting RNA (piRNA)	Mus musculus	DQ544518	30	TCTGATTGTGCCCTAAGTGGTGTACTTCCT
ASPI196535P	2.12099	up	Piwi-interacting RNA (piRNA)	Mus musculus	DQ722740	29	TGACTTCGCTACTAATAAAGGAGGTGTAC
ASPI071378P	2.77492	up	Piwi-interacting RNA (piRNA)	Mus musculus	DQ543515	27	TCCTTGACTTTCAGATTGTGACTTCTT
ASPI113566P	2.46728	up	Piwi-interacting RNA (piRNA)	Mus musculus	DQ553288	29	TGGAGATGACAAATGGGTTGCCATGCCAC
ASPI196143P	3.55935	up	Piwi-interacting RNA (piRNA)	Mus musculus	DQ693638	30	TCAAAGTACTTTTCCTTGCTTAGGGAGATC
ASPI123748P	8.75097	up	Piwi-interacting RNA (piRNA)	Mus musculus	DQ714143	31	TACACGCACGAAAGCATTTTGCGATTCTCCA
ASPI303512P	2.35576	up	Piwi-interacting RNA (piRNA)	Mus musculus	DQ713110	28	TGAGGTTTTTGGTAGGTTTCATCGACTC
ASPI149918P	2.0067	up	Piwi-interacting RNA (piRNA)	Mus musculus	DQ713675	29	TTCGCATGTCAGTCCTGGGCACTTTTGGA
ASPI177308P	4.61428	up	Piwi-interacting RNA (piRNA)	Mus musculus	DQ712859	28	TGCTCAAGCTATGCCTGTTGTAGGACAC
ASPI384080P	9.77525	up	Piwi-interacting RNA (piRNA)	Mus musculus	DQ716466	29	TGCTTAGAAACACTCAAAGGTCCTCCATC
ASPI008425P	2.60754	up	Piwi-interacting RNA (piRNA)	Mus musculus	DQ701195	30	AAGGAAGAAACCTTCCAGAAACTACCTGTT
ASPI315672P	2.09192	up	Piwi-interacting RNA (piRNA)	Mus musculus	DQ541542	28	GCAACTTACGAAAGGAAGAATGTGTCTG
ASPI321742P	3.03823	up	Piwi-interacting RNA (piRNA)	Mus musculus	DQ703182	30	TGGTAAGATATGGTGAGATAACATTATTAT
ASPI215974P	9.07856	up	Piwi-interacting RNA (piRNA)	Mus musculus	DQ547534	30	TGAGGAATGAGAGATGAATGCCTAAAGCTA
ASPI309089P	3.67345	up	Piwi-interacting RNA (piRNA)	Mus musculus	"DQ546503,DQ685394"	30	TGACATTGGAACTGAATTCTTTGTGTGTGT
ASPI228433P	2.06109	up	Piwi-interacting RNA (piRNA)	Mus musculus	DQ558337	31	TGTTGCCTTGGGGCTATTCTTTGGCAAACCA
ASPI308311P	4.52371	up	Piwi-interacting RNA (piRNA)	Mus musculus	DQ704194	29	TGTATAGGTAGTTGCAGGTAGTTGCATCA
ASPI184043P	2.58377	up	Piwi-interacting RNA (piRNA)	Mus musculus	DQ717976	32	TCCACGGTCACTATGGGAATTGTTACCCCAAG
ASPI001083P	3.79654	up	Piwi-interacting RNA (piRNA)	Mus musculus	DQ689536	30	TATAATACTCTAGGAGCTTGTGCGGCCTCA
ASPI129081P	2.19778	up	Piwi-interacting RNA (piRNA)	Mus musculus	DQ696880	26	TGCCATGTGTGAATGGATCTGGAGGT
ASPI204634P	2.91502	up	Piwi-interacting RNA (piRNA)	Mus musculus	DQ692731	25	TGGAATGGTCTTTCTGGAATGATGG
ASPI329998P	2.43204	up	Piwi-interacting RNA (piRNA)	Mus musculus	DQ726914	30	TAAGGTTGAATGATCTAAATTTTGGAGATG
ASPI263163P	3.77737	up	Piwi-interacting RNA (piRNA)	Mus musculus	DQ692827	27	TCTTAATTTTGTTTTGAGCACCTAGGA
ASPI088963P	3.71555	up	Piwi-interacting RNA (piRNA)	Mus musculus	"DQ546169,DQ685564"	31	TGACAAGATTGACCATTTCAGCTACCTGCCC
ASPI088118P	3.59316	up	Piwi-interacting RNA (piRNA)	Mus musculus	DQ705201	29	TGTTCAATGGATTTGAAGTACTTGGGAAC
ASPI302640P	4.06642	up	Piwi-interacting RNA (piRNA)	Mus musculus	DQ718791	26	TAAGATGAGTGGGAAATTTCATGCAG
ASPI302973P	4.23823	up	Piwi-interacting RNA (piRNA)	Mus musculus	DQ544286	29	TCTCCAGAGGCCTTGCTCAGGAACGATGT
ASPI119550P	2.34974	up	Piwi-interacting RNA (piRNA)	Mus musculus	DQ712671	31	TCTATTTGTGCACAGTAGAATGTCTGTCTGT
ASPI401231P	4.61375	up	Piwi-interacting RNA (piRNA)	Mus musculus	DQ718809	30	TTTAATGGTCCAGGTTGAAATGCTACCTGT
ASPI247970P	3.4201	up	Piwi-interacting RNA (piRNA)	Mus musculus	DQ713082	30	TTAAAGTGACTGCCGATAAGTTTGGGATCA
ASPI236502P	2.17714	up	Piwi-interacting RNA (piRNA)	Mus musculus	"DQ567413,DQ698099"	30	TAGTAGGATGTTTTTGGATTCAGGTCTCTG
ASPI005244P	3.04116	up	Piwi-interacting RNA (piRNA)	Mus musculus	DQ692284	30	TGTTCAATGGATTTGAAGTACTTGGGAACT
ASPI111103P	2.43576	up	Piwi-interacting RNA (piRNA)	Mus musculus	DQ702036	31	TAGCCACATAATAATTAGGGAAATTACTCTC
ASPI367987P	2.65965	up	Piwi-interacting RNA (piRNA)	Mus musculus	DQ551725	28	TGGAACCTGAGATGTTGGAAAAGCTGGA
ASPI035716P	2.11725	up	Piwi-interacting RNA (piRNA)	Mus musculus	DQ685754	27	TGGGGCTAGCAAACTTTTAAATGCTGA
ASPI348539P	2.51406	up	Piwi-interacting RNA (piRNA)	Mus musculus	DQ705427	29	TGGAGAACATGTATGTGGACATTTCTGCC
ASPI383953P	4.21152	up	Piwi-interacting RNA (piRNA)	Mus musculus	DQ699635	31	TGGGACTTAGAAGAAAGAACCTCATGGTTTG
ASPI108696P	6.92477	up	Piwi-interacting RNA (piRNA)	Mus musculus	DQ694475	28	TCCAAAGTAAGCATGTCTTCCAAGTGGC
ASPI397844P	3.0982	up	Piwi-interacting RNA (piRNA)	Mus musculus	DQ712932	29	TGGGATGCCCTGATAACTCCCAAAGCATC
ASPI370454P	2.26529	up	Piwi-interacting RNA (piRNA)	Mus musculus	DQ695832	30	TGAATACAGAGTTCCCTCTTCCTGGGTGGC
ASPI144810P	2.10201	up	Piwi-interacting RNA (piRNA)	Mus musculus	"DQ556594,DQ702130"	29	TGTAAAATGGAGATGATAGCACACATTTG
ASPI135734P	6.08414	up	Piwi-interacting RNA (piRNA)	Mus musculus	"DQ551108,DQ694352"	28	TGCTGAAGGTTCTAGATTCCTCTGGTGT
ASPI166577P	2.76746	up	Piwi-interacting RNA (piRNA)	Mus musculus	DQ554324	31	TGGCTGTTCTACATTCCATTGGATCCTCTTC
ASPI112819P	2.05237	up	Piwi-interacting RNA (piRNA)	Mus musculus	DQ703988	29	TCAGATGATCTAGTCAAGTGGCTCTGAGC
ASPI283097P	4.16876	up	Piwi-interacting RNA (piRNA)	Mus musculus	DQ708242	29	TCAAATAAGCATGGTAAAATGGTACCTGG
ASPI394427P	4.75244	up	Piwi-interacting RNA (piRNA)	Mus musculus	DQ691459	30	TGATATACTTGCTGAAGATTGGAGGTGATC
ASPI063989P	6.73427	up	Piwi-interacting RNA (piRNA)	Mus musculus	DQ687361	29	TGAAAATTGGTGTCCTCGTTTACCTTGGA
ASPI066588P	5.40902	up	Piwi-interacting RNA (piRNA)	Mus musculus	"DQ543183,DQ721261"	29	TCCTAGGTGTTTGAGAATCTGTCCAGTTT
ASPI391588P	2.16845	up	Piwi-interacting RNA (piRNA)	Mus musculus	DQ692217	31	TTGGTTGGGAATCTAGTGATAGCTAGAAATG
ASPI396765P	2.05802	up	Piwi-interacting RNA (piRNA)	Mus musculus	DQ685543	26	TAAAAATTTTAATACTGGGGACTGAA
ASPI010416P	2.04232	up	Piwi-interacting RNA (piRNA)	Mus musculus	DQ569898	28	TCCAAAGGAAGAGCTGTTAAGATGATTG
ASPI056147P	3.94038	up	Piwi-interacting RNA (piRNA)	Mus musculus	DQ539972	28	ACAAAAGATTGTGATCTCTGTGGTGTTA
ASPI093664P	2.13153	up	Piwi-interacting RNA (piRNA)	Mus musculus	DQ712426	28	TGATATTTAATCTGTTGTTGGGACTGGG
ASPI186188P	2.14977	up	Piwi-interacting RNA (piRNA)	Mus musculus	DQ547211	30	TGAGATAAGTCCTAAGAATGTGGTTGACTG
ASPI252381P	4.13441	up	Piwi-interacting RNA (piRNA)	Mus musculus	DQ689570	29	TACTTAGAGCATTCCGTAAAGACGACATA
ASPI271966P	7.51948	up	Piwi-interacting RNA (piRNA)	Mus musculus	DQ727058	28	ATGATGTTGCGACCTTTGTCATTGTGGA
ASPI191791P	4.96665	up	Piwi-interacting RNA (piRNA)	Mus musculus	DQ569229	29	TCACATTTTATGTGCCACTGTGTTTGATG
ASPI259520P	2.8745	up	Piwi-interacting RNA (piRNA)	Mus musculus	DQ722234	31	TCTCATGGTACTGGCATCTGCAAAACACTGC
ASPI123451P	2.96182	up	Piwi-interacting RNA (piRNA)	Mus musculus	DQ712454	29	TGAGTAGTAGTTCTTGCCTGATGGAGAAT
ASPI190647P	3.07009	up	Piwi-interacting RNA (piRNA)	Mus musculus	DQ541752	27	GGCCAAAATTGCTGGGACTCAGATTGT
ASPI067861P	3.00469	up	Piwi-interacting RNA (piRNA)	Mus musculus	DQ561834	27	TTGCAGGGCAAGATTAAAAATTGTTTG
ASPI139211P	6.92586	up	Piwi-interacting RNA (piRNA)	Mus musculus	DQ561030	31	TTCAATTCCTAAGTTGCTAGTTTAAAACATC
ASPI204622P	2.91391	up	Piwi-interacting RNA (piRNA)	Mus musculus	DQ566272	27	TAGCAGGTCCAAAGTTTCCATGATGTG
ASPI238242P	2.2782	up	Piwi-interacting RNA (piRNA)	Mus musculus	DQ685794	27	TGATGAGACTGTTCACGTTCAATTCCC
ASPI400978P	3.0197	up	Piwi-interacting RNA (piRNA)	Mus musculus	DQ720641	29	ACCTTGTTCAGGGAAATACCTGGCCCAAC
ASPI340142P	9.62585	up	Piwi-interacting RNA (piRNA)	Mus musculus	DQ687093	23	TCACAAATGTTCCCTACACTGGA
ASPI357199P	2.01116	up	Piwi-interacting RNA (piRNA)	Mus musculus	"DQ566456,DQ704726"	29	TAGCCTTGGGATTTGTAGTACGTCTCTGC
ASPI010178P	2.46496	up	Piwi-interacting RNA (piRNA)	Mus musculus	DQ713247	30	TGAAAGACTGGCTTCTTGATGTGTGGCAGT
ASPI381317P	2.30716	up	Piwi-interacting RNA (piRNA)	Mus musculus	DQ555278	30	TGGGTGGAAAATGTTGCCAAGTTGAATAGG
ASPI338253P	5.22993	up	Piwi-interacting RNA (piRNA)	Mus musculus	DQ697011	30	TAGAATAAATTTGTTGACGGCCAAGGCTTA
ASPI351393P	2.02867	up	Piwi-interacting RNA (piRNA)	Mus musculus	DQ702577	29	TATCATTTCTCCTACTTTTTGATATCTTC
ASPI214621P	3.52824	up	Piwi-interacting RNA (piRNA)	Mus musculus	DQ565930	31	TAGAGAAGGCAATCCAGGTCGATGCAGAATT
ASPI248789P	4.01881	up	Piwi-interacting RNA (piRNA)	Mus musculus	DQ705798	31	TCCACAGCAGTGAAATACTACAAAAGCTATC
ASPI151212P	2.47462	up	Piwi-interacting RNA (piRNA)	Mus musculus	DQ566823	29	TAGGAGTTTATCAGGCTCAACAGTCCATG
ASPI305673P	2.48793	up	Piwi-interacting RNA (piRNA)	Mus musculus	"DQ541476,DQ697164"	29	GAGGCTGTGATGAAGGTTGATAAGTGCTT
ASPI225959P	4.32659	up	Piwi-interacting RNA (piRNA)	Mus musculus	"DQ557486,DQ720526"	31	TGTGACTGGTACCACTTTTATGTTGTTTTGT
ASPI342976P	3.11259	up	Piwi-interacting RNA (piRNA)	Mus musculus	DQ564999	30	TACCTGAGTGTCAAAGCAGAATTTGGTGAG
ASPI318403P	2.15849	up	Piwi-interacting RNA (piRNA)	Mus musculus	DQ691934	29	GAGGATGAATGTTCCATGAGGAGTGGCAA
ASPI256143P	3.47935	up	Piwi-interacting RNA (piRNA)	Mus musculus	DQ693809	25	GAAGCATCATTGATGGTTTGTGGAC
ASPI047589P	2.5312	up	Piwi-interacting RNA (piRNA)	Mus musculus	DQ554138	29	TGGCCTTAAACTTGCATGAGTTAATACCC
ASPI119194P	2.94265	up	Piwi-interacting RNA (piRNA)	Mus musculus	DQ709262	32	TTCAACATGCTCTTACATGCCAACTGCCAGAA
ASPI304795P	2.94924	up	Piwi-interacting RNA (piRNA)	Mus musculus	DQ554985	32	TGGGCCAAGGTTCTGATGACGACCAAACCAGT
ASPI010981P	5.05276	up	Piwi-interacting RNA (piRNA)	Mus musculus	DQ687263	31	TGAACCAATTTATTGAGAGGTTTTTCTCAGA
ASPI213568P	2.34207	up	Piwi-interacting RNA (piRNA)	Mus musculus	DQ552504	29	TAAAGGTGCCAATCTGTTTATACGGAGGC
ASPI037019P	2.1601	up	Piwi-interacting RNA (piRNA)	Mus musculus	DQ689629	26	TGGGCCTTGGTTTTGAGAAGGAACCG
ASPI158591P	2.40448	up	Piwi-interacting RNA (piRNA)	Mus musculus	DQ715864	27	TGGGACATGAATGTTATGTTTCTGAGC
ASPI138579P	6.24518	up	Piwi-interacting RNA (piRNA)	Mus musculus	DQ699130	30	TGAGATGGATTGATTGCTTACTTTTGGCCC
ASPI283576P	3.73561	up	Piwi-interacting RNA (piRNA)	Mus musculus	DQ715927	28	TAGAAATCTATTGAGTGTCCTACATGTC
ASPI372122P	2.00113	up	Piwi-interacting RNA (piRNA)	Mus musculus	"DQ549800,DQ693483"	29	TGCCACAGTTTTGGTCATGCCTGCTTTGT
ASPI055836P	2.55774	up	Piwi-interacting RNA (piRNA)	Mus musculus	"DQ544738,DQ692734"	29	TCTTATGATTATTCAGGGATAATGGACTC
ASPI154597P	2.15765	up	Piwi-interacting RNA (piRNA)	Mus musculus	DQ693766	31	TGAATACTTCGGGCCCTAAATGGCTGGGATT
ASPI034747P	4.59472	up	Piwi-interacting RNA (piRNA)	Mus musculus	DQ686833	29	TCCATTGGATTTTGCAAGTGTGAAAACTG
ASPI090843P	4.52521	up	Piwi-interacting RNA (piRNA)	Mus musculus	"DQ562223,DQ703381"	30	TTGGTGTAAAGGAAATATCTTGGAGTATGG
ASPI357592P	2.60863	up	Piwi-interacting RNA (piRNA)	Mus musculus	DQ707125	27	TTACAGGGAATGTAATTTTGGCTAAGC
ASPI271122P	2.64696	up	Piwi-interacting RNA (piRNA)	Mus musculus	DQ716856	26	TGGGATCATAGACTTGCCTAGTTATA
ASPI288413P	5.54312	up	Piwi-interacting RNA (piRNA)	Mus musculus	"DQ565265,DQ699157"	32	TACTATTTTTGCCTCAGTCAAAATACCTGGTC
ASPI146539P	4.26004	up	Piwi-interacting RNA (piRNA)	Mus musculus	DQ567728	31	TATAAAGGTGTCTCAGCAAAGGAGCTTCTCC
ASPI170092P	5.90697	up	Piwi-interacting RNA (piRNA)	Mus musculus	DQ707136	30	GAAAGTATTATTTACTCAGATGCTGGCCTA
ASPI296248P	2.79901	up	Piwi-interacting RNA (piRNA)	Mus musculus	DQ717038	26	TAGTCACTTGAAGACACCCATATCCC
ASPI030422P	2.13223	up	Piwi-interacting RNA (piRNA)	Mus musculus	"DQ555598,DQ713474"	28	TGGTAGCACTGAATTGGACCTACGCAGA
ASPI242009P	6.24655	up	Piwi-interacting RNA (piRNA)	Mus musculus	DQ697287	30	TAAAAGGAACTCAATAGGTTGTATGTATGG
ASPI191395P	2.6058	up	Piwi-interacting RNA (piRNA)	Mus musculus	DQ706393	24	TATGGGATCAAATCTCACAGGAGC
ASPI307034P	3.63387	up	Piwi-interacting RNA (piRNA)	Mus musculus	DQ690813	31	TTGAAGTATTTTGAAGGCTTACAAAGTGCCC
ASPI385778P	2.2226	up	Piwi-interacting RNA (piRNA)	Mus musculus	DQ563328	30	TAAGCACACAATTGTCTATGGAGATGATGT
ASPI331998P	2.02674	up	Piwi-interacting RNA (piRNA)	Mus musculus	DQ692787	27	TAGTTACTCACTGCAAACTGCACCAAG
ASPI203211P	4.27243	up	Piwi-interacting RNA (piRNA)	Mus musculus	DQ703190	29	TGCAATCTATTGGAGAGAAAGTTTCAGTT
ASPI359730P	4.41814	up	Piwi-interacting RNA (piRNA)	Mus musculus	DQ697456	30	TAGATGACAAGATCCATTTGAAGTGGGAAT
ASPI037272P	3.29942	up	Piwi-interacting RNA (piRNA)	Mus musculus	DQ686862	28	TGATAGGTTGAAGGTTCCTCAGCAAGTG
ASPI238956P	2.44916	up	Piwi-interacting RNA (piRNA)	Mus musculus	DQ685721	30	TCTGATGGCTTGTGTGAGGTTCCTCCCTTC
ASPI087332P	2.05023	up	Piwi-interacting RNA (piRNA)	Mus musculus	DQ700309	30	TGCTAACTTAAACCATGCCCATGAGGTAGC
ASPI320704P	7.56625	up	Piwi-interacting RNA (piRNA)	Mus musculus	DQ717174	30	TTTGTGTATATTTTGTACAAATGGCAATGG
ASPI013417P	2.02634	up	Piwi-interacting RNA (piRNA)	Mus musculus	DQ718625	27	TGAAAAGTGATAGGAAATATTGTGGGA
ASPI049399P	2.27719	up	Piwi-interacting RNA (piRNA)	Mus musculus	DQ726557	29	TGAAAAGCCTACTGACCTACTGGAGAGAA
ASPI064637P	2.47208	up	Piwi-interacting RNA (piRNA)	Mus musculus	DQ554011	28	TGGCCATCTACTCCTGGATGTGGACCTA
ASPI378251P	2.43995	up	Piwi-interacting RNA (piRNA)	Mus musculus	DQ697801	27	TAGTCTACATGGAGAATTCTAGGGCTA
ASPI311015P	3.29633	up	Piwi-interacting RNA (piRNA)	Mus musculus	DQ715105	28	TAGTAATATGTAGCTGTCATATCAAGTC
ASPI148499P	4.07679	up	Piwi-interacting RNA (piRNA)	Mus musculus	DQ693526	29	TAAGAGAGCAATGTCAGAATGTCCCAAGG
ASPI330568P	4.1813	up	Piwi-interacting RNA (piRNA)	Mus musculus	DQ720212	25	TAGAGCTTGAGAGCTGATAAAGTGA
ASPI185801P	2.23306	up	Piwi-interacting RNA (piRNA)	Mus musculus	DQ696818	22	TAGGACCTCGCTGCTAATGCTG
ASPI126579P	2.09786	up	Piwi-interacting RNA (piRNA)	Mus musculus		24	CAGACTGGAAATGTAAAAGGGAGT
ASPI319288P	2.42049	up	Piwi-interacting RNA (piRNA)	Mus musculus	DQ718847	31	TGATTGGGAAAGTCATTGACTACAGATAGGA
ASPI342521P	2.81812	up	Piwi-interacting RNA (piRNA)	Mus musculus	DQ709711	26	TTAAAAGAGAGATCTATTTCGTTGCC
ASPI141895P	2.18312	up	Piwi-interacting RNA (piRNA)	Mus musculus	DQ704946	29	TACACGAACTGGGTTCCTGAATTGGAGGC
ASPI019012P	23.3206	up	Piwi-interacting RNA (piRNA)	Mus musculus	DQ693643	29	TGAGCAACTAACCAGAGCTTCTCGTGAGA
ASPI002161P	3.4832	up	Piwi-interacting RNA (piRNA)	Mus musculus	DQ708682	31	TAGAGGGATGAATAACAGGCATATAAAAGTA
ASPI303560P	2.30995	up	Piwi-interacting RNA (piRNA)	Mus musculus	DQ721954	28	GGATATTCTGTGGGAATTGCTTTCTTAG
ASPI011566P	2.55753	up	Piwi-interacting RNA (piRNA)	Mus musculus	DQ689167	30	TTCAAATAGGTCTAATGTGGGATCCCCTGC
ASPI223395P	2.19882	up	Piwi-interacting RNA (piRNA)	Mus musculus	DQ551340	29	TGCTTATCCACGACCAGGTAGCCGGCTGT
ASPI351719P	2.83708	up	Piwi-interacting RNA (piRNA)	Mus musculus	DQ692441	30	TAACTGGGATTCAAGTTCTGCCTCTAAGAG
ASPI233590P	3.03762	up	Piwi-interacting RNA (piRNA)	Mus musculus	DQ711239	30	TCGCCTCATTTTTTATATGCAAATTTGCGT
ASPI256086P	2.23832	up	Piwi-interacting RNA (piRNA)	Mus musculus	DQ704181	28	TACCACTGCCAAGATGGGAAATCCTTGC
ASPI229799P	3.58961	up	Piwi-interacting RNA (piRNA)	Mus musculus		26	TGCCTTTGTGAGCGGTTAGATGATGT
ASPI211962P	2.63293	up	Piwi-interacting RNA (piRNA)	Mus musculus	DQ541688	28	GCTTGGAAACTCCGCTCGCCTGACTGCA
ASPI232981P	2.26845	up	Piwi-interacting RNA (piRNA)	Mus musculus	DQ710691	28	TAAAATACTAGGGAAAATGCCAGCTACA
ASPI247105P	2.32674	up	Piwi-interacting RNA (piRNA)	Mus musculus	DQ703134	32	TCCTGCTTCAAGTAATGCCACTCATTTGGGAG
ASPI090900P	5.3326	up	Piwi-interacting RNA (piRNA)	Mus musculus	DQ699162	31	TGCAATTTAGTTTTAAAAAATCTATTGATTG
ASPI131779P	4.52767	up	Piwi-interacting RNA (piRNA)	Mus musculus	DQ713687	30	TTCTATGACATCTGTCCCAGAGTTGGCTGA
ASPI000294P	2.90364	up	Piwi-interacting RNA (piRNA)	Mus musculus	DQ707800	30	TACTTTGAGTAGCTGTGTAAGGGAACTTCA
ASPI204264P	2.82922	up	Piwi-interacting RNA (piRNA)	Mus musculus	"DQ553080,DQ709952"	29	TGGAATTTTGAATGTGTCTGTAGTGACTC
ASPI403659P	4.54875	up	Piwi-interacting RNA (piRNA)	Mus musculus	DQ694902	28	TGCTGCATGTTTTTAATTAGCAACTGAA
ASPI118574P	2.0176	up	Piwi-interacting RNA (piRNA)	Mus musculus	DQ543722	29	TCGGAGAAAGTGGTCCCATGGTGTCGAGA
ASPI212493P	2.13433	up	Piwi-interacting RNA (piRNA)	Mus musculus	DQ542606	30	TCCCAGGTAGTTAAACTGTTGAAAATGGAG
ASPI381051P	2.09169	up	Piwi-interacting RNA (piRNA)	Mus musculus	DQ701379	25	TGCTGACACTGGTGCCGGATCTGCT
ASPI136745P	20.1012	up	Piwi-interacting RNA (piRNA)	Mus musculus	DQ545016	30	TGAAAAGGTGTCAGTAGGTACACATGGAGT
ASPI273041P	2.42599	up	Piwi-interacting RNA (piRNA)	"Mus musculus,Rattus norvegicus"	"DQ541814,DQ702676,DQ733663"	28	GGTATGGTTCTTAAGCACCCAGAAGGCC
ASPI097023P	5.68034	up	Piwi-interacting RNA (piRNA)	Mus musculus	DQ542080	30	TCCAATGTGATGTGCACACCTACGAATGCT
ASPI187997P	2.51578	up	Piwi-interacting RNA (piRNA)	Mus musculus	DQ552419	30	TAAAGCAAGAGACTGTTCCCGTCTCCCTCC
ASPI273985P	2.08881	up	Piwi-interacting RNA (piRNA)	Mus musculus		31	TGTTTAAATAGCAAATGGGATTCTTCCTCAG
ASPI206419P	5.17024	up	Piwi-interacting RNA (piRNA)	Mus musculus	DQ704869	30	TGGAAATAAAATCCAATGTTTCGTGTCTTC
ASPI397016P	3.06292	up	Piwi-interacting RNA (piRNA)	Mus musculus	DQ704875	30	TGGGATAGATCAGTTCTCACATCCTTGCTT
ASPI258181P	2.12418	up	Piwi-interacting RNA (piRNA)	Mus musculus	DQ717844	25	TAGTAAGTTGGGTCCTTTGTGAAGC
ASPI322503P	2.19475	up	Piwi-interacting RNA (piRNA)	Mus musculus	DQ564573	31	TACATCATGGCTCCACCTGCATCTCCTTGGT
ASPI020082P	4.53048	up	Piwi-interacting RNA (piRNA)	Mus musculus	DQ712881	30	TGAATTTCTAATCCTGACTCCACATCCCAA
ASPI023792P	2.51994	up	Piwi-interacting RNA (piRNA)	Mus musculus	DQ688366	29	TACATGAAGAATTGGAGGGTATTGTCAGA
ASPI367372P	2.12808	up	Piwi-interacting RNA (piRNA)	Mus musculus	DQ547997	27	TGATAAGCCGCAGAAGTTGCCAGTTGC
ASPI164109P	2.03887	up	Piwi-interacting RNA (piRNA)	Mus musculus	"DQ566994,DQ697079"	27	TAGGCTGGATAATTGATGAATGCTGGA
ASPI155871P	2.04773	up	Piwi-interacting RNA (piRNA)	Mus musculus	DQ700291	30	TTACTGTTTATGGGCTAACAGTTCTCTAGT
ASPI200267P	6.60064	up	Piwi-interacting RNA (piRNA)	Mus musculus	"DQ551484,DQ696478"	29	TGCTTTGATTCTTCCCACTATCAGTGTAC
ASPI255744P	2.18349	up	Piwi-interacting RNA (piRNA)	Mus musculus	DQ687942	28	CTTTAACACTTTGGGATGTAATCGGATC
ASPI326044P	2.10185	up	Piwi-interacting RNA (piRNA)	Mus musculus	DQ542151	30	TCCACGACCAGGTAGCCGGCTGTGGGCAAC
ASPI031064P	2.13489	up	Piwi-interacting RNA (piRNA)	Mus musculus	"DQ551593,DQ695843"	27	TGGAAACCTGTGCCCTTTGTAGATGCC
ASPI272656P	4.20669	up	Piwi-interacting RNA (piRNA)	Mus musculus	DQ691930	29	TGGTCAGAATGTTGATGTCCCAGTGGAAG
ASPI064180P	3.12959	up	Piwi-interacting RNA (piRNA)	Mus musculus	DQ689326	29	TATTTGTGTGTTAAAATAATGGTGTCCAT
ASPI239328P	2.63153	up	Piwi-interacting RNA (piRNA)	Mus musculus	DQ688802	29	TAGGAGTAGCTATATCAAGGTTTAGTGCA
ASPI374880P	8.42505	up	Piwi-interacting RNA (piRNA)	Mus musculus	DQ546085	30	TGAATTCATGGTTGTCTTAACGCTTTGGTA
ASPI266374P	2.37204	up	Piwi-interacting RNA (piRNA)	Mus musculus	DQ696236	29	TAACACTAGAGTGTCATAAATTAGGAGAG
ASPI116009P	2.72278	up	Piwi-interacting RNA (piRNA)	Mus musculus	"DQ543571,DQ702114"	29	TCCTTTTCATAAGACATTTTAGGTGCAGG
ASPI360750P	2.30768	up	Piwi-interacting RNA (piRNA)	Mus musculus	DQ724097	29	TGGGTAAAATTGGGATATCAAGACCCCCC
ASPI199825P	2.04384	up	Piwi-interacting RNA (piRNA)	Mus musculus	DQ688853	27	GGCCTCATTTGGAGATTGAATTTTTGA
ASPI249431P	8.63539	up	Piwi-interacting RNA (piRNA)	Mus musculus	DQ705426	29	TGGGATCCAAACGAGTCTCTTGGGGTTGA
ASPI213842P	3.9419	up	Piwi-interacting RNA (piRNA)	Mus musculus	DQ693271	27	TACCGTCCCGGCACCGTGGCGCTGCGC
ASPI086514P	2.19829	up	Piwi-interacting RNA (piRNA)	Mus musculus	DQ691316	31	TGAGGTTACTGATGCAATATTTTTTGAAGGG
ASPI369293P	5.10832	up	Piwi-interacting RNA (piRNA)	Mus musculus	DQ724412	30	TAACACTCCTAAGGACCTTCAGAAAGGCTA
ASPI276109P	2.63937	up	Piwi-interacting RNA (piRNA)	Mus musculus	DQ558249	30	TGTTCCACATGAGGAATGAGAGATGAATGC
ASPI221868P	2.00688	up	Piwi-interacting RNA (piRNA)	Mus musculus	DQ558300	31	TGTTCTTTCTACTGGAGCGGCCTTGTCCTGT
ASPI125317P	2.55362	up	Piwi-interacting RNA (piRNA)	Mus musculus	DQ569366	31	TCACTGTTCTGACATCTCTGACTTTCTGGGT
ASPI343390P	2.12502	up	Piwi-interacting RNA (piRNA)	Mus musculus	DQ698283	28	TCTCCTGTTTCATTTGGGCATGAGCCTT
ASPI028023P	2.47276	up	Piwi-interacting RNA (piRNA)	Mus musculus	DQ689119	29	TAGAATGGAGAATTCTCAGTGAGGTGGTT
ASPI150348P	2.23361	up	Piwi-interacting RNA (piRNA)	Mus musculus	DQ569101	31	TCACAAGGTAGACCTGAGAGATAGGATTCTC
ASPI206242P	2.21512	up	Piwi-interacting RNA (piRNA)	Mus musculus	DQ692096	26	GGATATTTTGACATACGTGGTTTGGA
ASPI384723P	3.70313	up	Piwi-interacting RNA (piRNA)	Mus musculus	DQ716751	26	TGTGATCCTTTGCTAAGGTATTGTGT
ASPI002880P	8.97737	up	Piwi-interacting RNA (piRNA)	Mus musculus	DQ712616	29	TACAACCTTGTATTTGCCTAGAAAACCTC
ASPI119085P	3.21273	up	Piwi-interacting RNA (piRNA)	Mus musculus	DQ697872	31	TACGAGAAGCTTCTAAGGAGAGTCAGTTGTT
ASPI174331P	2.80294	up	Piwi-interacting RNA (piRNA)	Mus musculus	DQ687147	30	TGGAAAGGAGTCTTATCTCAGATCCAAGGC
ASPI208163P	2.1944	up	Piwi-interacting RNA (piRNA)	Mus musculus	DQ549162	28	TGCACTGTGTCTCAAAGAAAATGGAGGT
ASPI014494P	3.04332	up	Piwi-interacting RNA (piRNA)	Mus musculus	DQ693588	29	TGAGGTAGTGAGAGAATTCTTTTCCCTGA
ASPI128131P	3.53847	up	Piwi-interacting RNA (piRNA)	Mus musculus	"DQ551596,DQ700611"	30	TGGAAACCTGTGCCCTTTGTAGATGCCCTC
ASPI102311P	7.81841	up	Piwi-interacting RNA (piRNA)	Mus musculus	DQ701942	30	TAAGAAATTAAGCATTATGAAACTCTTGGC
ASPI081335P	3.58641	up	Piwi-interacting RNA (piRNA)	Mus musculus	DQ721137	28	TGTATGGAGATCAATGCTGAAGATAGCT
ASPI271681P	2.8997	up	Piwi-interacting RNA (piRNA)	Mus musculus	DQ568963	30	TCAAGAGGAGTCATTATCATGCTTTGCGTC
ASPI281362P	2.81531	up	Piwi-interacting RNA (piRNA)	Mus musculus	DQ699067	30	TAGGAGTTCAAAACCAGTCTGGGTCATGAG
ASPI325958P	2.40948	up	Piwi-interacting RNA (piRNA)	Mus musculus	DQ553221	31	TGGAGAAAGGTAGCTTTTGAGAGGCCTCAAT
ASPI147620P	2.69138	up	Piwi-interacting RNA (piRNA)	Mus musculus	DQ710314	26	TGCCAATTGAACAGTCCCTCTTAGTA
ASPI239599P	2.743	up	Piwi-interacting RNA (piRNA)	Mus musculus	DQ694027	29	TGAGTGCTCTGTGGAAGATTCTAGCCCTA
ASPI200111P	2.41227	up	Piwi-interacting RNA (piRNA)	Mus musculus	DQ564074	28	TACAAAGCATGGTGGTCTGTGCATAGGT
ASPI106169P	2.90099	up	Piwi-interacting RNA (piRNA)	Mus musculus	DQ711002	30	TCCAAAGCTATAGGCAAATTGGAAAGTGCT
ASPI378540P	2.14665	up	Piwi-interacting RNA (piRNA)	Mus musculus	DQ542874	29	TCCCTTTGTTCTTCAGGGCTGGTACAGAG
ASPI016173P	3.81323	up	Piwi-interacting RNA (piRNA)	Mus musculus	DQ546051	32	TGAATGTGCATGACAATGGTGCCAGCTTTGGC
ASPI277354P	2.64655	up	Piwi-interacting RNA (piRNA)	Mus musculus	DQ690429	30	TGAGAACCTTGGAGATTAACAGCTGATCTG
ASPI359087P	3.15543	up	Piwi-interacting RNA (piRNA)	Mus musculus	DQ717329	25	TGGAGACTGTTTGCCAAGTTCCTCA
ASPI307347P	3.64729	up	Piwi-interacting RNA (piRNA)	Mus musculus	DQ702424	29	TGGTGAGATTGAATGACTGGTGAAAAGAC
ASPI359984P	2.09047	up	Piwi-interacting RNA (piRNA)	Mus musculus	"DQ544007,DQ697264"	29	TCTAAACTCGGGTTTCAGAGTGATGCCGC
ASPI114223P	2.51402	up	Piwi-interacting RNA (piRNA)	Mus musculus	"DQ554430,DQ724871"	31	TGGGAAATGATGACTTTCTAAAGATGTTGCC
ASPI327649P	2.3029	up	Piwi-interacting RNA (piRNA)	Mus musculus		30	TTGGATTTAAAGCTCTGTTTTGGGCAGTGT
ASPI281651P	2.0294	up	Piwi-interacting RNA (piRNA)	Mus musculus	DQ716502	27	TGGGTTACTCTTAAAAATTCCTGCTGC
ASPI393941P	2.11436	up	Piwi-interacting RNA (piRNA)	Mus musculus	DQ549459	31	TGCATGAGGTAGCAAATACGATGACGGCCAT
ASPI373756P	3.18902	up	Piwi-interacting RNA (piRNA)	Mus musculus	DQ709631	30	TGGAACTGCTTGGATGTTACTATGGAACCT
ASPI094393P	5.27355	up	Piwi-interacting RNA (piRNA)	Mus musculus	DQ697365	30	TAGATAACACATGGGTTGTGAATACTCATT
ASPI102252P	2.47668	up	Piwi-interacting RNA (piRNA)	Mus musculus	DQ546013	29	TGAATGCAGTGTACCAGGATGGAGACAGT
ASPI021710P	6.57394	up	Piwi-interacting RNA (piRNA)	Mus musculus	DQ549715	30	TGCCAAGGAGTCCCCTAAACTGTGCATAGC
ASPI395293P	2.94519	up	Piwi-interacting RNA (piRNA)	Mus musculus	DQ565306	31	TACTCTCAGGTTCCGGAGATCTTAGGACTCT
ASPI292307P	2.63558	up	Piwi-interacting RNA (piRNA)	Mus musculus	DQ708341	30	TCAAAATAAGTGAGACATTTGGTTGGTAGG
ASPI321457P	3.13655	up	Piwi-interacting RNA (piRNA)	Mus musculus	DQ685126	29	TAGGTGAGAGTTTAAATGTCAAGGCCTTA
ASPI036013P	3.79142	up	Piwi-interacting RNA (piRNA)	Mus musculus	DQ551574	31	TGGAAACAAAAAGGTGTTAGTTTGCTGTAGA
ASPI326399P	3.50475	up	Piwi-interacting RNA (piRNA)	Mus musculus	DQ708770	29	TAAGATTATTTTATCAGTGAGACTTGAGA
ASPI227761P	5.19025	up	Piwi-interacting RNA (piRNA)	Mus musculus	DQ704088	31	TAGTACTACAGAGTTTCCTTTCATCCCTAGC
ASPI124075P	2.37446	up	Piwi-interacting RNA (piRNA)	Mus musculus	DQ698348	28	TAAGAACATGGGATGGGCTAAACGTTTA
ASPI377709P	3.45178	up	Piwi-interacting RNA (piRNA)	Mus musculus	DQ697991	30	TACTCACAGTTAGATGCAGTATGGAGACTA
ASPI142136P	2.43844	up	Piwi-interacting RNA (piRNA)	Mus musculus	DQ567672	29	TAGTTGCCTGGGAAACTCTGTGTGGAAGT
ASPI129945P	5.98561	up	Piwi-interacting RNA (piRNA)	Mus musculus	DQ710166	28	TGTTAGAATACTTGTATTTATGCTGAGC
ASPI319295P	2.37703	up	Piwi-interacting RNA (piRNA)	Mus musculus	DQ688387	31	TACATTAGGGAACACTTCTGAGCCTCGCAGC
ASPI233345P	5.48291	up	Piwi-interacting RNA (piRNA)	Mus musculus	DQ693547	29	TAGGAGAATAGTCATGTTCTATGATGAAA
ASPI040110P	2.39314	up	Piwi-interacting RNA (piRNA)	Mus musculus	DQ707651	29	TATACATAAAGTCTTTGGGAAGTTTCTGA
ASPI083337P	2.29413	up	Piwi-interacting RNA (piRNA)	Mus musculus	DQ555876	30	TGGTGACCTCATGGAGAATACTAAGGAATC
ASPI034251P	4.57837	up	Piwi-interacting RNA (piRNA)	Mus musculus	DQ710102	30	TTAAAAGCGGTAGTACCTTTGTTCATGGTT
ASPI079593P	3.79528	up	Piwi-interacting RNA (piRNA)	Mus musculus	DQ552182	30	TAAAAGGTGCCAATCTGTTTATACGGAGGC
ASPI022622P	2.09826	up	Piwi-interacting RNA (piRNA)	Mus musculus	DQ710532	30	GAAATGTGCCATCTCCTTACCTCAGTCGAA
ASPI050186P	2.71552	up	Piwi-interacting RNA (piRNA)	Mus musculus	DQ556834	31	TGTAGCTCAGTAATTTTTCCATCGACAAAGC
ASPI315874P	2.76755	up	Piwi-interacting RNA (piRNA)	Mus musculus	DQ707336	30	TGTGAGGCTAGGAGTGTTATAATGCTCCCA
ASPI254602P	2.51218	up	Piwi-interacting RNA (piRNA)	Mus musculus	DQ546227	29	TGACACACAGCAGGTGTTTAATGGGAAGT
ASPI125897P	5.11697	up	Piwi-interacting RNA (piRNA)	Mus musculus	DQ689271	30	TAGTCAGTTTTTCTGGGAGAATCTTTCATT
ASPI195451P	2.08537	up	Piwi-interacting RNA (piRNA)	Mus musculus	DQ718058	30	TGAACTTTTTCAGTTGTTGGTTCCGTGAGT
ASPI389786P	2.08555	up	Piwi-interacting RNA (piRNA)	Mus musculus	DQ545829	31	TGAAGGTATCGGTAGACTTCCATGTCTGGAT
ASPI238688P	2.00263	up	Piwi-interacting RNA (piRNA)	Mus musculus	DQ563010	29	TAACTAGGAGCCTCCCTTGCAGAGTTTAC
ASPI027683P	2.21583	up	Piwi-interacting RNA (piRNA)	Mus musculus	DQ567069	29	TAGGGTGCTTCTGATTTGCAAACCACTGG
ASPI108744P	2.40654	up	Piwi-interacting RNA (piRNA)	Mus musculus	DQ723870	29	TTGGCTTGAAACGAGACTTAAGAGGCTTC
ASPI080326P	6.01203	up	Piwi-interacting RNA (piRNA)	Mus musculus	DQ719948	28	TTATAAAAAGGTGCCTGTGGCTTCAATG
ASPI369287P	2.36178	up	Piwi-interacting RNA (piRNA)	Mus musculus	DQ706871	29	TGCATATGATTGGGAAAGTCATTGACTAC
ASPI275123P	2.10197	up	Piwi-interacting RNA (piRNA)	Mus musculus	DQ719134	28	TGAGAAAGATAAGATGGGCTTGTGTTTT
ASPI245304P	5.05502	up	Piwi-interacting RNA (piRNA)	Mus musculus	DQ726835	29	TGCTCAAATTGAGAATATACCAAATGTCA
ASPI341158P	3.65953	up	Piwi-interacting RNA (piRNA)	Mus musculus	DQ714377	30	TGTGTCTTGTTGAGAGCTTGTCTCAGAAGC
ASPI356826P	2.07765	up	Piwi-interacting RNA (piRNA)	Mus musculus	DQ554608	32	TGGGACAATAATCGGGGCCTCTGTTTTGCTCT
ASPI184424P	2.30044	up	Piwi-interacting RNA (piRNA)	Mus musculus	DQ703656	30	TGGGAAGCTAAGAAACCAGATTATTGGCAA
ASPI196482P	2.30298	up	Piwi-interacting RNA (piRNA)	Mus musculus	DQ691165	26	TGACTGAAAACTGCAACTGAATGGAG
ASPI279981P	7.72698	up	Piwi-interacting RNA (piRNA)	Mus musculus	DQ718819	30	TACCAACGTAACTAGACGTCTGCACATGGC
ASPI093337P	2.54629	up	Piwi-interacting RNA (piRNA)	Mus musculus	DQ698509	24	TACTCTCTAGGGATTTTAATGGTC
ASPI294769P	2.1279	up	Piwi-interacting RNA (piRNA)	Mus musculus	DQ711648	30	TGGGAGTGACCAATGAGTCCAAGCTCTCTC
ASPI022796P	2.95086	up	Piwi-interacting RNA (piRNA)	Mus musculus	DQ553245	31	TGGAGAATAGAGTTTGCAGTGATGCCCGTGT
ASPI228128P	2.04339	up	Piwi-interacting RNA (piRNA)	Mus musculus	DQ698748	29	ACGGTGGCAACGTCAGAAGACGTGATTTC
ASPI358150P	2.13524	up	Piwi-interacting RNA (piRNA)	Mus musculus		29	TGTACCATAGCAGGGAAATTATACCAAAT
ASPI270910P	7.93259	up	Piwi-interacting RNA (piRNA)	Mus musculus	DQ560899	30	TTATCTGATCTCATGGTGCCTCGTTTCCCT
ASPI254332P	2.21164	up	Piwi-interacting RNA (piRNA)	Mus musculus	DQ709480	23	TAACAGCTGTGCCTCCACTTCCC
ASPI177656P	2.459	up	Piwi-interacting RNA (piRNA)	Mus musculus	DQ691863	30	TGATGGGAGAATTCATTAATGCCCTTGCCT
ASPI032273P	2.30955	up	Piwi-interacting RNA (piRNA)	"Mus musculus,Rattus norvegicus"	DQ755991	26	TCGTTTGGGAAATGAAGGTATCTGGT
ASPI010174P	7.27753	up	Piwi-interacting RNA (piRNA)	Mus musculus	DQ546403	31	TGACAGTTGTGAAGAATGCAGAATCGTGTGT
ASPI315342P	2.03356	up	Piwi-interacting RNA (piRNA)	Mus musculus	DQ694042	30	TGTACAGAACATTTTGGGAGATGTTCCATA
ASPI238639P	2.1386	up	Piwi-interacting RNA (piRNA)	Mus musculus	DQ541605	28	GCCCAGAGAAGAAGCTAGGGTGCCATGG
ASPI023279P	3.10586	up	Piwi-interacting RNA (piRNA)	Mus musculus	DQ710292	29	TAGAAAGTTAAACGCAGGGCAGTTCTGAC
ASPI178516P	2.03194	up	Piwi-interacting RNA (piRNA)	Mus musculus	DQ720749	30	TGTAGACCATGCTGCCTTCGAACTTGGAGA
ASPI129961P	10.6168	up	Piwi-interacting RNA (piRNA)	Mus musculus	DQ723670	28	TGACCTCTGATTAGACTTCATCAAGGCC
ASPI208966P	2.89217	up	Piwi-interacting RNA (piRNA)	Mus musculus	"DQ567038,DQ707497"	29	TAGGGCCTCATTTTCTATTGTCTGCGAGA
ASPI231162P	2.39081	up	Piwi-interacting RNA (piRNA)	Mus musculus	DQ714286	29	GAGAAAGTTCTAGTATGTAAGTAATCGAG
ASPI348284P	2.99611	up	Piwi-interacting RNA (piRNA)	Mus musculus	DQ565984	29	TAGAGGTCAAATCCCCAGTGTGCAGGTAT
ASPI381950P	2.60985	up	Piwi-interacting RNA (piRNA)	Mus musculus	DQ563150	28	TAAGAAGGTGTCTAAGGATGTATGTGGC
ASPI024689P	24.6359	up	Piwi-interacting RNA (piRNA)	Mus musculus	"DQ548349,DQ714080"	29	TGATGCCTCTTCCAGAAAAAACAAACCAC
ASPI294308P	4.08969	up	Piwi-interacting RNA (piRNA)	Mus musculus	DQ562312	27	TTGTACCAACAGTCAGCCCTCGATCCC
ASPI245582P	4.83715	up	Piwi-interacting RNA (piRNA)	Mus musculus	DQ698708	26	TGACTACACAGCTGTGCCTCAGGCTT
ASPI305774P	2.00658	up	Piwi-interacting RNA (piRNA)	Mus musculus	DQ700970	26	TTCTAGTAGGCAGCTGGCATCTACGC
ASPI122982P	2.74047	up	Piwi-interacting RNA (piRNA)	Mus musculus	"DQ562014,DQ688820"	29	TTGGAGAGAAAGTTTCAGTTGCCCAACGA
ASPI374054P	3.33478	up	Piwi-interacting RNA (piRNA)	Mus musculus	DQ540849	29	CCGATGTTGTGCTGGGAGATGTCTAGTGG
ASPI020820P	2.32076	up	Piwi-interacting RNA (piRNA)	Mus musculus	DQ545924	29	TGAATACAAGGCTGCCTTGGTTGTGGGAA
ASPI379562P	2.44912	up	Piwi-interacting RNA (piRNA)	Mus musculus	DQ567419	30	TAGTAGTCTGATTAGGAGAAATCCCTAACG
ASPI251481P	5.65123	up	Piwi-interacting RNA (piRNA)	Mus musculus	DQ724299	27	TGTAACATTGAACAAGGATGCTACCGG
ASPI091893P	2.4058	up	Piwi-interacting RNA (piRNA)	Mus musculus	"DQ568941,DQ716395"	30	TCAACTAACCTGGGCCCACGGGGGTTCATA
ASPI272190P	2.21387	up	Piwi-interacting RNA (piRNA)	Mus musculus	DQ566242	31	TAGCAGGAAGAAAAGATGCCCCAAGGTTGGT
ASPI016551P	3.64888	up	Piwi-interacting RNA (piRNA)	Mus musculus	DQ565804	30	TAGAATGGAGCCTGAAATAGAAGTCTTGGT
ASPI137796P	8.54003	up	Piwi-interacting RNA (piRNA)	Mus musculus	DQ722055	29	TATCAATTGGGCTTGGGTACCCCATAGTC
ASPI282272P	2.1016	up	Piwi-interacting RNA (piRNA)	Mus musculus	DQ702166	31	TACTAGACAGCAAAAGGGATTCATGTACCTC
ASPI357046P	2.41445	up	Piwi-interacting RNA (piRNA)	Mus musculus	DQ687718	30	TGATATGAGAACATCAGGAAGTATTGGAGC
ASPI193186P	2.34094	up	Piwi-interacting RNA (piRNA)	Mus musculus	DQ705577	28	TAAGGTTAAGACTGAAGCGAATAGGGAC
ASPI029043P	3.01665	up	Piwi-interacting RNA (piRNA)	Mus musculus	DQ555875	27	TGGTGACCTCATGGAGAATACTAAGGA
ASPI220205P	2.07147	up	Piwi-interacting RNA (piRNA)	Mus musculus	DQ711297	29	TACTGAGGATCCGCTTCGTCAGCATTGGC
ASPI267432P	2.53838	up	Piwi-interacting RNA (piRNA)	Mus musculus	DQ721563	29	TAAAACAGAAAGTGAAATTACATGGAGGG
ASPI195698P	2.04567	up	Piwi-interacting RNA (piRNA)	Mus musculus	DQ698274	28	GCTGTGGACTAAAGGGGTATCTTTGATT
ASPI250101P	2.0186	up	Piwi-interacting RNA (piRNA)	Mus musculus	DQ694318	28	TGGGATGCTGGAGACTAAAAACCTGGTA
ASPI335621P	2.47685	up	Piwi-interacting RNA (piRNA)	Mus musculus	DQ700073	29	TAATAAAGGGAAAAAAGACCCCTGAGGAG
ASPI010068P	2.37537	up	Piwi-interacting RNA (piRNA)	Mus musculus	DQ706519	30	TACTACAGAGTTTCCTTTCATCCCTAGCAA
ASPI241626P	2.0069	up	Piwi-interacting RNA (piRNA)	Mus musculus	DQ694207	27	TTGAATGTCTGTGTAGCCTGAGAGGTT
ASPI036297P	2.26156	up	Piwi-interacting RNA (piRNA)	Mus musculus	DQ569540	28	TCAGCCTGATGTCTCTTGTGGACCTGTG
ASPI350244P	2.04397	up	Piwi-interacting RNA (piRNA)	Mus musculus	DQ540394	30	CAACCAATCAGTGTGTGGATAATGAGACTC
ASPI344833P	2.90526	up	Piwi-interacting RNA (piRNA)	Mus musculus	DQ706232	28	TGATTATTCCTGGGGGAATTCCAATTTC
ASPI299449P	2.09314	up	Piwi-interacting RNA (piRNA)	Mus musculus	DQ566352	29	TAGCCAGGAGAAGAGATGTCAATTATAAA
ASPI375680P	2.02323	up	Piwi-interacting RNA (piRNA)	Mus musculus	DQ541214	28	CTGGCATCTTATGGAGTCGAATGCAGGT
ASPI100329P	2.2593	up	Piwi-interacting RNA (piRNA)	Mus musculus	DQ722793	28	TGAGACTTGTACAAATGGCTTCCCTGGT
ASPI068187P	2.19573	up	Piwi-interacting RNA (piRNA)	Mus musculus	DQ718482	29	TGCGCAGCCCAGCTATTTTAGCATTTCTC
ASPI185542P	2.4631	up	Piwi-interacting RNA (piRNA)	Mus musculus	DQ560687	28	TTAAGTAGTGATGAGATTTGGATGAGGC
ASPI088004P	8.41933	up	Piwi-interacting RNA (piRNA)	Mus musculus	DQ706627	30	TGCTTCCGTCTCATTGGTCAGAGCTGATGC
ASPI069711P	2.02393	up	Piwi-interacting RNA (piRNA)	Mus musculus	DQ564480	29	TACAGGAGTCCTCTGAGGTAAGATGCCGC
ASPI210922P	2.22573	up	Piwi-interacting RNA (piRNA)	Mus musculus	DQ692075	30	TGGGAGAAAAATCCTCAACAGTTGTTGACA
ASPI011049P	2.22165	up	Piwi-interacting RNA (piRNA)	Mus musculus	DQ564979	31	TACCTCAGGTTGATCCTTTCACCTTCGCCTT
ASPI322049P	2.31918	up	Piwi-interacting RNA (piRNA)	Mus musculus	DQ563033	30	TAACTCTTTTAGGTGAGAAGATACAGGTTT
ASPI107329P	4.53617	up	Piwi-interacting RNA (piRNA)	Mus musculus	DQ723163	27	TGCTCTAAGATATAAAAAGAGAATGGG
ASPI337561P	3.02957	up	Piwi-interacting RNA (piRNA)	Mus musculus	DQ700155	31	TATCAGCTTTGCTTTTAAATTAGTTGGGATC
ASPI204844P	2.06186	up	Piwi-interacting RNA (piRNA)	Mus musculus	"DQ558479,DQ714209"	29	TGTTTTAAACTCCGCCTACGTGTGCATGT
ASPI190489P	6.25285	up	Piwi-interacting RNA (piRNA)	Mus musculus	DQ714640	31	TGAGACTATCAGTTGTTCCAAGAGCTGCGCA
ASPI350613P	2.41126	up	Piwi-interacting RNA (piRNA)	Mus musculus	DQ554642	30	TGGGACTCACTTGATGGTCATGATTGTAGT
ASPI276767P	3.31946	up	Piwi-interacting RNA (piRNA)	Mus musculus	"DQ544139,DQ701941"	30	TCTATATGGAAGAAACCCAGGAAGGTGCTT
ASPI157828P	2.15262	up	Piwi-interacting RNA (piRNA)	Mus musculus	DQ686364	30	TAGGAGAATTTAAAAGGGAATCTGTTGGTA
ASPI318608P	3.38227	up	Piwi-interacting RNA (piRNA)	Mus musculus	DQ724699	31	TGGGCAATAAGACTGGACACTTAAGCGTTTC
ASPI059279P	2.06763	up	Piwi-interacting RNA (piRNA)	Mus musculus	DQ689350	30	TAGAAGTGTGAACTCATCAACAATATAGGG
ASPI069566P	2.62497	up	Piwi-interacting RNA (piRNA)	Mus musculus	DQ706766	30	TAGGCTGTTGGGATTCTCAGATTGAGACTC
ASPI293100P	5.47765	up	Piwi-interacting RNA (piRNA)	Mus musculus	DQ698063	25	TGCTAATACTGAATGTTTTCCTACC
ASPI387662P	2.35016	up	Piwi-interacting RNA (piRNA)	Mus musculus	"DQ563980,DQ713733"	30	TAATTCTGCCCTTTGTACAGTTGTGCTGCC
ASPI296932P	2.23008	up	Piwi-interacting RNA (piRNA)	Mus musculus	DQ696708	31	TGAAGAAGGCTTGCCTCCAGGGATGGTACAT
ASPI352950P	3.81134	up	Piwi-interacting RNA (piRNA)	Mus musculus	DQ717397	29	TACTACATGAGTTTTGATGAGCCTTGCCC
ASPI179716P	2.3301	up	Piwi-interacting RNA (piRNA)	Mus musculus	DQ715831	30	TATTAGGAGAAATTGCTAGTGGAAATTTGT
ASPI235391P	2.8265	up	Piwi-interacting RNA (piRNA)	Mus musculus	DQ703133	29	TAAATTGGCCTGGTCCTAGCCATAAGGGA
ASPI215272P	3.20016	up	Piwi-interacting RNA (piRNA)	Mus musculus	DQ562455	29	TTGTTTGTGCTCCACAATGATAAGGTCCC
ASPI404047P	2.20479	up	Piwi-interacting RNA (piRNA)	Mus musculus	DQ724905	30	TGCTGTGGCCTCCTCATCACAAAGGGATCC
ASPI115144P	3.04296	up	Piwi-interacting RNA (piRNA)	Mus musculus	DQ715632	30	TCATAGAGATGAACATTTGGGGCTAATGGG
ASPI364194P	2.19298	up	Piwi-interacting RNA (piRNA)	Mus musculus	DQ717114	25	TAGGAGAATTAGGTAGCAATCTATG
ASPI075268P	3.03694	up	Piwi-interacting RNA (piRNA)	Mus musculus	DQ694890	30	TACTCTGGCTTCTCTGGGTTATAGTGCACC
ASPI267165P	5.47894	up	Piwi-interacting RNA (piRNA)	Mus musculus	DQ722963	26	AGATGAAATGGTTAAAATTGGGCTCT
ASPI250714P	4.33264	up	Piwi-interacting RNA (piRNA)	Mus musculus	"DQ569139,DQ694245"	28	TCACACTGTTTAAGGATCTGCTTGATGC
ASPI191317P	2.33943	up	Piwi-interacting RNA (piRNA)	Mus musculus	DQ702295	27	TACAGAAGTAACCTACTAACCCAAAGA
ASPI283108P	3.18653	up	Piwi-interacting RNA (piRNA)	Mus musculus	DQ699388	31	TTAATGGAGATATTTCAATCTTGGCATGATC
ASPI383021P	7.74545	up	Piwi-interacting RNA (piRNA)	Mus musculus	DQ726337	29	TCCCAGTCCTTGTGATATGCATGAAAAGA
ASPI023519P	2.05833	up	Piwi-interacting RNA (piRNA)	Mus musculus	DQ547502	30	TGAGCTTTGGGATTTGATGCTAGTTACAGT
ASPI165896P	4.47645	up	Piwi-interacting RNA (piRNA)	Mus musculus	DQ548226	27	TGATCTTGGTGTCCTCAAATTGAAAGT
ASPI401985P	5.24954	up	Piwi-interacting RNA (piRNA)	Mus musculus	DQ542366	30	TCCAGTTCCGAGGCCTGGAGCGTGCCACGC
ASPI349493P	4.42656	up	Piwi-interacting RNA (piRNA)	Mus musculus	DQ718297	32	TTGACATACGCTGTCTCTTTGAAGACAAAGGT
ASPI068444P	2.20752	up	Piwi-interacting RNA (piRNA)	Mus musculus	"DQ547651,DQ721254"	30	TGAGGTAGCAAATACGATGACGGCCATGGT
ASPI241650P	2.19631	up	Piwi-interacting RNA (piRNA)	Mus musculus	DQ543473	29	TCCTTAGGAATACTTTCATTGATGGAGGT
ASPI341179P	2.98487	up	Piwi-interacting RNA (piRNA)	Mus musculus	DQ691770	28	TACCATAGCAGGGAAATTATACCAAATG
ASPI236553P	3.99678	up	Piwi-interacting RNA (piRNA)	Mus musculus	DQ721201	28	TCTGAAGAGAATAGCGTCCTTAGAGGTC
ASPI008001P	2.31388	up	Piwi-interacting RNA (piRNA)	Mus musculus	DQ723180	31	TTTAACCTAGAGAAAAACTTGAGACTTGCCT
ASPI241839P	2.61534	up	Piwi-interacting RNA (piRNA)	Mus musculus	DQ718759	31	GAGAGATAGGATTCTCATCAAAGAGCTTAGA
ASPI269422P	4.421	up	Piwi-interacting RNA (piRNA)	Mus musculus	"DQ568541,DQ703320"	30	TATTCAAAACCAACGTTCGGTTTGCTGCCA
ASPI110497P	2.19207	up	Piwi-interacting RNA (piRNA)	Mus musculus	DQ701904	29	TGATGTGAAAACAGCCCCAATGTCAGCCA
ASPI403851P	2.42396	up	Piwi-interacting RNA (piRNA)	Mus musculus	DQ703513	29	TGAGAGAAGTTGAGATGGACTTGCCCCAA
ASPI255738P	4.57604	up	Piwi-interacting RNA (piRNA)	Mus musculus	DQ722038	30	TCTGAGTACTGAGTTTCCCTCAAACACGCA
ASPI228445P	3.52396	up	Piwi-interacting RNA (piRNA)	Mus musculus	DQ685674	29	TACTAAACTGCTTGTTTTCTGGTCTCACC
ASPI196540P	2.96584	up	Piwi-interacting RNA (piRNA)	Mus musculus	DQ710874	30	TAGACCTTAAATACCACGCGTAGGCTGACA
ASPI397887P	4.29769	up	Piwi-interacting RNA (piRNA)	Mus musculus	DQ547107	28	TGAGAGAATATTACCTGCGTGCACGCCC
ASPI252925P	2.88325	up	Piwi-interacting RNA (piRNA)	Mus musculus	DQ712720	25	TAGATAGTTCTCGCCTTACTTACCA
ASPI212431P	2.59093	up	Piwi-interacting RNA (piRNA)	Mus musculus	DQ562400	30	TTGTGCTAAGGGATAAAGACAACTTAAAGT
ASPI190955P	2.08184	up	Piwi-interacting RNA (piRNA)	Mus musculus	DQ689934	29	TATGTCACTATGCCTAAAGCTTTGTTCTA
ASPI375988P	2.34407	up	Piwi-interacting RNA (piRNA)	Mus musculus		24	TGACTCCTGACCAGAGGGAAGAAG
ASPI298055P	2.99711	up	Piwi-interacting RNA (piRNA)	Mus musculus	DQ699606	29	CTTCAAATGTTGCATGTTCCTTGTAGAAC
ASPI319892P	2.45929	up	Piwi-interacting RNA (piRNA)	Mus musculus	DQ545972	30	TGAATCTCAGACAGGACCTTGAACTTTGGT
ASPI380626P	2.0411	up	Piwi-interacting RNA (piRNA)	Mus musculus	DQ567040	30	TAGGGCCTCTCCTTTAGGATGCATTGTGCA
ASPI045475P	2.6907	up	Piwi-interacting RNA (piRNA)	Mus musculus	DQ693005	29	TACCGGTGGATAAACACAGAACACTACGT
ASPI171290P	2.02507	up	Piwi-interacting RNA (piRNA)	Mus musculus	DQ723640	30	TAAGATCACAAAAAGGTCAAATAAAGGGAA
ASPI090688P	2.18618	up	Piwi-interacting RNA (piRNA)	Mus musculus	"DQ563726,DQ723599"	29	TAATATTGAGGAGCTAGCATGGATGTGGC
ASPI072723P	3.18124	up	Piwi-interacting RNA (piRNA)	Mus musculus	DQ562037	30	TTGGAGTATGCCAAGTCTGTCCTTGCCTCA
ASPI391520P	2.1674	up	Piwi-interacting RNA (piRNA)	Mus musculus	DQ712506	28	TAAAATCCAAGGAGCGTGGTATGGCTAC
ASPI082228P	3.79028	up	Piwi-interacting RNA (piRNA)	Mus musculus	DQ718764	26	TAATTGTGGGAAATATGGACATTTGA
ASPI171455P	6.28983	up	Piwi-interacting RNA (piRNA)	Mus musculus	DQ709911	28	GCCTTTGGACACTCTTAGGGAATGCTGC
ASPI117952P	6.0783	up	Piwi-interacting RNA (piRNA)	Mus musculus	DQ691145	29	TGAGCATTTGATACCATTGCAGAGCGTCC
ASPI043634P	5.05433	up	Piwi-interacting RNA (piRNA)	Mus musculus	DQ694498	30	GTCTATTACAAAGTTGATGGACTTGCCCCC
ASPI028969P	7.89489	up	Piwi-interacting RNA (piRNA)	Mus musculus	DQ690859	31	TGTCAGAGAAGAAGATTAATGGTCCTAGAAT
ASPI224341P	2.12215	up	Piwi-interacting RNA (piRNA)	Mus musculus	DQ722940	26	TGAAGATAAGCCACGACCACATAGCC
ASPI163635P	10.1295	up	Piwi-interacting RNA (piRNA)	Mus musculus	DQ689154	27	TAGCATCTGTGCATCTTAGAGCTGAGC
ASPI102882P	4.86715	up	Piwi-interacting RNA (piRNA)	Mus musculus	DQ722843	26	TGCTTAGACATGAAGGCAGCCTGCCC
ASPI138006P	2.71523	up	Piwi-interacting RNA (piRNA)	Mus musculus	DQ720028	30	TGGAAGGAACATGATTTATTGGGGTCTTTC
ASPI018331P	4.9223	up	Piwi-interacting RNA (piRNA)	Mus musculus	DQ722006	30	TAGTTTTAAGGTTCATAGTCTAGGTGTACT
ASPI042633P	2.82139	up	Piwi-interacting RNA (piRNA)	Mus musculus	DQ685389	29	TGCTTAGACATGTAGTGATCCTGAGGCAG
ASPI219191P	4.03481	up	Piwi-interacting RNA (piRNA)	Mus musculus	DQ708789	29	TGGTACTTTTTCAACACGTATAAAGCTGC
ASPI019845P	2.21237	up	Piwi-interacting RNA (piRNA)	Mus musculus	DQ686795	30	TGGGAAATGACATCAGCCCCGAGGTGTTGA
ASPI141958P	2.04236	up	Piwi-interacting RNA (piRNA)	Mus musculus	DQ689040	30	TAAGGCCTCATTTGGAGATTGAATTTTTGA
ASPI119880P	2.98081	up	Piwi-interacting RNA (piRNA)	Mus musculus	DQ564997	28	TACCTGAATGGTAGCTTCCTTCCCAGTG
ASPI181421P	4.41736	up	Piwi-interacting RNA (piRNA)	Mus musculus	DQ724706	28	TAGATACTTTAGTGGCCTTTGCTGTTGA
ASPI061422P	2.02144	up	Piwi-interacting RNA (piRNA)	"Mus musculus,Rattus norvegicus"	"DQ605915,DQ698334,DQ752527"	30	TCTGAGATGCAGTTGTGCCTGATAGGAGGG
ASPI379611P	3.09039	up	Piwi-interacting RNA (piRNA)	Mus musculus	DQ566291	30	TAGCATCCTTTATCACTGACTAATCCTATC
ASPI217422P	8.1853	up	Piwi-interacting RNA (piRNA)	Mus musculus	DQ707940	26	TGAGAACCAGAAACTACGTGCTGATC
ASPI189900P	11.9439	up	Piwi-interacting RNA (piRNA)	Mus musculus	DQ692500	29	TGAACCACTGAGTTTGGAGTTCTTTACCA
ASPI296222P	2.00807	up	Piwi-interacting RNA (piRNA)	Mus musculus	DQ721557	30	TTGTGGTTGCAAGAAATCTAGAGAAGGCGA
ASPI050587P	6.36254	up	Piwi-interacting RNA (piRNA)	Mus musculus	DQ703233	30	TCCAACAAGTTCCACAGTGCCAGATAGCCA
ASPI072593P	3.49797	up	Piwi-interacting RNA (piRNA)	Mus musculus	DQ700148	25	TGGGAATGTATTCATGCCACAGTAA
ASPI146990P	4.38475	up	Piwi-interacting RNA (piRNA)	Mus musculus	DQ541183	31	CTGATGGAGAATTAATAACAATACTGGATGG
ASPI196673P	3.78873	up	Piwi-interacting RNA (piRNA)	Mus musculus	DQ711772	29	TAAACTGTTAGCTGTGTAAGTTCTGCAGG
ASPI369558P	2.57985	up	Piwi-interacting RNA (piRNA)	Mus musculus	DQ542996	30	TCCGTTGACCAACGTTTGCCATTTCCACAG
ASPI058244P	2.139	up	Piwi-interacting RNA (piRNA)	Mus musculus	DQ701727	28	TGAGAATAATGCCTTTGGGATGAAATTT
ASPI309005P	2.21601	up	Piwi-interacting RNA (piRNA)	Mus musculus	"DQ550786,DQ711307"	30	TGCGTGCACGAAAAATGTCGAAGTGAGGTC
ASPI228619P	3.24388	up	Piwi-interacting RNA (piRNA)	Mus musculus	DQ568333	29	TATGCCTGCTCTTTAATCCATTTCTGAAT
ASPI401192P	2.02465	up	Piwi-interacting RNA (piRNA)	Mus musculus	DQ722388	32	TGTAAAATGGAGATGATAGCACACATTTGGCA
ASPI344832P	2.27712	up	Piwi-interacting RNA (piRNA)	Mus musculus	DQ711300	25	TAATTTAGTTAGAAGGGATCTTGAT
ASPI275522P	3.24997	up	Piwi-interacting RNA (piRNA)	Mus musculus	DQ719330	31	TGAAAATTTCTGGTTGCCATACTAAACAAGG
ASPI282869P	3.67241	up	Piwi-interacting RNA (piRNA)	Mus musculus	DQ568467	30	TATTAAAAAGAGTGTTTTATTTAGATTGGG
ASPI278690P	2.85273	up	Piwi-interacting RNA (piRNA)	Mus musculus	DQ697305	28	TTGTTTTTCCTAAGGAAGTAATTGAGCC
ASPI296891P	2.40206	up	Piwi-interacting RNA (piRNA)	Mus musculus	DQ563797	28	TAATCTGGAGAAAAGTCATGGTGTCAGT
ASPI009516P	2.08858	up	Piwi-interacting RNA (piRNA)	Mus musculus	DQ716379	30	TGGGATGGTATTTGGAGTTACATGTGTGAC
ASPI106863P	2.01069	up	Piwi-interacting RNA (piRNA)	Mus musculus	DQ697180	26	TGAGACTTCTTTTTACACGGAGTTAT
ASPI314264P	2.25666	up	Piwi-interacting RNA (piRNA)	Mus musculus	DQ545096	32	TGAAACCAGTTCAAGACTCTGAAAGTGGGAGC
ASPI124752P	2.59646	up	Piwi-interacting RNA (piRNA)	Mus musculus	DQ562304	29	TTGTAAGGTCTGCTTCCTTGAGCCTCCAA
ASPI180540P	2.91106	up	Piwi-interacting RNA (piRNA)	Mus musculus	DQ694593	31	TGGGATTTTGGAACCCTAAAGCTCAGTTCCC
ASPI028790P	2.75531	up	Piwi-interacting RNA (piRNA)	"Mus musculus,Rattus norvegicus"	"DQ548826,DQ721400,DQ759707"	29	TGCAACTTTCCACGTAGCCTACTGACCTT
ASPI202977P	2.6221	up	Piwi-interacting RNA (piRNA)	Mus musculus	DQ711382	29	TAGAATCACAATCTTATGAACTACCCTGA
ASPI090043P	3.32077	up	Piwi-interacting RNA (piRNA)	Mus musculus	DQ685643	30	TGCAGAATTATTTCCTAACGCTGGCTGGGT
ASPI287237P	2.03707	up	Piwi-interacting RNA (piRNA)	Mus musculus	DQ555086	26	TGGGGCCTGAGTTAGAGCGCGATGAC
ASPI365234P	2.95105	up	Piwi-interacting RNA (piRNA)	Mus musculus	DQ708918	27	TGATTCAAATGCAATGTGTGGAAGGGT
ASPI062427P	2.02172	up	Piwi-interacting RNA (piRNA)	Mus musculus	DQ709454	29	TGGACGATATGTTGCTAGGATGTAAGAGC
ASPI065788P	2.00041	up	Piwi-interacting RNA (piRNA)	Mus musculus	DQ726158	30	TGAGAGAAGTTGAGATGGACTTGCCCCAAC
ASPI227835P	2.02517	up	Piwi-interacting RNA (piRNA)	Mus musculus	DQ687842	30	TATAAATGTCCAGTAGAGAGTTGGACCCTC
ASPI157853P	3.86783	up	Piwi-interacting RNA (piRNA)	Mus musculus	DQ720023	28	GTGCATGTAAGTATGGAGCTCAGTCATC
ASPI024218P	2.12771	up	Piwi-interacting RNA (piRNA)	Mus musculus	DQ547616	29	TGAGGGCTTAAGTGATGGGTTTGCCGCAA
ASPI249675P	2.7359	up	Piwi-interacting RNA (piRNA)	Mus musculus	DQ551569	28	TGGAAAATGGAGGTCATCTATCCTGTGA
ASPI195242P	2.22831	up	Piwi-interacting RNA (piRNA)	Mus musculus	DQ561298	29	TTCCCTGAGATGCTTATGAGGTGAAGAGA
ASPI033673P	5.5968	up	Piwi-interacting RNA (piRNA)	Mus musculus	DQ561041	30	TTCACAATTCAACCTGTGCCTGGTGTTTGT
ASPI074653P	4.21784	up	Piwi-interacting RNA (piRNA)	Mus musculus	DQ698942	31	TTCAACTCTGAATGAAGTCTAAATGTGGAGC
ASPI190640P	2.86215	up	Piwi-interacting RNA (piRNA)	Mus musculus	DQ703378	27	TGAAGAGAATAGCGTCCTTAGAGGTCA
ASPI255420P	3.40512	up	Piwi-interacting RNA (piRNA)	Mus musculus	DQ565920	28	TAGAGAAAACAGGGCTATCATGGTGATT
ASPI398066P	6.09426	up	Piwi-interacting RNA (piRNA)	Mus musculus	DQ694020	27	TAGACATAAGGATAGGTGATACAGTGT
ASPI217509P	2.43538	up	Piwi-interacting RNA (piRNA)	Mus musculus	DQ714452	29	TGGAAAATGAACGAAGCATTAACCTGCTG
ASPI351705P	2.14725	up	Piwi-interacting RNA (piRNA)	Mus musculus	DQ720732	29	GTCCACGTGACTGGATAATGTAGGTGCTA
ASPI379830P	3.66847	up	Piwi-interacting RNA (piRNA)	Mus musculus	DQ688623	26	GGCTAACTCAAAAGGATGGACCGCGC
ASPI346678P	4.21529	up	Piwi-interacting RNA (piRNA)	Mus musculus	DQ726925	30	TAACTTGGATTTGCTCTGTAAATTAGCCTG
ASPI294754P	3.13739	up	Piwi-interacting RNA (piRNA)	Mus musculus		26	TAAGAAACTTACTGTTGGGGCTTGGT
ASPI097309P	2.09891	up	Piwi-interacting RNA (piRNA)	Mus musculus	DQ714243	29	CAGGAAAAGTTGCTTGATGGGACTGTAAA
ASPI388493P	2.70739	up	Piwi-interacting RNA (piRNA)	Mus musculus	DQ547765	29	TGAGTAGGGATGCTCTTGTGGATATTTAT
ASPI147215P	2.00947	up	Piwi-interacting RNA (piRNA)	Mus musculus	DQ713061	31	TGTGAACTACTGCTTTATCCACTGGGGATGT
ASPI355422P	2.59579	up	Piwi-interacting RNA (piRNA)	Mus musculus	"DQ566599,DQ685263"	28	TAGGAAAGCGCCTAGAGGTTTCTCCATA
ASPI207325P	2.01377	up	Piwi-interacting RNA (piRNA)	Mus musculus	"DQ561187,DQ689510"	29	TTCCAACCAGGCCTGAACCCTCTGCATGA
ASPI168956P	3.25827	up	Piwi-interacting RNA (piRNA)	Mus musculus	DQ557128	29	TGTCAGTTGCAGGAACGATGCATGGGCTC
ASPI175631P	3.05274	up	Piwi-interacting RNA (piRNA)	Mus musculus	DQ685076	29	GACCAAGACAAAGATACTGACCTAGGCCC
ASPI193195P	2.08207	up	Piwi-interacting RNA (piRNA)	Mus musculus	DQ700077	29	TCGTCTGATTGGGCAGATTGTGTCGTCCA
ASPI031861P	2.25601	up	Piwi-interacting RNA (piRNA)	"Mus musculus,Rattus norvegicus"	"DQ607711,DQ704413,DQ731116"	30	TGACCATGGTCGGCAGTGATCAGAAGGTCC
ASPI226405P	2.18118	up	Piwi-interacting RNA (piRNA)	Mus musculus	DQ691429	29	TTATATCAGTGTTGAGATGGGAAGTTTCC
ASPI331320P	2.83471	up	Piwi-interacting RNA (piRNA)	Mus musculus	DQ556635	28	TGTAAAGACCAACGATAAGGAGTCACTC
ASPI173647P	7.26357	up	Piwi-interacting RNA (piRNA)	Mus musculus	DQ727168	29	ACTCGAGACTGTGTAGAACCTTCATAGGC
ASPI041808P	3.01309	up	Piwi-interacting RNA (piRNA)	Mus musculus	DQ553747	30	TGGCAATTGGAATGGGTCCTCTACAAGAGC
ASPI194759P	2.52914	up	Piwi-interacting RNA (piRNA)	Mus musculus	DQ694659	28	TTCTCCTGTATGTGAATGAATGGTTGTG
ASPI248480P	2.59087	up	Piwi-interacting RNA (piRNA)	Mus musculus	DQ697896	29	TCCTAACTGGGATTCAAGTTCTGCCTCAC
ASPI010912P	3.11887	up	Piwi-interacting RNA (piRNA)	Mus musculus	DQ722455	30	TGAGATTAAATGTGTGTCCCACCACGCTCT
ASPI339015P	2.0639	up	Piwi-interacting RNA (piRNA)	Mus musculus	DQ557863	30	TGTGGGACACGCTTATTTTTTAAGCTAGTA
ASPI116637P	2.08609	up	Piwi-interacting RNA (piRNA)	Mus musculus		26	TAGGACACTGATAAACTTTGGGGTTC
ASPI398405P	2.3999	up	Piwi-interacting RNA (piRNA)	Mus musculus	DQ562285	30	TTGGTTTTAACAAGTGACCTAGGATCCTCG
ASPI274089P	2.1063	up	Piwi-interacting RNA (piRNA)	Mus musculus	DQ689058	29	TAAGATTGAAGTGTATTTACATGGGTTTG
ASPI126043P	4.10153	up	Piwi-interacting RNA (piRNA)	Mus musculus		29	TACTCAGTCTTAATTCTCCAACTTCCTCC
ASPI009540P	2.68342	up	Piwi-interacting RNA (piRNA)	Mus musculus	DQ687187	30	TAGGAGAAACTTCCCTTTGTTCTTCAGGGC
ASPI242769P	3.80973	up	Piwi-interacting RNA (piRNA)	Mus musculus	DQ544681	30	TCTGTGTGACCTCACCCTAGCCATTATCAT
ASPI006986P	4.07668	up	Piwi-interacting RNA (piRNA)	Mus musculus	DQ548927	31	TGCAAGTGCTGTATCTTTATCAAAACCCAGG
ASPI033419P	2.52439	up	Piwi-interacting RNA (piRNA)	Mus musculus	DQ563826	29	TAATGACCTCAGTGCTATCCTAGATGACC
ASPI144629P	2.56984	up	Piwi-interacting RNA (piRNA)	Mus musculus	DQ695180	30	TCAGCTTTGCCCTTCTTAGGGGAGGAGAAC
ASPI026274P	3.32247	up	Piwi-interacting RNA (piRNA)	"Mus musculus,Rattus norvegicus"	"DQ705372,DQ742128"	29	TCCTTTGATGGAGGCATAGGTAAACCTGG
ASPI334217P	5.10661	up	Piwi-interacting RNA (piRNA)	Mus musculus	"DQ552786,DQ716302"	28	TAACAGCCCCGTATGAGGTAACCTCTGC
ASPI035757P	4.74778	up	Piwi-interacting RNA (piRNA)	Mus musculus	"DQ558324,DQ690596"	29	TGTTGATGCAGATAACGTTTTGGTGTTGC
ASPI164640P	2.05888	up	Piwi-interacting RNA (piRNA)	Mus musculus	DQ691640	29	TCGGAGAAAATGTTTCTGTTGGAGCTAGC
ASPI367106P	2.52131	up	Piwi-interacting RNA (piRNA)	Mus musculus	DQ693118	30	TCGGATCATAGATGACATTCTTTTCCACCC
ASPI113744P	3.9433	up	Piwi-interacting RNA (piRNA)	Mus musculus	DQ547514	30	TGAGGAAACATTTTCAGTGTCTTAGATATC
ASPI211206P	4.46369	up	Piwi-interacting RNA (piRNA)	Mus musculus	DQ566924	29	TAGGCACCTCGTTCTGGCTTCAGATAGGA
ASPI207949P	7.48194	up	Piwi-interacting RNA (piRNA)	Mus musculus	DQ725451	30	TGTCCACATAGAGGTAGTTCCAAAGCCTAC
ASPI101435P	3.67924	up	Piwi-interacting RNA (piRNA)	Mus musculus	DQ702597	30	TGGAACTCAAGAGAGATCCACCTGCTTCTG
ASPI296292P	4.882	up	Piwi-interacting RNA (piRNA)	Mus musculus	DQ711404	29	TAGGGTTCTAGGTATGTGCTGCCACGCAC
ASPI366752P	2.28011	up	Piwi-interacting RNA (piRNA)	Mus musculus	DQ711254	25	TCAACGGTCCTTCGGTGTCTGTTGG
ASPI069768P	3.07733	up	Piwi-interacting RNA (piRNA)	Mus musculus	DQ713157	30	TGAACTTGCATAGTTGATGGCACAGAAAGA
ASPI325282P	4.33965	up	Piwi-interacting RNA (piRNA)	Mus musculus	DQ720542	29	TCTCATCTTCACTAACCTATTTTTATTCA
ASPI068789P	2.66211	up	Piwi-interacting RNA (piRNA)	Mus musculus	DQ689196	29	TCTGACAGCTTCACCTGATCTACTCCTGG
ASPI257673P	2.10661	up	Piwi-interacting RNA (piRNA)	Mus musculus	DQ686699	31	TACGAGCTGTAAGCCTAGACTGGGCATGTTT
ASPI297955P	2.52538	up	Piwi-interacting RNA (piRNA)	Mus musculus	DQ565390	30	TACTGGTGTGATCAAATATCAAGGAGTTTC
ASPI187529P	2.01491	up	Piwi-interacting RNA (piRNA)	Mus musculus	DQ722191	26	TGAGATTAAAGGCCGAGTGCTGGGAT
ASPI018903P	3.14866	up	Piwi-interacting RNA (piRNA)	Mus musculus	"DQ563546,DQ714652"	29	TAAGTATCTTGTTTGTGCCAAGCTGGTGG
ASPI292315P	2.90102	up	Piwi-interacting RNA (piRNA)	Mus musculus	DQ712237	29	AGGGAGCATCTTTACCCAGGATGAGGAGC
ASPI079701P	6.14273	up	Piwi-interacting RNA (piRNA)	Mus musculus	DQ561508	29	TTCTCAAAGTCTCAAAATGCCATGAGGAG
ASPI350131P	2.84437	up	Piwi-interacting RNA (piRNA)	Mus musculus	DQ685462	31	TTTAAGGAGAATTATCCTCTGCCTAGGACGT
ASPI221184P	2.14409	up	Piwi-interacting RNA (piRNA)	Mus musculus	DQ708616	29	TGTAAATGTCACCTCATGCTCAAATGCTC
ASPI288838P	3.59297	up	Piwi-interacting RNA (piRNA)	Mus musculus	DQ561863	29	TTGCCACAAATTCTGGGAGAGGAAAACCT
ASPI214549P	4.06007	up	Piwi-interacting RNA (piRNA)	Mus musculus	DQ543145	29	TCCTAGAAATGGTGTCTGTTGGGTTGCAT
ASPI042048P	2.30693	up	Piwi-interacting RNA (piRNA)	Mus musculus	DQ548707	29	TGCAAAGTGAACAGTGTCAGAGGGTAAGC
ASPI282385P	2.48084	up	Piwi-interacting RNA (piRNA)	Mus musculus	DQ560716	28	TTACAATCAATGGGACCTACTCATGGGA
ASPI213253P	2.32242	up	Piwi-interacting RNA (piRNA)	"Mus musculus,Rattus norvegicus"	"DQ610996,DQ701537"	31	TGCCAGGGTGATAGAGTTAACTCTTGAGAGA
ASPI309125P	2.96672	up	Piwi-interacting RNA (piRNA)	Mus musculus	DQ551493	30	TGCTTTGCGGTTGCCTAAAAGCCATGGTCT
ASPI400250P	2.70658	up	Piwi-interacting RNA (piRNA)	Mus musculus	DQ719241	30	TGGTGGTAATTCCCAACTACATGGGACGGA
ASPI356707P	4.46282	up	Piwi-interacting RNA (piRNA)	Mus musculus	DQ540474	31	CACAGTCTCAGGTTCCGTGCAATTGGATTGT
ASPI252279P	2.47095	up	Piwi-interacting RNA (piRNA)	Mus musculus	DQ555105	31	TGGGGTTGTCAGGAATAGTTTGTGCTCTAAT
ASPI164409P	2.50093	up	Piwi-interacting RNA (piRNA)	Mus musculus	DQ698980	28	TTGATAGACCAATGTGCCAAGCAGACCA
ASPI207447P	7.44376	up	Piwi-interacting RNA (piRNA)	Mus musculus	"DQ555219,DQ694337"	27	TGGGTGAATAGATGATCTGCTAAGATG
ASPI207994P	2.06207	up	Piwi-interacting RNA (piRNA)	Mus musculus	DQ543080	29	TCCTAAAGGAGAGAATTCTTCTTAGCAAG
ASPI365420P	3.37863	up	Piwi-interacting RNA (piRNA)	Mus musculus	DQ701785	30	TCCATTCTACAACTGCCCCAAGTTTTGTGT
ASPI250958P	4.21762	up	Piwi-interacting RNA (piRNA)	Mus musculus	DQ695919	31	TATACTTCTGCCTAGGAAGCTTTTCCTCATC
ASPI275983P	4.72606	up	Piwi-interacting RNA (piRNA)	Mus musculus	DQ695478	30	TACTCAGGAGATCAATTGAGGCATGCTTCC
ASPI212238P	2.03358	up	Piwi-interacting RNA (piRNA)	Mus musculus	DQ568630	30	TATTGGCGCTGGGATTGAAGCACATCTAAG
ASPI403602P	2.01368	up	Piwi-interacting RNA (piRNA)	Mus musculus	DQ554674	28	TGGGAGAATTCATTAATGCCCTTGCCTG
ASPI079348P	2.05792	up	Piwi-interacting RNA (piRNA)	Mus musculus	"DQ565803,DQ691830"	30	TAGAATGGAGCCTGAAATAGAAGTCTTGGA
ASPI239298P	3.23791	up	Piwi-interacting RNA (piRNA)	Mus musculus	DQ689346	24	TGAAAGTTGCTATTGACTTGGGGT
ASPI178960P	3.33377	up	Piwi-interacting RNA (piRNA)	Mus musculus	DQ719644	29	TATCATGAAGGGCTGTTGAACTTTACCAA
ASPI120291P	2.5587	up	Piwi-interacting RNA (piRNA)	Mus musculus	DQ722760	30	GAGAAAGACTTGCAAGTTCCAGGGCGATCT
ASPI258339P	2.19795	up	Piwi-interacting RNA (piRNA)	Mus musculus	DQ702066	28	TACTACATAAGTATGAGGAGCTAAGTTC
ASPI114627P	2.28835	up	Piwi-interacting RNA (piRNA)	Mus musculus	DQ721946	30	ACCTTTGTGGACTAGTAACAGGAGGATGTC
ASPI273635P	2.15345	up	Piwi-interacting RNA (piRNA)	Mus musculus	DQ692414	30	TGAATGACTAGAGCTTCATTTGTGTGGCAG
ASPI198144P	2.88317	up	Piwi-interacting RNA (piRNA)	Mus musculus	DQ715759	30	TGCCCTAAAACCTTAATGGGAATGAGTTCC
ASPI351654P	2.88683	up	Piwi-interacting RNA (piRNA)	Mus musculus	DQ696523	30	TGATTGAAAATAGCTCTGGACTTGGGAAGT
ASPI069040P	2.18835	up	Piwi-interacting RNA (piRNA)	Mus musculus	DQ702260	31	TCCTCATTTTGGCTTATGAGTCCCTGCAGGA
ASPI194189P	2.0359	up	Piwi-interacting RNA (piRNA)	Mus musculus	DQ553219	30	TGGAGAAAAGTCATGGTGTCAGTTTGGAAT
ASPI196762P	2.53288	up	Piwi-interacting RNA (piRNA)	Mus musculus		27	CACAACTGGAGAAAAAGCTCTCGAAAG
ASPI137211P	2.34889	up	Piwi-interacting RNA (piRNA)	Mus musculus	DQ541464	29	GAGGAAGTTTGCACCCCGAGGGAGCTAGA
ASPI375614P	2.22249	up	Piwi-interacting RNA (piRNA)	Mus musculus	"DQ560951,DQ724467"	31	TTCAAACAGGAGCTTGTTAGGATGACCTAGC
ASPI200136P	2.77099	up	Piwi-interacting RNA (piRNA)	Mus musculus	DQ706936	28	TGGAAAGAGTGACTTTGTGGTCCTGTTT
ASPI296491P	2.78029	up	Piwi-interacting RNA (piRNA)	Mus musculus	DQ715354	26	TGAGCAAATAAACTTCGAGGGAATTG
ASPI328263P	2.00003	up	Piwi-interacting RNA (piRNA)	Mus musculus	DQ722481	30	TCTCAGCTAAGCTCAAGGGCAAGATTGGGA
ASPI343456P	3.2686	up	Piwi-interacting RNA (piRNA)	Mus musculus	DQ719024	25	TGGAGAAATTTTTCTCTTGAAGCCT
ASPI380508P	2.11242	up	Piwi-interacting RNA (piRNA)	Mus musculus	DQ711751	27	TGTGAATGCAGTGTACCAGGATGGAGA
ASPI147825P	2.59108	up	Piwi-interacting RNA (piRNA)	Mus musculus	DQ725781	30	TTATATTTGCCTAAATGCTACTTAGCCAAG
ASPI021541P	2.06002	up	Piwi-interacting RNA (piRNA)	Mus musculus	DQ724286	28	GGAGAGTATTGTGTCATTCAGTGCTTCT
ASPI094933P	2.16741	up	Piwi-interacting RNA (piRNA)	Mus musculus	DQ701269	27	TTATCATCACAAAAGGATCAAAGGGAC
ASPI381778P	2.46913	up	Piwi-interacting RNA (piRNA)	Mus musculus	DQ710987	32	TACTACTTGGAGAAAATAGAAACGGCCTGTAC
ASPI383013P	4.94657	up	Piwi-interacting RNA (piRNA)	Mus musculus	DQ701148	30	TAAGCCTTCATGAAAGGTGTTGGACCTTAG
ASPI098159P	4.39194	up	Piwi-interacting RNA (piRNA)	Mus musculus	DQ725438	28	AGAGATGAATTAGATGGAACTGCATGTC
ASPI006774P	2.10965	up	Piwi-interacting RNA (piRNA)	Mus musculus	DQ702239	29	TTACAATAAATGGTGAACTTTGTGGAGAT
ASPI100032P	2.05803	up	Piwi-interacting RNA (piRNA)	Mus musculus	DQ705656	29	TGGGAAAATCTTGGTTATTCAAAGGAAAC
ASPI212795P	2.06613	up	Piwi-interacting RNA (piRNA)	Mus musculus	"DQ563284,DQ725472"	28	TAAGATGAGTGGGAAATTTCATGCAGTG
ASPI143657P	2.18868	up	Piwi-interacting RNA (piRNA)	Mus musculus	DQ712106	28	TGTAAAGGAAAGTGCCCCTGGTATGGAC
ASPI230821P	2.25797	up	Piwi-interacting RNA (piRNA)	Mus musculus	DQ563885	29	TAATGGTCCCGATCGGATACCTGGGAAGC
ASPI096796P	2.47178	up	Piwi-interacting RNA (piRNA)	Mus musculus	DQ706787	30	TTGATGGTAATTGGAAGAGCTTCTGGGTGA
ASPI298982P	2.0692	up	Piwi-interacting RNA (piRNA)	Mus musculus	DQ720321	29	TAAACGTAGGCGGACTAATGCGTTTTCAA
ASPI248259P	2.2071	up	Piwi-interacting RNA (piRNA)	Mus musculus	DQ726382	30	TGAAGATTCTGATGACCTGGGTAGAAGGTA
ASPI177518P	2.36765	up	Piwi-interacting RNA (piRNA)	Mus musculus	DQ705413	29	TAGGTTGTAACATATGAATTTTGAGGGAC
ASPI398450P	2.37261	up	Piwi-interacting RNA (piRNA)	Mus musculus	DQ693913	30	TACAGAAATGGTATGGTCATGGTATGCCTT
ASPI252382P	2.46515	up	Piwi-interacting RNA (piRNA)	Mus musculus	DQ685201	31	TATGCCTAAGTTCTCTGATCATTGGGAAGCT
ASPI361922P	3.23119	up	Piwi-interacting RNA (piRNA)	Mus musculus	"DQ550961,DQ705487"	29	TGCTATTGATGTGTTTGGGTGTTAGCCTA
ASPI374754P	2.07111	up	Piwi-interacting RNA (piRNA)	Mus musculus	DQ720981	26	AGCCATTGTCAGGAGCCTTGCTGAGT
ASPI167096P	2.03319	up	Piwi-interacting RNA (piRNA)	Mus musculus	DQ719991	29	TCTAGATAGGAGCTTATCAGAGTCACTCT
ASPI392543P	2.3194	up	Piwi-interacting RNA (piRNA)	Mus musculus	DQ716950	30	TGTGACCAAGGCCCAAGATCAGTCGGCAGC
ASPI128242P	2.29248	up	Piwi-interacting RNA (piRNA)	Mus musculus	DQ719318	26	TGACACGCAGACGGGTTCTTTGAGTC
ASPI319524P	6.20365	up	Piwi-interacting RNA (piRNA)	Mus musculus	DQ727146	27	TTCCTTAGAATCACCATGTGGCGATGT
ASPI203151P	2.84006	up	Piwi-interacting RNA (piRNA)	Mus musculus	DQ550043	29	TGCCATCTCCAGATTTTCAGTATGATTGG
ASPI343468P	2.69782	up	Piwi-interacting RNA (piRNA)	Mus musculus	DQ726677	29	TCAAAGACTCTAAAGATACCTAGGGAAGA
ASPI355969P	2.22175	up	Piwi-interacting RNA (piRNA)	Mus musculus	DQ704928	26	TCAGAGAATGGAATGGGCGTACTTGG
ASPI367719P	2.10757	up	Piwi-interacting RNA (piRNA)	Mus musculus	DQ696985	26	TGTAATTGGGACCAAGTTAGTGGGAA
ASPI271585P	2.40692	up	Piwi-interacting RNA (piRNA)	Mus musculus	DQ560846	30	TTAGGTTGTAACATATGAATTTTGAGGGAC
ASPI156439P	2.79132	up	Piwi-interacting RNA (piRNA)	Mus musculus		27	TACACAACTGCTTGTCTCCCAGGTTTG
ASPI279516P	2.1042	up	Piwi-interacting RNA (piRNA)	Mus musculus	DQ550216	29	TGCCCATGCTGATGTTGATGCCTCTTGGA
ASPI059993P	2.76665	up	Piwi-interacting RNA (piRNA)	Mus musculus		28	TCTGTCATTATGGAAGTAACTGTTGGGA
ASPI318198P	3.31527	up	Piwi-interacting RNA (piRNA)	Mus musculus	DQ699027	27	TAGAGCTTGAGAGCTGATAAAGTGAGA
ASPI009918P	2.14001	up	Piwi-interacting RNA (piRNA)	Mus musculus	DQ566950	28	TAGGCCAAAATTGCTGGGACTCAGATTG
ASPI191809P	3.25377	up	Piwi-interacting RNA (piRNA)	Mus musculus	DQ710297	30	TAACCAATCAAAATACCTTCCCCACCGTGT
ASPI325760P	2.86636	up	Piwi-interacting RNA (piRNA)	Mus musculus	DQ703484	26	TGATTGGTGATGAGGATATGGAGATG
ASPI384855P	4.87254	up	Piwi-interacting RNA (piRNA)	Mus musculus	DQ700240	27	TGAAGTAAAAATGATTTCCTGGTTAGC
ASPI071289P	2.1402	up	Piwi-interacting RNA (piRNA)	Mus musculus	DQ718295	30	TTAGAGTTTTCCTATGGAGCAATCCGGTGT
ASPI263956P	2.00427	up	Piwi-interacting RNA (piRNA)	Mus musculus	DQ685544	30	TGGGAATGTCACAAGTTTTTCAGCTTAGGA
ASPI358958P	2.18143	up	Piwi-interacting RNA (piRNA)	Mus musculus	DQ541704	30	GGAAGATAGGTGACTCAAAGACATCTGTGC
ASPI262146P	2.31279	up	Piwi-interacting RNA (piRNA)	Mus musculus	DQ567971	32	TATCAGAAGGGGAGTCCTAAGACCCAGGTACT
ASPI392224P	2.16286	up	Piwi-interacting RNA (piRNA)	Mus musculus	DQ549346	30	TGCAGTGCTAATGTATTGGTAGGCCAAATT
ASPI037802P	2.92469	up	Piwi-interacting RNA (piRNA)	Mus musculus	DQ692186	30	TCTTATATTACATTATAGAAGGGATAAGAG
ASPI204176P	2.1932	up	Piwi-interacting RNA (piRNA)	Mus musculus	DQ706094	29	TTCGTTTCTTTAATGAGGGATACTGAGTC
ASPI138154P	6.6711	up	Piwi-interacting RNA (piRNA)	Mus musculus	DQ564515	31	TACAGGTGATTGTTTAAATATAGATCTCTCT
ASPI124510P	2.4055	up	Piwi-interacting RNA (piRNA)	Mus musculus	DQ563464	31	TAAGGCCAAAATTGCTGGGACTCAGATTGTT
ASPI004449P	3.98269	up	Piwi-interacting RNA (piRNA)	Mus musculus	DQ543151	28	TCCTAGAGTTATGCACTGTGCCTTGGGA
ASPI180144P	2.19371	up	Piwi-interacting RNA (piRNA)	Mus musculus	DQ723254	31	TGCCCAGGAGATGTTGACTTTCTTCCCCTTT
ASPI251259P	2.3967	up	Piwi-interacting RNA (piRNA)	Mus musculus	DQ725259	30	TAAAGGAGAGAATTCTTCTTAGCAAGATGA
ASPI376903P	2.03295	up	Piwi-interacting RNA (piRNA)	Mus musculus	DQ543604	30	TCGAACTCAGAAATCCGCCTGCCTCTGCCT
ASPI324649P	2.09832	up	Piwi-interacting RNA (piRNA)	Mus musculus	DQ705826	27	TGGGATGGTTAGAAGCCTAAATACACC
ASPI098679P	4.17691	up	Piwi-interacting RNA (piRNA)	Mus musculus	DQ686281	31	TGAGACAATCAGAGAGAATGCACTCTACCCC
ASPI224859P	2.53131	up	Piwi-interacting RNA (piRNA)	Mus musculus	DQ715046	30	TACAGGTCTCAAGACTTTGTATGGAGTGTG
ASPI161090P	2.17994	up	Piwi-interacting RNA (piRNA)	Mus musculus	DQ695669	30	TGATCTATTTTAGGAGTCTTAAAAGGAAAG
ASPI125260P	2.05526	up	Piwi-interacting RNA (piRNA)	Mus musculus	DQ703273	30	TGGGTTTTTGTAATAGGTCCCTTCTTGATC
ASPI359175P	3.78347	up	Piwi-interacting RNA (piRNA)	Mus musculus	DQ719301	29	TGACTAATCGAATACAGATGTGATGCCAG
ASPI105951P	3.29758	up	Piwi-interacting RNA (piRNA)	Mus musculus	DQ702031	28	TGAGTAGTAGTTCTTGCCTGATGGAGAA
ASPI358471P	2.69164	up	Piwi-interacting RNA (piRNA)	Mus musculus	DQ712190	29	TGAAAGATGATGCCTTTGACAGGTGTTTT
ASPI314357P	2.07437	up	Piwi-interacting RNA (piRNA)	Mus musculus	DQ710373	31	TACTGCCCCATGTATAGGAAGAGATTCCTTT
ASPI308815P	2.01761	up	Piwi-interacting RNA (piRNA)	Mus musculus	DQ554831	28	TGGGATGGTCTCGATTACTGCAGTGTGC
ASPI209647P	2.25263	up	Piwi-interacting RNA (piRNA)	Mus musculus	"DQ555242,DQ698271"	29	TGGGTGATTAACCGATGTGCCCAAGCCGT
ASPI333891P	2.14744	up	Piwi-interacting RNA (piRNA)	Mus musculus	DQ551194	29	TGCTGGAACTGCATCACAGGGTGTTGTGT
ASPI047413P	8.49715	up	Piwi-interacting RNA (piRNA)	Mus musculus	DQ691249	27	TGGGAGAATTCATTAATGCCCTTGCCT
ASPI257823P	2.79822	up	Piwi-interacting RNA (piRNA)	Mus musculus	"DQ566316,DQ722444"	28	TAGCATTTCTGTGTTTGGAGATCTCAGC
ASPI053769P	3.20504	up	Piwi-interacting RNA (piRNA)	Mus musculus	DQ692985	31	TAAACCAGAGTACAGTCATGCCTACCTCTCC
ASPI215941P	2.0579	up	Piwi-interacting RNA (piRNA)	Mus musculus	DQ699801	28	TTGCCTCCCGTAAAACTTCTATGATGCC
ASPI190478P	2.0206	up	Piwi-interacting RNA (piRNA)	Mus musculus		25	TTTCTCCTCAGATGCTGTAGGCTGG
ASPI260845P	3.15326	up	Piwi-interacting RNA (piRNA)	Mus musculus	DQ702636	32	TGCAAATTGGGCAAATCCCAGGACTCATTAGT
ASPI356930P	3.10287	up	Piwi-interacting RNA (piRNA)	Mus musculus	DQ567094	31	TAGGTACCCTGTCAGGTGTCATTGTGGTTCC
ASPI046685P	3.89552	up	Piwi-interacting RNA (piRNA)	Mus musculus	DQ696754	29	TCCTATTTACAAGAAGAGATAGAGGACTA
ASPI143794P	2.13826	up	Piwi-interacting RNA (piRNA)	Mus musculus	DQ553633	29	TGGATTTTTCATGCCCAGCCTACCATTAA
ASPI020112P	2.28457	up	Piwi-interacting RNA (piRNA)	Mus musculus	DQ555614	28	TGGTAGCTCAGAATCAAGTCTTGGAGGA
ASPI400490P	2.24001	up	Piwi-interacting RNA (piRNA)	Mus musculus	DQ721608	25	AGAAAGCAGGAACTGTCTTTGATGC
ASPI357405P	4.30514	up	Piwi-interacting RNA (piRNA)	Mus musculus	DQ554725	29	TGGGAGCTTCATGGACGATACAATGCAGA
ASPI044288P	2.55103	up	Piwi-interacting RNA (piRNA)	Mus musculus	DQ707756	24	TAGATAGTCCACCTTATCACCTGC
ASPI337846P	3.74285	up	Piwi-interacting RNA (piRNA)	Mus musculus	DQ721643	29	TAAGGGCCTGAAAGGAGTTTCTCCAGTTT
ASPI138782P	2.24124	up	Piwi-interacting RNA (piRNA)	Mus musculus	DQ569375	29	TCACTTAGATTTCAAAGGGTGCTGCAGTC
ASPI055430P	2.42879	up	Piwi-interacting RNA (piRNA)	Mus musculus	DQ709322	30	TCCTAAGATCCAAGGCTACAGGATCCGAGC
ASPI161480P	2.22813	up	Piwi-interacting RNA (piRNA)	Mus musculus	DQ551891	27	GTGATGAAGGTTGATAAGTGCTTGGTC
ASPI266404P	5.20014	up	Piwi-interacting RNA (piRNA)	Mus musculus	DQ710183	30	TGGATATTTTCTAGCTTACATAAACAATCC
ASPI334643P	2.30069	up	Piwi-interacting RNA (piRNA)	Mus musculus	DQ550616	30	TGCCTTCTGTGTTGGAGATTTGACTTATGT
ASPI237388P	2.0348	up	Piwi-interacting RNA (piRNA)	Mus musculus	DQ713380	26	TCATCTGCTTGTTGTAGAGGGTTGGG
ASPI052582P	2.50478	up	Piwi-interacting RNA (piRNA)	Mus musculus	DQ688379	29	TGTGATGAACATTTGGGTGATTTTAGTCC
ASPI154907P	3.59153	up	Piwi-interacting RNA (piRNA)	Mus musculus		28	TAAAAAGACATACTAATCATTGGGCTCT
ASPI246086P	3.63265	up	Piwi-interacting RNA (piRNA)	Mus musculus		26	ACTATATACGCTTAATTGAGAATGGG
ASPI268260P	3.1872	up	Piwi-interacting RNA (piRNA)	Mus musculus	DQ540816	30	CCCATGTGTGATGCATACGACGGTGTCTGC
ASPI039609P	2.75856	up	Piwi-interacting RNA (piRNA)	Mus musculus	DQ694437	28	TGCATCTATCCTTGTGCAGCTGTGTTCC
ASPI283452P	4.61378	up	Piwi-interacting RNA (piRNA)	Mus musculus	DQ721130	31	TAGAAAGTCATGGGTAGAAACTTCTAGTAAC
ASPI127447P	2.51772	up	Piwi-interacting RNA (piRNA)	Mus musculus	"DQ564771,DQ708391"	29	TACCACGTGTGACTGTGTTGAGGTTCCTT
ASPI255054P	4.51857	up	Piwi-interacting RNA (piRNA)	Mus musculus	"DQ552990,DQ687533"	30	TGGAATCTAGGAGAGTCTTGTTTTGGGAAC
ASPI231253P	2.55226	up	Piwi-interacting RNA (piRNA)	Mus musculus	DQ552953	31	TGGAAGTTGCCTCCAACATGACAGTGTTCTC
ASPI319309P	2.08806	up	Piwi-interacting RNA (piRNA)	Mus musculus	"DQ566021,DQ691583"	29	TAGAGTTTTCCTATGGAGCAATCCGGTGT
ASPI170574P	2.40821	up	Piwi-interacting RNA (piRNA)	Mus musculus	DQ721119	28	TAGCCTGCATTGGAAGATTAGCAGTGGT
ASPI100905P	2.33558	up	Piwi-interacting RNA (piRNA)	Mus musculus	DQ562025	29	TTGGAGCCTCAAAACGTTCTCTACCAGGG
ASPI305172P	2.42099	up	Piwi-interacting RNA (piRNA)	Mus musculus	DQ686236	29	TAATACACTGAGCAGTGGACTCCGTGATT
ASPI352379P	3.02842	up	Piwi-interacting RNA (piRNA)	Mus musculus	DQ717426	29	CACAAACCTACAGAGCTCTTCTATTACTA
ASPI082299P	6.76026	up	Piwi-interacting RNA (piRNA)	Mus musculus	DQ694447	28	AACCAAAGAAAGAAAAAATTGCCCTAAG
ASPI351669P	4.57901	up	Piwi-interacting RNA (piRNA)	Mus musculus	DQ553547	28	TGGATGTTCAGAGAAGATGTCTTTATGC
ASPI227708P	2.08801	up	Piwi-interacting RNA (piRNA)	Mus musculus	DQ695767	32	TGCAAGTGACTGTAAGGCACTGTTGAAACTGC
ASPI223160P	2.47387	up	Piwi-interacting RNA (piRNA)	Mus musculus	DQ703162	32	TCGTAATTCATAGTCTCCTGTGAGACTCGAGG
ASPI385890P	2.18395	up	Piwi-interacting RNA (piRNA)	Mus musculus		30	TAGAAACCAAATGGAGTCCAGACTGGTTGG
ASPI017693P	2.42568	up	Piwi-interacting RNA (piRNA)	Mus musculus	DQ556281	30	TGGTTCTGACTCAGCCTTACCATTAAGCCA
ASPI069007P	2.13968	up	Piwi-interacting RNA (piRNA)	Mus musculus	DQ548870	29	TGCAAGGGAATGGACATGCTTGTCTAAGG
ASPI327787P	2.86648	up	Piwi-interacting RNA (piRNA)	Mus musculus	DQ552939	28	TGGAAGTGTCAGTACCACAATGAAGGGT
ASPI080669P	2.86642	up	Piwi-interacting RNA (piRNA)	Mus musculus	DQ722637	30	TGATTATATGGGATCAAATCTCACAGGAGC
ASPI199172P	2.20498	up	Piwi-interacting RNA (piRNA)	Mus musculus		26	TAGGAGTCCTTTGGTTGCAACAAAAG
ASPI301063P	2.7275	up	Piwi-interacting RNA (piRNA)	Mus musculus	DQ707537	28	TGAAAACAAAAGAGATGAATGGGACCTG
ASPI351841P	3.51091	up	Piwi-interacting RNA (piRNA)	Mus musculus	DQ704340	29	TTCTATTCTGGAGAATTATAAGTGGCCTG
ASPI262898P	2.24116	up	Piwi-interacting RNA (piRNA)	Mus musculus		28	TGAGATGGACTGACTGGAGCTACCGTCT
ASPI220507P	2.12578	up	Piwi-interacting RNA (piRNA)	Mus musculus	"DQ555092,DQ725733"	29	TGGGGGCAATTATATCATTTCCATGTTGC
ASPI349036P	2.27705	up	Piwi-interacting RNA (piRNA)	Mus musculus		29	TGAGCATGGTATCGTGGAGTTCCCCAGGA
ASPI228893P	2.51617	up	Piwi-interacting RNA (piRNA)	Mus musculus	DQ701567	26	TGATGGAGGCATAGGTAAACCTGGGC
ASPI222223P	2.88946	up	Piwi-interacting RNA (piRNA)	Mus musculus	DQ716055	30	TTTGGGAAAACAAAAATGGTATTTTGGATC
ASPI393311P	2.07445	up	Piwi-interacting RNA (piRNA)	Mus musculus	DQ699891	29	TGAGTTATTCCCTGAGATGCTTATGAGGT
ASPI016004P	2.061	up	Piwi-interacting RNA (piRNA)	Mus musculus	DQ551588	31	TGGAAACCAGGAGCTGGGAATATTCTTCATG
ASPI194305P	2.59896	up	Piwi-interacting RNA (piRNA)	Mus musculus	DQ567585	30	TAGTGCTGAATACCTGTTCATTCTGTGGGA
ASPI366659P	3.20694	up	Piwi-interacting RNA (piRNA)	Mus musculus	DQ722550	28	ATGGAGTAAAAAAATCTCAACTAAGGGC
ASPI163267P	2.20047	up	Piwi-interacting RNA (piRNA)	"Mus musculus,Rattus norvegicus"	"DQ609039,DQ697731,DQ730615"	27	TGAGTAGTAGTTCTTGCCTGATGGAGA
ASPI242391P	2.51456	up	Piwi-interacting RNA (piRNA)	Mus musculus	DQ561817	30	TTGCACAAGGGCTTACTGAAACTGGAGCAT
ASPI326346P	2.34694	up	Piwi-interacting RNA (piRNA)	Mus musculus	DQ722741	29	TGTGACATGAGGAAAGCTGACTTAGCAGA
ASPI045244P	2.0614	up	Piwi-interacting RNA (piRNA)	Mus musculus	DQ689661	30	TGATGAACTGTCAATGTTGATTACTAGGGA
ASPI241547P	5.27882	up	Piwi-interacting RNA (piRNA)	Mus musculus	DQ568095	29	TATCCTTTCTGGAAGTCTTGAACCTTCAC
ASPI146796P	2.13104	up	Piwi-interacting RNA (piRNA)	Mus musculus	"DQ567727,DQ698591"	30	TATAAAGGTCTAAGAAAATGGAGGGTCTCA
ASPI000187P	2.04003	up	Piwi-interacting RNA (piRNA)	Mus musculus	DQ568628	31	TATTGGAGAGAAAGTTTCAGTTGCCCAACGA
ASPI049265P	2.25969	up	Piwi-interacting RNA (piRNA)	"Mus musculus,Rattus norvegicus"	"DQ685860,DQ744571"	29	TGGGAAGATGTCTACATCCCAGGACCTAG
ASPI035803P	2.56293	up	Piwi-interacting RNA (piRNA)	Mus musculus	DQ569569	31	TCAGGCCATAAAGATGGAGAAACCTCCCTGT
ASPI242504P	2.02779	up	Piwi-interacting RNA (piRNA)	Mus musculus	DQ700811	27	GTTTTTGTCAAATTAACCATGGGAAGA
ASPI012503P	2.43417	up	Piwi-interacting RNA (piRNA)	"Mus musculus,Rattus norvegicus"	"DQ610056,DQ686978,DQ732277"	30	TGCAACTAAAGTTTCAAGGGATCTGCTGCC
ASPI371903P	2.25422	up	Piwi-interacting RNA (piRNA)	Mus musculus	"DQ544639,DQ710476"	29	TCTGTCAGAGAAGAAGATTAATGGTCCTA
ASPI353869P	2.03193	up	Piwi-interacting RNA (piRNA)	Mus musculus	DQ692007	30	GCCCAATATGTGTCAAGATTTGATCCCACT
ASPI297922P	2.09316	up	Piwi-interacting RNA (piRNA)	Mus musculus	DQ695259	31	TATCTGACATCAAAGGAGAATGTCTAATGGT
ASPI370260P	3.41815	up	Piwi-interacting RNA (piRNA)	Mus musculus	DQ714357	29	TGAGAGATTGTGGAATGAAGCAGCTTAGG
ASPI381785P	2.33976	up	Piwi-interacting RNA (piRNA)	Mus musculus	DQ557232	29	TGTCGTCATCGTGAGGACTGTGCCCCAGG
ASPI226701P	2.3115	up	Piwi-interacting RNA (piRNA)	Mus musculus	DQ700428	29	TAGAAATTGCTTTAAAATCGTAAAAGGGG
ASPI211807P	2.56618	up	Piwi-interacting RNA (piRNA)	Mus musculus	DQ568279	28	TATGATGCTTTTATTGGGTATGAGGTGA
ASPI100709P	2.05093	up	Piwi-interacting RNA (piRNA)	Mus musculus	DQ555677	30	TGGTATGTCTGCTCTAAAAGTGGAGTGATC
ASPI116214P	2.04346	up	Piwi-interacting RNA (piRNA)	Mus musculus	DQ699366	30	TAAGAGTTTGTTTGAACGAGAGCATGATCT
ASPI077003P	2.03008	up	Piwi-interacting RNA (piRNA)	Mus musculus	DQ719744	26	GAATCAATTGTTTCTCCCACTGCCTG
ASPI225628P	4.23886	up	Piwi-interacting RNA (piRNA)	Mus musculus	DQ562163	29	TTGGTAGAGGTATTTCAGGACTGGGATGA
ASPI202307P	2.23544	up	Piwi-interacting RNA (piRNA)	Mus musculus	"DQ542130,DQ690332"	30	TCCACATGAGGAATGAGAGATGAATGCCTA
ASPI139020P	2.21267	up	Piwi-interacting RNA (piRNA)	Mus musculus	DQ720942	29	TGAATTTGGTTTCCATTCGGTTGAGAGTT
ASPI304023P	4.65706	up	Piwi-interacting RNA (piRNA)	Mus musculus	DQ694623	30	TAAAGAATATTAAGTGGGAAGCTTCTTGGC
ASPI381804P	2.39791	up	Piwi-interacting RNA (piRNA)	Mus musculus	DQ686610	26	TGGGATGTAATCGGATCCAAATGGTA
ASPI249997P	2.26842	up	Piwi-interacting RNA (piRNA)	Mus musculus	DQ568518	29	TATTAGGAGAAATTGCTAGTGGAAATTTG
ASPI270090P	2.70161	up	Piwi-interacting RNA (piRNA)	Mus musculus	DQ698811	31	TGTAGAATTTACTTTTGAAAAGAGTGGAGCC
ASPI204751P	2.82719	up	Piwi-interacting RNA (piRNA)	Mus musculus	DQ720840	30	TTACTTGATCATAGACAGCTTTGCCTTCCC
ASPI065471P	3.61693	up	Piwi-interacting RNA (piRNA)	Mus musculus	DQ560776	29	TTACCACTTAGAACACAGGATGTCAGCGT
ASPI143077P	3.27955	up	Piwi-interacting RNA (piRNA)	Mus musculus	DQ708965	25	TGGAGTCATAGATGTTGCCTGGACC
ASPI249529P	4.97002	up	Piwi-interacting RNA (piRNA)	Mus musculus	DQ695436	30	TACCAGAGAAAACTTTTTAACGTAGGCCTT
ASPI252143P	3.02907	up	Piwi-interacting RNA (piRNA)	Mus musculus	DQ725109	25	TGGGATGTAATCGGATCCAAATGGT
ASPI339374P	2.24894	up	Piwi-interacting RNA (piRNA)	Mus musculus	DQ721781	30	TCTGACTTAAGAATGTAGTTTCAAAGGGGA
ASPI148045P	8.50901	up	Piwi-interacting RNA (piRNA)	Mus musculus	DQ714155	27	TGGTGTGGAAAAGGTTCATTTCTTTAC
ASPI068096P	2.15494	up	Piwi-interacting RNA (piRNA)	Mus musculus	DQ700807	29	TGGGACATCAGTAAGATCAGGCCAGATGG
ASPI156594P	2.06131	up	Piwi-interacting RNA (piRNA)	Mus musculus	DQ696450	30	TGTATGTATGGGAATGATGTGATTGTATAC
ASPI384857P	6.9188	up	Piwi-interacting RNA (piRNA)	Mus musculus	DQ703607	30	TAGAAAGCCACTTATTGTATAATTTGCAAG
ASPI337924P	8.69601	up	Piwi-interacting RNA (piRNA)	Mus musculus	DQ568375	31	TATGGTAAAAAGAACTGACTCCTTCAGGTTC
ASPI202477P	3.64284	up	Piwi-interacting RNA (piRNA)	Mus musculus	"DQ562850,DQ702060"	29	TTTTAAGAAGGTGTCTAAGGATGTATGTG
ASPI323956P	2.00088	up	Piwi-interacting RNA (piRNA)	Mus musculus	DQ687557	30	TCCAAGAGTCCTTACTGTAGGGAAATGTCC
ASPI387029P	2.618	up	Piwi-interacting RNA (piRNA)	Mus musculus	DQ689660	30	TGCACGCGCACGTATCTCATGCTGCATCCC
ASPI193839P	2.12841	up	Piwi-interacting RNA (piRNA)	Mus musculus	DQ563868	32	TAATGGAAGGATACACCCTAAGATAGATGCGC
ASPI022149P	4.28941	up	Piwi-interacting RNA (piRNA)	Mus musculus	DQ706474	29	TGGGAAAACTAATTAAGCTCTCAATTAGC
ASPI339250P	2.28171	up	Piwi-interacting RNA (piRNA)	Mus musculus	DQ698873	29	TGATCTATTTTAGGAGTCTTAAAAGGAAA
ASPI134580P	4.24404	up	Piwi-interacting RNA (piRNA)	Mus musculus	DQ720306	29	TTAGAAGTGTGAGTCCAGTCACTGACTGA
ASPI338303P	2.49357	up	Piwi-interacting RNA (piRNA)	Mus musculus	DQ707776	30	TGGTGTCCCAAAACTATATAAATGTTTTTT
ASPI091485P	5.49652	up	Piwi-interacting RNA (piRNA)	Mus musculus	DQ714361	31	TCCCATTCCACTAACACATTATCAGAAAGCA
ASPI247885P	3.20719	up	Piwi-interacting RNA (piRNA)	Mus musculus	DQ543498	30	TCCTTCCTAGTTATTTCAGTCCTGCTTTCC
ASPI276606P	2.86164	up	Piwi-interacting RNA (piRNA)	Mus musculus	DQ688913	26	TCCAATGTTAGTACTACGGATGGGGA
ASPI006818P	10.6323	up	Piwi-interacting RNA (piRNA)	Mus musculus	"DQ556955,DQ703657"	28	TGTCAAATGGTCAAGGTGTACCCCCAGG
ASPI149520P	2.71731	up	Piwi-interacting RNA (piRNA)	Mus musculus	DQ691184	28	TCAGTTCTGAGTTCTTATGATGGGATAA
ASPI398635P	2.02056	up	Piwi-interacting RNA (piRNA)	Mus musculus	DQ547861	32	TGAGTGGAGCTGACCAGGAATGTACCGATGGT
ASPI065309P	2.1594	up	Piwi-interacting RNA (piRNA)	Mus musculus	DQ541881	30	GTGAACAGTGAGTGACTTTGGTTTAGGAGC
ASPI264196P	2.02713	up	Piwi-interacting RNA (piRNA)	Mus musculus	DQ705545	30	TGGGAGTCTGTTCTTCAGTCCTTGAACGAA
ASPI141664P	2.13715	up	Piwi-interacting RNA (piRNA)	Mus musculus	DQ563532	30	TAAGGTTTTCATTACAAACATGTTGGAGAG
ASPI282941P	2.06717	up	Piwi-interacting RNA (piRNA)	Mus musculus	DQ720997	30	TGACATCAAAGGAGAATGTCTAATGGTTGC
ASPI111933P	2.05217	up	Piwi-interacting RNA (piRNA)	Mus musculus	DQ549688	31	TGCCAAGATGGGAAATCCTTGCCTGCTCATT
ASPI027944P	2.20318	up	Piwi-interacting RNA (piRNA)	Mus musculus	DQ695789	31	TCCCAGGAGCTTTTCTAACTGTGGAACATTG
ASPI097543P	2.15005	up	Piwi-interacting RNA (piRNA)	Mus musculus	DQ708797	30	TGTACTCAATATTTGTTGTGTTTGAAGGGA
ASPI156259P	2.33583	up	Piwi-interacting RNA (piRNA)	Mus musculus	DQ717116	29	TGAATCACTTTCTTTTTCTGTGGGTCCCT
ASPI361814P	2.20303	up	Piwi-interacting RNA (piRNA)	Mus musculus	DQ726732	28	TGGACTTCTGAGTGGGGTTTCCTAAAAG
ASPI022604P	4.6165	up	Piwi-interacting RNA (piRNA)	Mus musculus	DQ719830	29	TAAGGTTGAATGATCTAAATTTTGGAGAT
ASPI211201P	2.46268	up	Piwi-interacting RNA (piRNA)	Mus musculus	DQ685494	29	TGGCAGTTGATATGCTTTCTACCCTTGTC
ASPI397841P	2.28854	up	Piwi-interacting RNA (piRNA)	Mus musculus	DQ719829	28	TGAGCGGGACGATTGTTCGAAAGGATGA
ASPI182815P	2.50286	up	Piwi-interacting RNA (piRNA)	Mus musculus	"DQ546649,DQ700413"	28	TGACCTTTTAGGAGAATTTTTCAGTGTC
ASPI154598P	5.89985	up	Piwi-interacting RNA (piRNA)	Mus musculus	DQ552425	32	TAAAGCAGGGAAATAAAAAGCTACTTGGCCTC
ASPI331504P	2.99467	up	Piwi-interacting RNA (piRNA)	Mus musculus	DQ721809	29	TTCTGGAGTGTCTGAAGACAGCTACAGTG
ASPI361054P	2.33814	up	Piwi-interacting RNA (piRNA)	Mus musculus	DQ716673	27	CGGGATTATGAGAATCAAAGATGGGAC
ASPI025403P	3.66713	up	Piwi-interacting RNA (piRNA)	Mus musculus	DQ704889	28	TAAGAATGTGAGAAATGGAGCTAAGCAC
ASPI245254P	2.74401	up	Piwi-interacting RNA (piRNA)	Mus musculus	DQ705585	29	TACAAGGACAACCCCTTTTCCTTGGGAGA
ASPI272624P	2.51315	up	Piwi-interacting RNA (piRNA)	Mus musculus	"DQ550998,DQ713023"	29	TGCTCAGCTCAGGTTTTGTTTAGATCCTA
ASPI183834P	2.31932	up	Piwi-interacting RNA (piRNA)	Mus musculus	DQ688819	29	TTCTGGGAGAGGAAAACCTCACAAAGACA
ASPI049638P	2.57968	up	Piwi-interacting RNA (piRNA)	Mus musculus	DQ722181	27	GAGGCTGCAAAGAGCCATTATAGGAGC
ASPI127445P	2.47074	up	Piwi-interacting RNA (piRNA)	Mus musculus	"DQ554683,DQ711769"	30	TGGGAGATATCCTTGATGGGTGACTTAAGC
ASPI014736P	3.71306	up	Piwi-interacting RNA (piRNA)	Mus musculus	DQ710020	29	TGGTTATTCAAAGGAAACAGATATGGGGA
ASPI050807P	4.31314	up	Piwi-interacting RNA (piRNA)	Mus musculus	DQ541942	29	TCCAACTATAACTGCCTTCTTGTCGTGGT
ASPI077565P	2.10548	up	Piwi-interacting RNA (piRNA)	Mus musculus	DQ540862	30	CCGGGTGATGCGAATCGTAATCTGAGCCGA
ASPI098881P	2.00218	up	Piwi-interacting RNA (piRNA)	Mus musculus	DQ709899	30	TCTTCTAAGTCCTACCCACTGCTTTTGTGT
ASPI160360P	2.03499	up	Piwi-interacting RNA (piRNA)	Mus musculus	DQ706946	29	TTCTATGTACAAAAGAGTCCTTGGTGGGG
ASPI147360P	3.97406	up	Piwi-interacting RNA (piRNA)	Mus musculus	DQ540350	31	ATTCACAGTGTCCCTCGTGTGAGCCTCAAGC
ASPI152886P	2.31431	up	Piwi-interacting RNA (piRNA)	Mus musculus	DQ543773	28	TCGGTCAGTCTATTGGCTTAGGTGCTTC
ASPI226084P	2.10511	up	Piwi-interacting RNA (piRNA)	Mus musculus	DQ717140	29	TCACCGATGGATAGCAAGTTTTGGGCAGA
ASPI247118P	10.2473	up	Piwi-interacting RNA (piRNA)	Mus musculus	DQ727138	30	TGTGAAATACACAAAGAAATTCAGTGATCA
ASPI174677P	2.06512	up	Piwi-interacting RNA (piRNA)	Mus musculus	DQ698064	30	TAATATACTCGAGTGCTAAAAATGGGATGG
ASPI257627P	2.90764	up	Piwi-interacting RNA (piRNA)	Mus musculus	DQ560620	29	TTAAAATGATAAACAGGGATGTCTCTGGC
ASPI276179P	2.25206	up	Piwi-interacting RNA (piRNA)	Mus musculus	DQ725669	31	CCCTTTCTTTGACAGAGTGTAGGCTCCACGA
ASPI204073P	3.04022	up	Piwi-interacting RNA (piRNA)	Mus musculus	DQ691595	28	GAATTGCTGGGTGCTATGACAGGTTATT
ASPI293218P	4.44817	up	Piwi-interacting RNA (piRNA)	Mus musculus	DQ546280	30	TGACACTTCAAGGACCTCATGATGGTATGT
ASPI039521P	2.82561	up	Piwi-interacting RNA (piRNA)	Mus musculus	DQ557519	29	TGTGAGCCACTTCCGAGTGCCTTGATCCT
ASPI153689P	2.27432	up	Piwi-interacting RNA (piRNA)	Mus musculus	DQ698858	26	AATGGGTATGTGTGGAATGCCAGGAA
ASPI398482P	2.52495	up	Piwi-interacting RNA (piRNA)	Mus musculus	DQ568451	28	TATGTGTTCTTCAGGTGTCGGAACATGG
ASPI185627P	2.00231	up	Piwi-interacting RNA (piRNA)	Mus musculus	DQ701568	29	TGCTATGTAACAGGGATCTAATTAGGATT
ASPI391874P	2.60351	up	Piwi-interacting RNA (piRNA)	Mus musculus	DQ548422	29	TGATGTGCTTTTTGTTCATTTACAGCTGC
ASPI095616P	2.30571	up	Piwi-interacting RNA (piRNA)	"Mus musculus,Rattus norvegicus"	"DQ548947,DQ610116,DQ694361"	29	TGCAATAGGGAAGTCTATTTGGGGTGTTT
ASPI074310P	2.22526	up	Piwi-interacting RNA (piRNA)	Mus musculus	DQ703667	26	TTGTCTGTTTTCCTGCCACTTCTAAG
ASPI283123P	3.26163	up	Piwi-interacting RNA (piRNA)	Mus musculus	DQ705026	29	CTGAAATGAAGAGAATACTCTTGCTGATC
ASPI036836P	2.4036	up	Piwi-interacting RNA (piRNA)	Mus musculus	DQ718405	30	GAGGCTGTGATGAAGGTTGATAAGTGCTTG
ASPI396220P	2.03438	up	Piwi-interacting RNA (piRNA)	Mus musculus	"DQ566255,DQ686534"	29	TAGCAGGATGTTTTTGGATTCAGGTCTCT
ASPI186281P	2.52118	up	Piwi-interacting RNA (piRNA)	Mus musculus	DQ692297	29	TCCAATCGTTTGGGAAATGAAGGTATCTG
ASPI343571P	2.49864	up	Piwi-interacting RNA (piRNA)	Mus musculus	DQ542529	30	TCCCAATGCCTTTCCTGTACCACAGTAGAC
ASPI247967P	2.11986	up	Piwi-interacting RNA (piRNA)	Mus musculus		30	TGAAAATCGAGTCCTGAAAGATAAGAGAGG
ASPI399706P	3.96607	up	Piwi-interacting RNA (piRNA)	Mus musculus	DQ695458	29	TATACTCGAGTGCTAAAAATGGGATGGAA
ASPI404527P	2.28278	up	Piwi-interacting RNA (piRNA)	Mus musculus	DQ691232	26	TACCAAGTTGATATACCAGACCCGAA
ASPI364166P	2.48412	up	Piwi-interacting RNA (piRNA)	Mus musculus	DQ703016	28	AATTCACATAAACTCTCTGAGCCCCAGT
ASPI311615P	2.53932	up	Piwi-interacting RNA (piRNA)	Mus musculus	DQ725433	31	TATAAATGTTTTTTTGATAATGTGTAAAAGA
ASPI350223P	2.17175	up	Piwi-interacting RNA (piRNA)	Mus musculus	DQ710754	30	ATAATAACATTGGAGAAAAATTCCACACCC
ASPI133658P	4.58998	up	Piwi-interacting RNA (piRNA)	Mus musculus	DQ707508	30	TTGCAGGATACTTCAAATCTAAACTGCAGC
ASPI026731P	6.19044	up	Piwi-interacting RNA (piRNA)	Mus musculus	DQ689055	32	TCAAGAGCTACAATTTGTAGGGTGCATCTTTA
ASPI048258P	3.96789	up	Piwi-interacting RNA (piRNA)	Mus musculus	DQ550023	28	TGCCATCACTCTGGTTTCTCTGCATGCA
ASPI088202P	3.0771	up	Piwi-interacting RNA (piRNA)	Mus musculus	DQ693641	26	TAAGTTGGTTGTTGTTCTGTCATGCA
ASPI252923P	2.02359	up	Piwi-interacting RNA (piRNA)	Mus musculus	DQ702624	31	TGGAAAAACTGTTGGGAAAACTTAAAGCTTC
ASPI190609P	4.66413	up	Piwi-interacting RNA (piRNA)	Mus musculus	DQ547758	29	TGAGTAGAAGCTACACTTCCTTGGTGTTC
ASPI334137P	2.21509	up	Piwi-interacting RNA (piRNA)	Mus musculus	DQ723829	30	TGGGAAGTACAGAAATTTCCCTGTAGAGAC
ASPI393844P	2.97718	up	Piwi-interacting RNA (piRNA)	Mus musculus	DQ692785	30	TAGCAGGGAAATTATACCAAATGTCTTTGA
ASPI309024P	2.9969	up	Piwi-interacting RNA (piRNA)	Mus musculus	DQ705123	29	TAGGAACTGAGTGGAGATGTTAAAAGAGA
ASPI223268P	2.56017	up	Piwi-interacting RNA (piRNA)	Mus musculus	DQ720550	27	TTATTTCTCAGACGTCTGGAGACTTAA
ASPI392283P	2.01305	up	Piwi-interacting RNA (piRNA)	Mus musculus	DQ550713	31	TGCGACTTTTTGTGTGTCCTGAGCCTCCTGT
ASPI008287P	2.52222	up	Piwi-interacting RNA (piRNA)	Mus musculus	DQ546697	26	TGACGGGCTGCTCAATGTTCTCTACA
ASPI307047P	2.16614	up	Piwi-interacting RNA (piRNA)	Mus musculus	DQ541355	29	GAATTCAACAGGAGCTGACATGGGAGTCT
ASPI040060P	2.52368	up	Piwi-interacting RNA (piRNA)	Mus musculus	DQ703981	28	TGGGAGTGTTCTCACCCTTGAGCTCAGT
ASPI325151P	2.44551	up	Piwi-interacting RNA (piRNA)	Mus musculus	DQ698448	27	TACAAGACTGTCAACTTAGTCATGGGA
ASPI300151P	2.3975	up	Piwi-interacting RNA (piRNA)	Mus musculus	DQ718034	26	TGGAAACGGCTTCTCTTGAACCCTTC
ASPI063414P	6.13498	up	Piwi-interacting RNA (piRNA)	Mus musculus	DQ709716	27	TGGAGATTGAATTTTTGAAAAAGCCTT
ASPI380061P	6.07397	up	Piwi-interacting RNA (piRNA)	Mus musculus	DQ540840	29	CCCTGGATCCCTGTTAGGATGTTGTCCTG
ASPI077433P	18.9158	up	Piwi-interacting RNA (piRNA)	Mus musculus	DQ549721	31	TGCCAAGGTTGATGATCCCATGAACAAAAGT
ASPI198068P	2.14446	up	Piwi-interacting RNA (piRNA)	Mus musculus	DQ717914	28	ACAAATGGTTGAACATGCACAGGGGTGT
ASPI397973P	3.80039	up	Piwi-interacting RNA (piRNA)	Mus musculus	DQ551728	29	TGGAACGCCTCCGAGTCTAAATCGCTCTT
ASPI270045P	3.45431	up	Piwi-interacting RNA (piRNA)	Mus musculus	DQ560826	29	TTAGATGCTTTCCTTCAATGCTGCCTGTG
ASPI154737P	2.16423	up	Piwi-interacting RNA (piRNA)	Mus musculus	DQ720553	29	TAGCAATGTTGCGACAAGGGGTCTAGAGG
ASPI114694P	2.49246	up	Piwi-interacting RNA (piRNA)	Mus musculus	DQ543144	29	TCCTAGAAATGGTGTCTGTTGGGTTGCAG
ASPI013828P	2.00182	up	Piwi-interacting RNA (piRNA)	Mus musculus	DQ542455	29	TCCATTGGCTCTTGTTTTGTCCTCGGTGT
ASPI211136P	5.39299	up	Piwi-interacting RNA (piRNA)	Mus musculus		26	TAAATGCTTGTTCACCATGATCGGCC
ASPI265100P	3.17869	up	Piwi-interacting RNA (piRNA)	"Mus musculus,Rattus norvegicus"	"DQ691121,DQ728440"	25	TGCTGATTGCTAAAGGTCTTGATGG
ASPI073300P	3.04414	up	Piwi-interacting RNA (piRNA)	Mus musculus	DQ695610	27	TGATTTGGTTGACTCTGTTATGGAGAT
ASPI242730P	4.258	up	Piwi-interacting RNA (piRNA)	Mus musculus	DQ696937	29	TACTTAGAAACTATAGGCCAGTAAGAGAC
ASPI176539P	2.45533	up	Piwi-interacting RNA (piRNA)	Mus musculus	DQ712293	29	TCTTAAGAAGTGCCCAGGAGCCTGTCTCA
ASPI065298P	2.06043	up	Piwi-interacting RNA (piRNA)	Mus musculus	DQ550082	30	TGCCATGCCTACCTCCAGATCCTATTAGCC
ASPI046450P	3.11681	up	Piwi-interacting RNA (piRNA)	Mus musculus	DQ687884	28	TACTAATAAAGGAGGTGTACTTCATGTT
ASPI091446P	2.40166	up	Piwi-interacting RNA (piRNA)	Mus musculus	"DQ567176,DQ686075"	27	TAGGTGACTCAAAGACATCTGTGCTGC
ASPI352804P	2.2444	up	Piwi-interacting RNA (piRNA)	Mus musculus	DQ548559	28	TGATTTAAATTTCTGGTTTGATGAGGGT
ASPI107330P	2.67387	up	Piwi-interacting RNA (piRNA)	Mus musculus	DQ721258	27	TATCATCAGTGAGCACTGGCCGCAGCC
ASPI095630P	3.28458	up	Piwi-interacting RNA (piRNA)	Mus musculus	DQ712414	24	TGGGAAAGAATATGAAGGTGGCCT
ASPI000064P	2.49489	up	Piwi-interacting RNA (piRNA)	Mus musculus	DQ563798	29	TAATCTGGAGAAAAGTCATGGTGTCAGTT
ASPI308698P	2.76572	up	Piwi-interacting RNA (piRNA)	Mus musculus	DQ687535	29	TGAGATTTGTTTCTTCTTTTGACAACAGT
ASPI221117P	2.10097	up	Piwi-interacting RNA (piRNA)	Mus musculus	DQ726119	30	TAACTTGTGGTCAAAACTTGGAGAAAGGTA
ASPI160854P	2.87824	up	Piwi-interacting RNA (piRNA)	Mus musculus	DQ715298	31	TTACTGCATGATTTTTTCACTTGGAAAGAGC
ASPI219690P	2.18926	up	Piwi-interacting RNA (piRNA)	Mus musculus	DQ714185	30	TTTGTTTTCATAATGCCTGCTAATAAAGTT
ASPI142616P	2.02152	up	Piwi-interacting RNA (piRNA)	Mus musculus	DQ686175	29	TGGGATTTCTTTGAACCTGATACTGAGAG
ASPI361356P	4.37224	up	Piwi-interacting RNA (piRNA)	Mus musculus	DQ716132	29	TAGGTGATCTCGTTCACAACAGTGGCAGA
ASPI294753P	7.1408	up	Piwi-interacting RNA (piRNA)	Mus musculus	DQ695261	30	GGGATATTCTGTGGGAATTGCTTTCTTAGA
ASPI091209P	2.0423	up	Piwi-interacting RNA (piRNA)	Mus musculus	DQ712491	28	TCAGATATAATATTAAGCGGTCCTGGGA

## Sheet: down_IR_vs_Sham
Supplementary Table 1. List of differentially expressed piRNAs in I/R heart compared to Sham heart.
ProbeName	Fold Change	Regulation	Description	organism	piRNA_acc	piRNA_length	sequence
ASPI339676P	7.05995	down	Piwi-interacting RNA (piRNA)	Mus musculus	DQ690510	31	TACTAAGGAATCTCAGGGATATATTGGAATC
ASPI041844P	4.01229	down	Piwi-interacting RNA (piRNA)	Mus musculus	DQ722489	30	TTTACACAAGAGCCTGGTGTGGCTGGTGCA
ASPI106265P	3.17921	down	Piwi-interacting RNA (piRNA)	Mus musculus	DQ699454	30	TGGGCCTTTTAAACCAGTCTGTCTAACTCC
ASPI148782P	4.87619	down	Piwi-interacting RNA (piRNA)	Mus musculus	DQ702968	31	AAGATCAGACTGCCACACTTAGTACAGCATT
ASPI123316P	3.84619	down	Piwi-interacting RNA (piRNA)	Mus musculus	DQ712077	27	TATAGAACAGAAAGTATATGGTAATGG
ASPI371933P	4.82918	down	Piwi-interacting RNA (piRNA)	Mus musculus	DQ540270	31	ATAAGTGCCATTATCACATAATGCTGTTTGT
ASPI288862P	2.1309	down	Piwi-interacting RNA (piRNA)	Mus musculus	DQ714607	25	TAAGGCCCATCTGATGAGAGTTAGG
ASPI402415P	2.29584	down	Piwi-interacting RNA (piRNA)	Mus musculus	DQ540531	29	CACTATGTGGCCCAAATTATCCTTAAACT
ASPI056058P	2.31098	down	Piwi-interacting RNA (piRNA)	Mus musculus	DQ693535	29	GCCATGCACACACAGCTTCCAGATACCCT
ASPI225646P	4.78774	down	Piwi-interacting RNA (piRNA)	"Mus musculus,Rattus norvegicus"	"DQ722883,DQ738844"	27	TAGTGGTCACTACACAACTTCCAGCAC
ASPI007808P	3.41158	down	Piwi-interacting RNA (piRNA)	Mus musculus		26	GAGAACCCATCAGTGGCGAGGTTTTT
ASPI016653P	2.05141	down	Piwi-interacting RNA (piRNA)	Mus musculus	DQ723568	29	TGCCAAGGTAGTAATGGCTCACACACTCC
ASPI393810P	4.62497	down	Piwi-interacting RNA (piRNA)	Mus musculus	DQ563195	27	TAAGACTCACCAGAGGGTTGCCATGGC
ASPI383861P	2.0781	down	Piwi-interacting RNA (piRNA)	Mus musculus	DQ555582	30	TGGTAGACAGACCATTCTCCTAAGGGGCCA
ASPI061748P	2.15934	down	Piwi-interacting RNA (piRNA)	Mus musculus	DQ700722	29	TTGTCTCCAAAACAGCATCCATTGAGGAC
ASPI395001P	2.84379	down	Piwi-interacting RNA (piRNA)	Mus musculus	DQ714690	29	TCTGATGATTCTGGATTCCCCTCTTTGGT
ASPI239938P	5.76117	down	Piwi-interacting RNA (piRNA)	Mus musculus	DQ725724	30	TAGAATACTTGTATTTATGCTGAGCCATGG
ASPI041563P	2.03924	down	Piwi-interacting RNA (piRNA)	Mus musculus	DQ696368	30	CTGGAATTACAAGCCTAAGCCACCACACTT
ASPI147080P	2.32657	down	Piwi-interacting RNA (piRNA)	Mus musculus	DQ693267	29	TGATCCAACAGCACACTGGTTTGTCTAGG
ASPI011551P	3.23024	down	Piwi-interacting RNA (piRNA)	Mus musculus	DQ727267	27	TGAATGCCAGTGAGATTCAGCTTCTCC
ASPI228356P	2.44336	down	Piwi-interacting RNA (piRNA)	Mus musculus	DQ690894	30	TGATTTCACTATGAGCTGACACAACACAGG
ASPI139964P	2.2938	down	Piwi-interacting RNA (piRNA)	Mus musculus	DQ715854	29	TGAAACACAGACCACCTACTCTTACATGT
ASPI156267P	2.13437	down	Piwi-interacting RNA (piRNA)	Mus musculus	DQ685725	31	TACACAGAAGTTTTTGCCAGACAGGATGACC
ASPI301277P	2.26663	down	Piwi-interacting RNA (piRNA)	Mus musculus	DQ705603	25	GCCAAAACAAGGGGCCTCCCAGACA
ASPI313926P	2.31321	down	Piwi-interacting RNA (piRNA)	Mus musculus	DQ553634	31	TGGCAAAATAACGGGGCCATGTTTGATTATA
ASPI024203P	2.2503	down	Piwi-interacting RNA (piRNA)	Mus musculus	DQ715458	32	TCCAATGCAAGCAGATACCACACAGCACTCTC
ASPI308396P	2.50862	down	Piwi-interacting RNA (piRNA)	Mus musculus	DQ567190	31	TAGGTGACTTTTAACTTTCCCTTGATTGGTT
ASPI387339P	5.02141	down	Piwi-interacting RNA (piRNA)	Mus musculus		27	TGCTAGAACTTTGCTACTTTCCAGAGT
ASPI255534P	2.62774	down	Piwi-interacting RNA (piRNA)	Mus musculus	DQ542367	30	TCCAGTTCCGTTGGGATTTCAAAGGCTGCC
ASPI240367P	3.03478	down	Piwi-interacting RNA (piRNA)	Mus musculus	DQ542876	32	TCCGAAATTGCCCTCAAGTCCAGAATCGCCTC
ASPI093697P	2.36475	down	Piwi-interacting RNA (piRNA)	Mus musculus	DQ553677	30	TGGCAAATGAAGGTGGCACACACACGCTGT
ASPI336119P	6.61099	down	Piwi-interacting RNA (piRNA)	Mus musculus	DQ722211	30	TAGGCCAAAATAGAAGAGGATAGACCTTCG
ASPI089996P	3.50513	down	Piwi-interacting RNA (piRNA)	Mus musculus	DQ701684	31	TTAAAAAGTTATACAGAAAACAGAGCATGGT
ASPI189594P	9.04414	down	Piwi-interacting RNA (piRNA)	Mus musculus	DQ692881	30	TGTATTGAGAAGAAAAGGATCTTTAGATAA
ASPI031935P	8.02725	down	Piwi-interacting RNA (piRNA)	Mus musculus	DQ724263	32	TCCACTGTCAACCACAAACAGCAAGCTGCTAA
ASPI173975P	2.51457	down	Piwi-interacting RNA (piRNA)	Mus musculus	DQ703290	30	TAGATCTCAGAGCATACAGCACTTTCAGGT
ASPI049132P	2.24099	down	Piwi-interacting RNA (piRNA)	Mus musculus	DQ706980	30	TAGGTGTTAGGCAAATTTCTTACAGTTAGC
ASPI143294P	2.13794	down	Piwi-interacting RNA (piRNA)	Mus musculus	DQ549143	29	TGCACTCCAGACAGCCTTTTAATTCTCCA
ASPI244647P	2.21044	down	Piwi-interacting RNA (piRNA)	Mus musculus	DQ711379	28	TAATGTTGAAGGACCAGGAAATATGAAT
ASPI198237P	3.37037	down	Piwi-interacting RNA (piRNA)	Mus musculus	DQ551169	29	TGCTGCGATAAACACACACGTTTTGGAGG
ASPI374532P	4.18743	down	Piwi-interacting RNA (piRNA)	Mus musculus	DQ696458	30	TATTTGTCCTATGTTAGGTTCTTGCAAGTC
ASPI111378P	2.47674	down	Piwi-interacting RNA (piRNA)	Mus musculus	DQ706061	29	TTAAAGCTATGATTGATGCCCAAGACAGA
ASPI362364P	2.63596	down	Piwi-interacting RNA (piRNA)	Mus musculus	DQ688208	29	TGGCAGTGTAGAAAGACTCCCTATTAGCA
ASPI223513P	3.31269	down	Piwi-interacting RNA (piRNA)	Mus musculus	DQ551473	30	TGCTTTCTTAAGTATCTCAGGACCATCTGT
ASPI025864P	2.55503	down	Piwi-interacting RNA (piRNA)	Mus musculus	DQ702643	25	TGATGAACAAGTTTGACTCTCCATG
ASPI383695P	2.0392	down	Piwi-interacting RNA (piRNA)	Mus musculus	DQ546183	28	TGACAAGTTTTCTGGTGTCCTTGCGGTG
ASPI115181P	2.83161	down	Piwi-interacting RNA (piRNA)	Mus musculus	DQ542290	31	TCCAGGATGAAACCTGTCACACAGACATCAC
ASPI403175P	2.81431	down	Piwi-interacting RNA (piRNA)	Mus musculus	DQ692008	30	TGACAGAGTGCCTAGCATCCAAAGGTAGAG
ASPI065761P	2.93847	down	Piwi-interacting RNA (piRNA)	Mus musculus	DQ548390	30	TGATGTAAAGTTGTCTCCAGTTTCTTAATT
ASPI169824P	2.17262	down	Piwi-interacting RNA (piRNA)	Mus musculus	DQ711763	27	TGAGACAAAACAAGACAGTAAGCTCCA
ASPI112774P	2.38596	down	Piwi-interacting RNA (piRNA)	Mus musculus	DQ696040	30	GAGATGTGCACTCAGACAAGAATCCAGAAG
ASPI356677P	2.49798	down	Piwi-interacting RNA (piRNA)	Mus musculus	DQ691098	29	TAATACATAAAACTACCACCCAGACAGGC
ASPI230368P	5.5378	down	Piwi-interacting RNA (piRNA)	Mus musculus	DQ688670	30	TGATAGAAAAATAAATCACACAGATACTCT
ASPI296490P	2.65195	down	Piwi-interacting RNA (piRNA)	Mus musculus	DQ699471	32	TGTGCATATGTGACCCACACCAACACAAGACA
ASPI345703P	2.45329	down	Piwi-interacting RNA (piRNA)	Mus musculus	DQ696285	30	TCCAAAGTTTTGCACGATGCACAGCTCCAT
ASPI049187P	2.12	down	Piwi-interacting RNA (piRNA)	Mus musculus	DQ549793	28	TGCCACACCCATACACCAAACTCTTCCC
ASPI279711P	3.08052	down	Piwi-interacting RNA (piRNA)	Mus musculus	DQ703084	31	TGATTGATGCCCAAGACAGATAATGCTTCAA
ASPI389008P	2.93214	down	Piwi-interacting RNA (piRNA)	Mus musculus	DQ716948	30	TGACATCATTACATACACACCAGCCACATC
ASPI374740P	2.45671	down	Piwi-interacting RNA (piRNA)	Mus musculus	DQ687094	31	TGGATTAGGATGCGGCAGAACTCAAAGCCTT
ASPI101270P	3.84492	down	Piwi-interacting RNA (piRNA)	Mus musculus	DQ695092	30	TGACCAACTGTGGCAAACAGTGACCATGGG
ASPI122607P	3.22468	down	Piwi-interacting RNA (piRNA)	Mus musculus	DQ692543	26	TGAGGTAACTACTGGCCACACTGTGC
ASPI264062P	2.18641	down	Piwi-interacting RNA (piRNA)	Mus musculus	DQ694620	28	CACCTTATGAGACAGGTAAGAACCCACA
ASPI242804P	2.0757	down	Piwi-interacting RNA (piRNA)	Mus musculus	"DQ565865,DQ721913"	29	TAGACAGTGTGGCCGACATCAACCGCAGA
ASPI374081P	2.09587	down	Piwi-interacting RNA (piRNA)	Mus musculus	"DQ563101,DQ723698"	29	TAAGAAAACTGGTATGTGGTTGCCTGGGC
ASPI184757P	2.94217	down	Piwi-interacting RNA (piRNA)	Mus musculus		27	TTTGAGTAGACACAAAAGACATGGTGT
ASPI016376P	3.6055	down	Piwi-interacting RNA (piRNA)	Mus musculus	DQ698559	29	TCCACACACAGTGATTGTTTCCTTGGAGT
ASPI343739P	2.02535	down	Piwi-interacting RNA (piRNA)	Mus musculus	DQ725117	29	CACCTTCTAAGAGTTCTTGGGCACATTCA
ASPI119255P	3.57612	down	Piwi-interacting RNA (piRNA)	Mus musculus	DQ709419	27	TGGACATGCATACATATAACACACACA
ASPI196069P	5.38775	down	Piwi-interacting RNA (piRNA)	Mus musculus	DQ543226	29	TCCTCAAGTCACGGGCCATGACTCAACTC
ASPI394435P	3.53246	down	Piwi-interacting RNA (piRNA)	Mus musculus	DQ705363	30	ACCTGACATTTGATGCCATCTCCACCGAGC
ASPI135565P	4.5645	down	Piwi-interacting RNA (piRNA)	Mus musculus	DQ710564	30	TGCCTTTTGTAATCACAAACACCCTAAGAA
ASPI387439P	2.68742	down	Piwi-interacting RNA (piRNA)	Mus musculus	DQ685040	29	GGACATCTCAGATAGTGATTCCTCACCCA
ASPI146919P	4.18174	down	Piwi-interacting RNA (piRNA)	Mus musculus	DQ695920	29	TCTGACACTTCTTTAGTGTAATCACTGGC
ASPI319346P	2.80339	down	Piwi-interacting RNA (piRNA)	Mus musculus	DQ542033	28	TCCAAGTGCTGGAATTAAAGGTGTACAC
ASPI352218P	3.84522	down	Piwi-interacting RNA (piRNA)	Mus musculus	DQ702323	28	TCCTAGATCTCAGAGCATACAGCACTTT
ASPI056088P	2.16424	down	Piwi-interacting RNA (piRNA)	Mus musculus	DQ711594	25	TAGTGTTTCTGTGTATCTTCTAGTG
ASPI209120P	2.65062	down	Piwi-interacting RNA (piRNA)	Mus musculus	DQ544454	28	TCTGAGCTACTGACTGGAAGGACCTGGG
ASPI160568P	3.13433	down	Piwi-interacting RNA (piRNA)	Mus musculus	DQ690532	30	TGTTTCAATAGTCTGATAACCCAAGTGAGT
ASPI343047P	3.47549	down	Piwi-interacting RNA (piRNA)	Mus musculus	DQ542218	31	TCCAGAGCCATTTATATCTTGTTTTACAACA
ASPI093149P	4.24465	down	Piwi-interacting RNA (piRNA)	Mus musculus	DQ690285	29	TATGCTGCGCAGCCCAGCTATTTTAGCAT
ASPI234081P	2.72366	down	Piwi-interacting RNA (piRNA)	Mus musculus	DQ710950	29	TGGCCAAAATAGACTGCACGGGCAGCACC
ASPI244036P	2.3273	down	Piwi-interacting RNA (piRNA)	Mus musculus	DQ693995	30	TACTGGGAGTACAGGAGCACACACACCAGC
ASPI373955P	2.23605	down	Piwi-interacting RNA (piRNA)	Mus musculus	DQ694121	30	CAGGCAGAAAGTAAAAGTGACCCTGACTTA
ASPI165627P	2.44435	down	Piwi-interacting RNA (piRNA)	Mus musculus	DQ710070	29	TACATCTCCAATGCAAGCAGATACCACAC
ASPI250534P	2.24966	down	Piwi-interacting RNA (piRNA)	Mus musculus	"DQ542020,DQ688972"	29	TCCAAGTATCGGTGCCGAAGTGGTGGCTT
ASPI307555P	5.17457	down	Piwi-interacting RNA (piRNA)	Mus musculus	DQ698416	29	TTCATTCAAGGTCTCCTCACTGAAGCTGG
ASPI278856P	4.79384	down	Piwi-interacting RNA (piRNA)	Mus musculus	DQ549804	30	TGCCACATCTGTATCTCCCATGGACATGGT
ASPI295432P	2.24159	down	Piwi-interacting RNA (piRNA)	Mus musculus	DQ710013	29	TCCACATGTAGGATTTCCAGGGCACAGCA
ASPI171299P	2.22317	down	Piwi-interacting RNA (piRNA)	Mus musculus	DQ689124	25	TGACAGATGAGACCTCCAGATGTTC
ASPI247597P	5.52398	down	Piwi-interacting RNA (piRNA)	Mus musculus	DQ713794	30	TAATTTTCTGTTACAAGCAAAAGGTTGCCT
ASPI228684P	3.60718	down	Piwi-interacting RNA (piRNA)	Mus musculus	DQ543816	30	TCGTTCCACAAACACACCTATGTACATACC
ASPI312635P	2.20342	down	Piwi-interacting RNA (piRNA)	Mus musculus	DQ717109	30	TGAAAACACACACAGCACAGTTTGTATTCA
ASPI006431P	2.21768	down	Piwi-interacting RNA (piRNA)	Mus musculus	DQ723270	31	TGAGTGTATAAACACAGCACTCTCTAGCCTA
ASPI136473P	2.26036	down	Piwi-interacting RNA (piRNA)	Mus musculus	"DQ563748,DQ707177"	29	TAATCAGGACCACATGAACACGAAGTGCA
ASPI057260P	2.21807	down	Piwi-interacting RNA (piRNA)	Mus musculus	DQ707485	29	TACAGAAACAGGTGTTTCAAATGTGACCT
ASPI205705P	2.34909	down	Piwi-interacting RNA (piRNA)	Mus musculus	DQ704818	29	TAGAAAGTTCAAGACCAGACTTACCTTGT
ASPI266444P	2.38145	down	Piwi-interacting RNA (piRNA)	Mus musculus	DQ704570	30	TGCATTTCCTAGCTCACAGCCTCTTTACAA
ASPI099293P	6.15917	down	Piwi-interacting RNA (piRNA)	Mus musculus	DQ563800	31	TAATCTGGCATTTGAGTTTATCCTTAATAAG
ASPI180332P	3.33606	down	Piwi-interacting RNA (piRNA)	Mus musculus	DQ542283	30	TCCAGGACAGAAAATGACATAGTTTGTTGC
ASPI070219P	6.1997	down	Piwi-interacting RNA (piRNA)	Mus musculus	"DQ562981,DQ699415"	30	TAACGTTTTGGTGTTGCAACGAAAATGGTT
ASPI044999P	6.78603	down	Piwi-interacting RNA (piRNA)	Mus musculus	DQ705100	26	TAAAAAAGCCTCTGGCCTTGTTCTGC
ASPI358998P	2.10023	down	Piwi-interacting RNA (piRNA)	Mus musculus	DQ716161	30	GTGGTTGTTTACTTGAGTACATAAGTGCGA
ASPI088659P	4.5219	down	Piwi-interacting RNA (piRNA)	Mus musculus	DQ702117	30	TGTTTTGTCCTATTACAGAAGCTTTGCAAT
ASPI313352P	2.67391	down	Piwi-interacting RNA (piRNA)	Mus musculus	"DQ549791,DQ704693"	30	TGCCACACACTAATCCATTTTATGGGTCTC
ASPI144360P	4.51582	down	Piwi-interacting RNA (piRNA)	Mus musculus	DQ710932	30	TCCATTGGTCAGGCTGACATCGAACCCAGA
ASPI164280P	3.02889	down	Piwi-interacting RNA (piRNA)	Mus musculus	DQ568812	30	TCAAACCATCTTAATGACCTCATCTCACAA
ASPI034833P	2.18929	down	Piwi-interacting RNA (piRNA)	Mus musculus	DQ552199	31	TAAAAGTCAGACCTTTCCCAAACAGAGGAAT
ASPI101580P	8.15275	down	Piwi-interacting RNA (piRNA)	Mus musculus	DQ694266	30	CACGAATGAATTTAGTATGGACACAGATGC
ASPI162350P	2.25594	down	Piwi-interacting RNA (piRNA)	Mus musculus	DQ719990	25	TGTGAACTAGGGTTTTGCATCTAGA
ASPI244393P	2.07068	down	Piwi-interacting RNA (piRNA)	Mus musculus	DQ702548	29	GCATAGGATCAGGAACTGGCTTATGGTTC
ASPI238487P	2.00741	down	Piwi-interacting RNA (piRNA)	Mus musculus	DQ708093	31	AAATAGTGAAAACAAGCACAAAAACAGAGGC
ASPI243514P	3.57556	down	Piwi-interacting RNA (piRNA)	Mus musculus	DQ562410	29	TTGTGGTGCAATTGGTTAGCCTGTGATGC
ASPI125517P	2.29271	down	Piwi-interacting RNA (piRNA)	Mus musculus	DQ698079	29	TAAGCACAGATGAGATGTGAAAGAGCAGA
ASPI374886P	7.4271	down	Piwi-interacting RNA (piRNA)	Mus musculus	DQ718017	30	TGGCTGTATCCTTGAGCTTTATGGAGCTAC
ASPI265384P	2.48738	down	Piwi-interacting RNA (piRNA)	Mus musculus	DQ540590	29	CAGATGAATGACGGTTGGTCAGTGTGCTC
ASPI119923P	2.11423	down	Piwi-interacting RNA (piRNA)	Mus musculus	DQ552264	32	TAAAATTGCTACAACCCACACCCACTCCTAAG
ASPI049765P	2.17647	down	Piwi-interacting RNA (piRNA)	Mus musculus	DQ702404	25	TGAATCAGCACAGATCTTGGGCCAG
ASPI239001P	6.80904	down	Piwi-interacting RNA (piRNA)	Mus musculus	DQ724549	30	TCCTATGATGTTGCGACCTTTGTCATTGTG
ASPI041885P	4.59414	down	Piwi-interacting RNA (piRNA)	Mus musculus	DQ720266	25	TTCAGCAGGGCTTCTAAGTTTTCAC
ASPI351587P	5.80044	down	Piwi-interacting RNA (piRNA)	Mus musculus	DQ699432	29	TTCCACTTTCATGTAAGCAGATACACCGA
ASPI392485P	2.51407	down	Piwi-interacting RNA (piRNA)	Mus musculus	DQ717805	30	TGGGATGTTCAGTTGGCACAGACAGGTATC
ASPI400488P	3.1626	down	Piwi-interacting RNA (piRNA)	Mus musculus	DQ714923	27	TGGAAAGGCAAGAAAAGCAAAGGCTCC
ASPI209263P	9.86713	down	Piwi-interacting RNA (piRNA)	Mus musculus	DQ685758	30	TGGATCAGCTGCTTTGACTATTTGAGCTGT
ASPI331810P	4.83807	down	Piwi-interacting RNA (piRNA)	Mus musculus	DQ690770	30	TCCACATGTTACTAATGCCTGAAAGGGCTG
ASPI214010P	2.52944	down	Piwi-interacting RNA (piRNA)	Mus musculus	DQ545752	29	TGAAGCCTCAAATCTGTCACACTAACCCC
ASPI371323P	2.04601	down	Piwi-interacting RNA (piRNA)	Mus musculus	DQ704129	30	TGACAGACCAACATCTATGACAATGCCAGC
ASPI395489P	2.01803	down	Piwi-interacting RNA (piRNA)	Mus musculus	DQ723626	29	TGTTAAGATTTGCTTTTCTGGTTGATGGC
ASPI213866P	2.33181	down	Piwi-interacting RNA (piRNA)	Mus musculus	DQ550077	29	TGCCATGCACACACAGCTTCCAGATACCC
ASPI106320P	2.11744	down	Piwi-interacting RNA (piRNA)	Mus musculus		26	ACACACACACATTTTGACCCTCAGCA
ASPI305463P	2.02776	down	Piwi-interacting RNA (piRNA)	Mus musculus	DQ709897	26	TACCAGGAACCACAACTCCTCTGTGC
ASPI032193P	2.13554	down	Piwi-interacting RNA (piRNA)	Mus musculus	DQ692677	28	TACTTGACAGACCGCAGCAAACCGCAAC
ASPI071225P	2.61304	down	Piwi-interacting RNA (piRNA)	Mus musculus	DQ551020	31	TGCTCAGTGATGTCCAAGTCTGAAGATCCCC
ASPI067298P	2.39505	down	Piwi-interacting RNA (piRNA)	Mus musculus		26	GAAGATGACCGGGAAAGCTCACACAC
ASPI218664P	2.30333	down	Piwi-interacting RNA (piRNA)	Mus musculus	DQ566375	31	TAGCCCACTGCCACACCCATACACCAAACTC
ASPI136127P	4.16459	down	Piwi-interacting RNA (piRNA)	Mus musculus	DQ698043	29	TATGATTGATGCCCAAGACAGATAATGCT
ASPI384454P	2.99256	down	Piwi-interacting RNA (piRNA)	Mus musculus	DQ711869	30	TGTAACATATACTGAGAAAGACTTTTTAAC
ASPI358994P	2.28968	down	Piwi-interacting RNA (piRNA)	Mus musculus	DQ552263	27	TAAAATTGCTACAACCCACACCCACTC
ASPI099191P	2.12349	down	Piwi-interacting RNA (piRNA)	Mus musculus	DQ566260	30	TAGCAGGATGTTTTTGGATTCAGGTCTCTT
ASPI326697P	4.59523	down	Piwi-interacting RNA (piRNA)	Mus musculus	DQ699440	29	TTATATAGAACAGAAAGTATATGGTAATG
ASPI287362P	2.48992	down	Piwi-interacting RNA (piRNA)	Mus musculus	DQ562439	32	TTGTTCTGAAAGGTTATGTGACCACCTATGAT
ASPI154801P	4.29724	down	Piwi-interacting RNA (piRNA)	"Mus musculus,Rattus norvegicus"	"DQ548255,DQ609554,DQ687951,DQ738883"	30	TGATGAAGGATTTTAGAAGGATACTATAGA
ASPI288498P	3.97777	down	Piwi-interacting RNA (piRNA)	Mus musculus	DQ716794	30	GCCATTTTCAAACGCTAATGGTCGCATGCC
ASPI395376P	5.74006	down	Piwi-interacting RNA (piRNA)	Mus musculus	DQ719771	29	TACTAGAACAGCTAAATTTATTAATGAAC
ASPI021865P	2.50491	down	Piwi-interacting RNA (piRNA)	Mus musculus	DQ724568	26	AGGACCAGGAAATATGAATCTAGGTA
ASPI362204P	4.08114	down	Piwi-interacting RNA (piRNA)	Mus musculus	DQ563761	29	TAATCCAGATTACGCTGTTCCTCTTGCAT
ASPI051095P	5.97692	down	Piwi-interacting RNA (piRNA)	Mus musculus	"DQ549526,DQ708274"	30	TGCATTGGTGACAGAAACACTGTTTAGGAC
ASPI312971P	2.64341	down	Piwi-interacting RNA (piRNA)	Mus musculus	DQ699770	31	TCCCAGGTGTGACACTGCCGTCGGTGCTAGC
ASPI289242P	3.0869	down	Piwi-interacting RNA (piRNA)	Mus musculus	DQ705922	28	TGACAGACCAACATCTATGACAATGCCA
ASPI364302P	3.52436	down	Piwi-interacting RNA (piRNA)	Mus musculus	DQ688034	30	TAGAAGGACAGAGTCAACACACACATGAGA
ASPI056246P	8.58922	down	Piwi-interacting RNA (piRNA)	Mus musculus	DQ715169	28	TAGTCCAATAAACACAGGATCCTTATGG
ASPI083322P	2.42927	down	Piwi-interacting RNA (piRNA)	Mus musculus	DQ551557	28	TGGAAAAGCTCACAGTCCTAACACACAG
ASPI123823P	3.0291	down	Piwi-interacting RNA (piRNA)	Mus musculus	DQ694059	31	TAAGTTTGTCATATTATGGTATCTGCAATGC
ASPI366491P	2.25426	down	Piwi-interacting RNA (piRNA)	Mus musculus	DQ715857	31	TGGAATTGGTTTTTTTGAAGTGACACACTGT
ASPI051251P	5.04103	down	Piwi-interacting RNA (piRNA)	Mus musculus	DQ696333	28	TAAAGTTGTGAGCACCGAACAAGAGGGC
ASPI175037P	2.66441	down	Piwi-interacting RNA (piRNA)	Mus musculus	DQ689657	30	TCCTGACAACACAGAACATGCTAGAGGCCA
ASPI376236P	2.54273	down	Piwi-interacting RNA (piRNA)	Mus musculus	DQ565866	30	TAGACAGTGTGGCCGACATCAACCGCAGAC
ASPI107933P	2.24795	down	Piwi-interacting RNA (piRNA)	Mus musculus	DQ696444	29	TACTACATTCACATGGACCACAGACATAC
ASPI199783P	2.53086	down	Piwi-interacting RNA (piRNA)	Mus musculus	DQ703724	30	TTCCAGACATGGCAGCAAAGACTTCTCAGC
ASPI336017P	2.79763	down	Piwi-interacting RNA (piRNA)	Mus musculus	DQ544150	32	TCTATGCCACACACTTCATTTCTATTGAAAGC
ASPI228149P	5.526	down	Piwi-interacting RNA (piRNA)	Mus musculus	DQ710073	29	GACAGAATTGAAATGCCTGTGGCCACACA
ASPI070401P	2.3104	down	Piwi-interacting RNA (piRNA)	Mus musculus	DQ726975	31	TCTAAGCAACCAGCTAAGAACACTCTTTGTC
ASPI068164P	2.98559	down	Piwi-interacting RNA (piRNA)	Mus musculus	DQ565797	30	TAGAATGCCCTCTCCACACACCCATACCCC
ASPI053185P	2.31728	down	Piwi-interacting RNA (piRNA)	Mus musculus	DQ724329	31	ACGGGACCAACACAGAGAATGCAACAGACAG
ASPI368729P	4.31146	down	Piwi-interacting RNA (piRNA)	Mus musculus	DQ540745	26	CCAGAAAATATCTTTCCACAGACATC
ASPI049519P	5.20227	down	Piwi-interacting RNA (piRNA)	Mus musculus	DQ563942	30	TAATGTTGCAGGGTCTCTTGTGCCTTATGT
ASPI264352P	7.26787	down	Piwi-interacting RNA (piRNA)	Mus musculus	DQ557422	30	TGTGACCAATCATGAAGGTGTCCCTGAAGC
ASPI244520P	2.06659	down	Piwi-interacting RNA (piRNA)	"Mus musculus,Rattus norvegicus"	"DQ714827,DQ734841"	27	TGGTTCTTGTTGTCAACCTGCTTGGCC
ASPI148372P	2.04	down	Piwi-interacting RNA (piRNA)	Mus musculus	DQ724876	28	TCTCTGAGCTACTGACTGGAAGGACCTG
ASPI026916P	2.01471	down	Piwi-interacting RNA (piRNA)	Mus musculus	DQ714807	31	TTCCCAATACCTGCTGCATCTGGTGGGCAGC
ASPI309033P	2.01133	down	Piwi-interacting RNA (piRNA)	Mus musculus	DQ716524	31	TGCATATGAAACCCCAAGCCTTTCCTCAGGA
ASPI341062P	2.35656	down	Piwi-interacting RNA (piRNA)	Mus musculus	DQ562318	28	TTGTAGAGCTAAAACCCACACAGGCTGC
ASPI142430P	2.04975	down	Piwi-interacting RNA (piRNA)	Mus musculus	DQ712638	29	TGTGATGCTCGCTTGTTTTCAGACAGGAA
ASPI219032P	2.02519	down	Piwi-interacting RNA (piRNA)	Mus musculus	DQ551046	28	TGCTCCTCCACACATGCCGCACCCACAC
ASPI094138P	2.44162	down	Piwi-interacting RNA (piRNA)	Mus musculus	DQ726111	31	TAACACACAAAGCAAACCTTTGAGTCCGCGT
ASPI134975P	2.34102	down	Piwi-interacting RNA (piRNA)	Mus musculus	DQ707176	32	CCACACCCTACAACTTCAGAGAGTTCTGCAGC
ASPI145244P	2.20671	down	Piwi-interacting RNA (piRNA)	Mus musculus	DQ694161	24	TATGACCTCAGTTTCCACAGACAC
ASPI342026P	2.36124	down	Piwi-interacting RNA (piRNA)	Mus musculus	DQ713708	32	TGGACCCTTGATCTCATTTTCATGTCTTGTGT
ASPI181582P	2.36712	down	Piwi-interacting RNA (piRNA)	Mus musculus	DQ692246	29	GCAAATCTACCTGGTTTCGCCTCCTCCGA
ASPI051586P	2.62057	down	Piwi-interacting RNA (piRNA)	Mus musculus	DQ569122	31	TCACACACAGGGATGGCTGATGGAACCCACA
ASPI049017P	2.09091	down	Piwi-interacting RNA (piRNA)	Mus musculus	DQ716904	27	TCAGAGGACATGTTTTAATTGCGGAAA
ASPI037192P	2.74076	down	Piwi-interacting RNA (piRNA)	Mus musculus	DQ724366	30	TCTTATTTACTTATGTACTTACTGAGCCTT
ASPI200244P	3.68179	down	Piwi-interacting RNA (piRNA)	Mus musculus	DQ544211	29	TCTCAGAGCATACAGCACTTTCAGGTTTC
ASPI376695P	3.43591	down	Piwi-interacting RNA (piRNA)	Mus musculus	DQ700937	29	TGCGCAAGAATACTTGACAGACCGCAGCA
ASPI139104P	4.17993	down	Piwi-interacting RNA (piRNA)	Mus musculus	DQ686961	30	TGGACATGCAATGTCAGTGCCCTGTTCTCT
ASPI040072P	3.17734	down	Piwi-interacting RNA (piRNA)	Mus musculus	DQ698025	29	TAGCACTACACAGAGCGTCTTGATGCAAC
ASPI005278P	2.0659	down	Piwi-interacting RNA (piRNA)	Mus musculus	DQ708753	31	TGGGAACAAATGACTCCATAAACCAGAGGGC
ASPI138192P	3.19469	down	Piwi-interacting RNA (piRNA)	"Mus musculus,Rattus norvegicus"	"DQ620604,DQ696594,DQ750361"	30	TTGCAAAGTGGCAAGGAAACCTTATTCAGA
ASPI197907P	2.0599	down	Piwi-interacting RNA (piRNA)	Mus musculus	DQ542648	30	TCCCATGCTCACCCTGTGTTGCCAGACAGC
ASPI117275P	2.15049	down	Piwi-interacting RNA (piRNA)	Mus musculus	DQ724094	27	TGCACTCCAGACAGCCTTTTAATTCTC
ASPI032822P	2.5416	down	Piwi-interacting RNA (piRNA)	Mus musculus	DQ701105	28	TGTAAAACTATACAGATGAAATGCACAC
ASPI159126P	2.38642	down	Piwi-interacting RNA (piRNA)	Mus musculus	DQ563751	29	TAATCAGGACCACATGAACACGAAGTGCT
ASPI161218P	2.96756	down	Piwi-interacting RNA (piRNA)	Mus musculus	DQ545541	28	TGAACTCTTAGCCTCAAGAATGCTGGGT
ASPI243622P	6.086	down	Piwi-interacting RNA (piRNA)	Mus musculus	DQ558496	31	TGTTTTGAGGCTGTCTATGAACACTTTCTGT
ASPI324383P	4.21413	down	Piwi-interacting RNA (piRNA)	Mus musculus	DQ542199	31	TCCAGAACAAGTTTCTGCCAACTGTGTGCTT
ASPI315455P	2.95403	down	Piwi-interacting RNA (piRNA)	Mus musculus	DQ723054	26	TTGCAAAGTGGCAAGGAAACCTTATT
ASPI337744P	3.04824	down	Piwi-interacting RNA (piRNA)	Mus musculus	DQ710751	30	TGAAGCTAATCACACACTCCTTCAGTCGGT
ASPI344502P	2.30436	down	Piwi-interacting RNA (piRNA)	Mus musculus	DQ709868	27	TGGAAAATTCAGTGGGCACAGCATTCA
ASPI204061P	2.14509	down	Piwi-interacting RNA (piRNA)	Mus musculus	DQ703226	30	TGGCAAATGAAGGTGGCACACACACGCTGG
ASPI133444P	2.0261	down	Piwi-interacting RNA (piRNA)	Mus musculus	DQ688036	26	TATAGTGTTATCTCTGGTGGTGTCCC
ASPI001177P	2.85021	down	Piwi-interacting RNA (piRNA)	Mus musculus		27	TCTGTATAAAGACACACCTACCTAGCC
ASPI185492P	2.05484	down	Piwi-interacting RNA (piRNA)	Mus musculus	DQ685918	29	TACACACTAAGGAACACAGGTTCAATGCA
ASPI131031P	4.36374	down	Piwi-interacting RNA (piRNA)	Mus musculus		27	TACAAAACATATGTGCAGGCAAGATGT
ASPI173589P	3.32637	down	Piwi-interacting RNA (piRNA)	Mus musculus	DQ697402	28	TACATTTTGCACAACACACTTAGTCGCC
ASPI381948P	4.00767	down	Piwi-interacting RNA (piRNA)	Mus musculus	DQ704160	31	TGAAGCTAATCATTGCTTTAACACAGAGCCT
ASPI258779P	2.10893	down	Piwi-interacting RNA (piRNA)	Mus musculus	DQ717304	27	TCCAGTGCCACAGTACTAGTCAGGTCC
ASPI138143P	2.15053	down	Piwi-interacting RNA (piRNA)	Mus musculus	DQ564460	31	TACAGCGAAAATTTTAAATCCAAAAGACAGC
ASPI278312P	7.02931	down	Piwi-interacting RNA (piRNA)	Mus musculus	DQ694566	31	ACCTGGAACTCACTGATTCAGCTACAATGGC
ASPI330759P	2.18143	down	Piwi-interacting RNA (piRNA)	Mus musculus	DQ723619	29	TGCTATAATGGGAAATTGAAATGGATCAG
ASPI121368P	3.24269	down	Piwi-interacting RNA (piRNA)	Mus musculus	DQ689260	28	TGACTGCACATGGCAAGGGCTAAACAGA
ASPI245417P	2.11131	down	Piwi-interacting RNA (piRNA)	Mus musculus	DQ714695	28	TCAATAAATGGGACTCTGACTAGAAGTA
ASPI299723P	2.69631	down	Piwi-interacting RNA (piRNA)	Mus musculus	DQ544992	30	TGAAAAGCCACTTGGGTTAGCCTACACAAG
ASPI035339P	5.18304	down	Piwi-interacting RNA (piRNA)	Mus musculus	DQ712550	30	TGTTAAAGTAACTGTCTGATTGGCAGTGCC
ASPI351337P	2.06773	down	Piwi-interacting RNA (piRNA)	Mus musculus	DQ546527	29	TGACCAAAGACAGGGCACAAGACCTTTTC
ASPI139605P	4.09356	down	Piwi-interacting RNA (piRNA)	Mus musculus	DQ702004	29	ATTCAACACACACTTGTTGGTAACCTCTG
ASPI202331P	2.45199	down	Piwi-interacting RNA (piRNA)	Mus musculus	DQ724970	28	TACCAACAGACAAACCATAAAGTGAAAG
ASPI081394P	2.08342	down	Piwi-interacting RNA (piRNA)	Mus musculus	DQ686645	27	TCCCATAATGTCTGACATGCCCTTCGT
ASPI256156P	4.61775	down	Piwi-interacting RNA (piRNA)	Mus musculus	DQ568410	31	TATGTCACGTTCCTGTAGCCCCAGATCCAGA
ASPI111784P	2.01097	down	Piwi-interacting RNA (piRNA)	Mus musculus	DQ715963	28	TACCAAAGACCATCTATCCACAACAGCC
ASPI010078P	2.19392	down	Piwi-interacting RNA (piRNA)	Mus musculus	DQ563011	29	TAACTAGGATGGACAAACGATTGCAGGGT
ASPI115583P	2.00278	down	Piwi-interacting RNA (piRNA)	Mus musculus	DQ712280	31	TGCAAAATGGTATAAGATCAGCCAGACAGGA
ASPI363314P	2.24869	down	Piwi-interacting RNA (piRNA)	Mus musculus	"DQ551559,DQ697234"	30	TGGAAAAGCTCACAGTCCTAACACACAGCC
ASPI243620P	2.31668	down	Piwi-interacting RNA (piRNA)	Mus musculus	DQ557880	28	TGTGGTCCTGTTTATAAGGGTTTGCTTA
ASPI033884P	2.45979	down	Piwi-interacting RNA (piRNA)	Mus musculus	DQ721403	30	TATACAGACACGTATACTATACACACAGAC
ASPI125923P	2.64208	down	Piwi-interacting RNA (piRNA)	Mus musculus	DQ693198	30	TAGGAAAGCACACTGAACAAGCCTGGAGGT
ASPI338701P	2.2889	down	Piwi-interacting RNA (piRNA)	Mus musculus	DQ566733	28	TAGGACGATCCTAATCTTGGGTGGGTGT
ASPI251172P	4.92924	down	Piwi-interacting RNA (piRNA)	Mus musculus	DQ717148	29	TGTGTTCTAAGTTGGTAAACAAATAATCT
ASPI093267P	2.19192	down	Piwi-interacting RNA (piRNA)	Mus musculus	DQ718886	30	TGAAAGGACCTGGATTGTGCTTTGCATACC
ASPI354064P	2.48744	down	Piwi-interacting RNA (piRNA)	Mus musculus	DQ708103	28	TGGGCATGACAACACAGAACTGCAGAGC
ASPI252195P	4.90042	down	Piwi-interacting RNA (piRNA)	Mus musculus	DQ703447	29	GCCGTTTGACTCTGGATATCTTAGCATTC
ASPI291141P	3.58514	down	Piwi-interacting RNA (piRNA)	Mus musculus	DQ692844	30	TACATTTTGCACAACACACTTAGTCGCCTA
ASPI303124P	3.14938	down	Piwi-interacting RNA (piRNA)	Mus musculus	"DQ557142,DQ712441"	29	TGTCATATTATGGTATCTGCAATGCTGGC
ASPI190989P	6.19941	down	Piwi-interacting RNA (piRNA)	Mus musculus	DQ727124	30	TTCAAAAGGATTTGTGGTTCTGGCAATTGT
ASPI335893P	2.29234	down	Piwi-interacting RNA (piRNA)	Mus musculus	DQ707658	29	GACCACAGACATTTGCGACTCTGAACCTA
ASPI181840P	3.40433	down	Piwi-interacting RNA (piRNA)	Mus musculus	"DQ566477,DQ699295"	29	TAGCGGACACCTGTGCTTCATTCTGTGGA
ASPI403379P	2.01922	down	Piwi-interacting RNA (piRNA)	Mus musculus	DQ540995	30	CGTCTTTCTAGTGAGCCGTTGGATTGCTGC
ASPI107710P	2.03753	down	Piwi-interacting RNA (piRNA)	Mus musculus	DQ549471	26	TGCATGCCTAGCTTGACGCCTGCCTC
ASPI354362P	6.00528	down	Piwi-interacting RNA (piRNA)	Mus musculus	DQ694960	29	TTTTTACTGAGCTGAAATGTGCCGAGAGT
ASPI226292P	3.11822	down	Piwi-interacting RNA (piRNA)	Mus musculus	DQ692490	27	GAAGATGACCGGGAAAGCTCACACACA
ASPI081507P	2.03883	down	Piwi-interacting RNA (piRNA)	Mus musculus	DQ701565	29	TAAAAAGACAGAGCAGGTGGACTCACCCT
ASPI151341P	3.10307	down	Piwi-interacting RNA (piRNA)	Mus musculus	DQ547329	29	TGAGCAATTGCCAACTGACAGAAAAGGTG
ASPI017157P	4.79603	down	Piwi-interacting RNA (piRNA)	Mus musculus	DQ711926	28	TTGATATTTGTGATCTTGGAGGAATGAT
ASPI085867P	2.09631	down	Piwi-interacting RNA (piRNA)	Mus musculus	DQ725705	28	TAAGAAGATCTGTGAACGACACTGGGCA
ASPI009782P	3.87734	down	Piwi-interacting RNA (piRNA)	Mus musculus	DQ720051	30	TGAAGTGTTGCCCACAAAACTGAAAAAGTC
ASPI149955P	5.99878	down	Piwi-interacting RNA (piRNA)	Mus musculus	DQ713844	32	TATTCTATGGTGTTCTGTCACCCGACAGTCTC
ASPI150057P	2.2084	down	Piwi-interacting RNA (piRNA)	Mus musculus	DQ723627	29	TGGCATTAGTTGTTATAGTTGTCTCTGGT
ASPI184937P	3.58747	down	Piwi-interacting RNA (piRNA)	Mus musculus	DQ721595	28	TAGAAGGACAGAGTCAACACACACATGA
ASPI304868P	2.10721	down	Piwi-interacting RNA (piRNA)	Mus musculus	DQ685524	30	TGGAAACACCGAGTTGACAGACACTGTGGG
ASPI287763P	6.32647	down	Piwi-interacting RNA (piRNA)	Mus musculus	DQ697576	30	TACAGAAGTATCAATTCAACTTCAGACAGT
ASPI366623P	3.45484	down	Piwi-interacting RNA (piRNA)	Mus musculus	DQ693891	29	TTCAACACACACTTGTTGGTAACCTCTGG
ASPI106106P	3.5291	down	Piwi-interacting RNA (piRNA)	Mus musculus	DQ700681	26	TGATGAGTGTTGTAGGTCATTATCAG
ASPI352276P	2.11256	down	Piwi-interacting RNA (piRNA)	Mus musculus	DQ706116	31	TGGGTTGCTAAGACACAGGCTTAGGCCTAGT
ASPI267337P	2.01718	down	Piwi-interacting RNA (piRNA)	Mus musculus	DQ712617	31	TAGAACAAAAGCAAAGAAGGCCAAAATAATG
ASPI327934P	2.18269	down	Piwi-interacting RNA (piRNA)	Mus musculus	DQ693471	30	TAATGAGACATTCGTCACAGGCCAGAAAGT
ASPI245108P	4.92861	down	Piwi-interacting RNA (piRNA)	Mus musculus	DQ562612	31	TTTAATGTTGCCTTATGCTGTCTGTGGGCTT
ASPI133155P	8.09839	down	Piwi-interacting RNA (piRNA)	Mus musculus	DQ698433	29	TTTAAAGAAAAAAGGTCCTGGTTCAGAAA
ASPI007585P	3.20957	down	Piwi-interacting RNA (piRNA)	Mus musculus	DQ715905	29	TGCAACTTCCTGGACAGAAACACTCTCAC
ASPI284313P	2.37769	down	Piwi-interacting RNA (piRNA)	Mus musculus	DQ706685	27	CCCACATAAAGGATTAATCTGGCCCCA
ASPI143168P	2.07642	down	Piwi-interacting RNA (piRNA)	Mus musculus	DQ563035	30	TAACTGAACTATGATGGGTGGCCAGTATGT
ASPI304933P	4.34915	down	Piwi-interacting RNA (piRNA)	Mus musculus	DQ561981	30	TTGGAAGTTGCTTGAAGTTCAAATGGTGAC
ASPI380814P	6.55718	down	Piwi-interacting RNA (piRNA)	Mus musculus	DQ712716	28	TAAAGCAAATGAGCTTCAGGCCTCTGAC
ASPI048784P	2.99715	down	Piwi-interacting RNA (piRNA)	Mus musculus	DQ550625	31	TGCCTTGATGGTCTCTCACTGATCCAACAGT
ASPI288856P	4.9559	down	Piwi-interacting RNA (piRNA)	Mus musculus	"DQ561129,DQ697407"	30	TTCAGTTTTACAGGATTGTCCTACGGCAGC
ASPI368404P	2.6348	down	Piwi-interacting RNA (piRNA)	Mus musculus	DQ720062	30	ATGAAAGGACCTGGATTGTGCTTTGCATAC
ASPI255901P	2.81382	down	Piwi-interacting RNA (piRNA)	Mus musculus	DQ697410	29	TGGAGTCTCATTATCCACACACTGATTGG
ASPI069220P	2.20865	down	Piwi-interacting RNA (piRNA)	Mus musculus	DQ701108	29	TCCTCGGTCATTAAACAAGGAAGGTGTAG
ASPI352780P	16.0572	down	Piwi-interacting RNA (piRNA)	Mus musculus	DQ717571	26	TAAAAATGTTGGACAGGCTCAGTGGA
ASPI284534P	2.11581	down	Piwi-interacting RNA (piRNA)	Mus musculus	DQ699088	29	TCCTAAATGAATATGTAATTTCAGCCAGG
ASPI206805P	2.30762	down	Piwi-interacting RNA (piRNA)	Mus musculus	DQ544669	27	TCTGTGCATAGCCCATTGCCCCACACA
ASPI088433P	2.46575	down	Piwi-interacting RNA (piRNA)	Mus musculus	DQ543500	30	TCCTTCGTTGACAGCTCCAGCATCCTTTTC
ASPI384232P	4.51364	down	Piwi-interacting RNA (piRNA)	Mus musculus	DQ720684	30	AGAGATGAATGAACAGACTTGCCTAAAGTA
ASPI100949P	2.6725	down	Piwi-interacting RNA (piRNA)	Mus musculus	DQ713695	28	TGTTGGTACTTGGTGTTATGCAGCTGCC
ASPI280316P	19.6707	down	Piwi-interacting RNA (piRNA)	Mus musculus	DQ707140	30	TTTTAGAAGGATACTATAGAAACCAAATGG
ASPI052555P	2.59365	down	Piwi-interacting RNA (piRNA)	Mus musculus	DQ548156	32	TGATCAGTGTGGCCAGAACAGAAATCTAAAGT
ASPI079221P	2.13817	down	Piwi-interacting RNA (piRNA)	Mus musculus	DQ701893	31	TGCCAGGAAAAGAAACAAACAAAAACCCCCA
ASPI163774P	2.29963	down	Piwi-interacting RNA (piRNA)	Mus musculus	DQ707916	28	TCTTTCCACAGACATCACCCTGGTCACC
ASPI091650P	2.01858	down	Piwi-interacting RNA (piRNA)	Mus musculus	DQ712070	28	TGGCATTTGTGCTTTCACCACAGCAGCA
ASPI392667P	2.58349	down	Piwi-interacting RNA (piRNA)	Mus musculus	DQ555218	30	TGGGTGAAGCTAAAACCTCTTAGGTGGCCT
ASPI153814P	2.03627	down	Piwi-interacting RNA (piRNA)	Mus musculus	DQ723445	25	TACTGTGGGTAATGAGCCAGACAGG
ASPI290472P	2.27539	down	Piwi-interacting RNA (piRNA)	Mus musculus	"DQ542526,DQ725081"	29	TCCCAATCACTGTGCCTCACTCACACATC
ASPI260783P	2.02888	down	Piwi-interacting RNA (piRNA)	Mus musculus	DQ726564	25	TGTTGACTTAAAAATTGCCGGGCTG
ASPI270050P	2.02362	down	Piwi-interacting RNA (piRNA)	Mus musculus	"DQ549885,DQ705607"	30	TGCCAGACCTTCCTTGAGTGGCTTGTCTGC
ASPI206488P	2.00406	down	Piwi-interacting RNA (piRNA)	Mus musculus	DQ716870	30	TCTTTGAAAAACAGTGAGCATCCCAACCTA
ASPI356465P	2.43212	down	Piwi-interacting RNA (piRNA)	Mus musculus	DQ553108	29	TGGACAGCATTTGGCAGAAAGACACACAC
ASPI263961P	5.82581	down	Piwi-interacting RNA (piRNA)	Mus musculus	DQ715315	30	TAAATGGTTTTAGAAATACACCCATGTGAC
ASPI042915P	4.67967	down	Piwi-interacting RNA (piRNA)	Mus musculus	DQ711900	26	TGAGATGCCATGTGATTTACTGTGAT
ASPI242420P	2.49933	down	Piwi-interacting RNA (piRNA)	Mus musculus		25	TAAAAAGACAGTGGCTTCGTAAGGC
ASPI074710P	3.30523	down	Piwi-interacting RNA (piRNA)	Mus musculus	DQ547974	30	TGATAAAGCTTATTCAGTGTTGGTTCATTG
ASPI153391P	2.20659	down	Piwi-interacting RNA (piRNA)	Mus musculus	DQ708088	31	TGTTATTTCCTACACAGACACTCTTGTTGAC
ASPI349637P	5.29341	down	Piwi-interacting RNA (piRNA)	Mus musculus	DQ725328	28	CCAAGAAATAGCCAGCTGCTAAGGCCTG
ASPI071376P	2.0831	down	Piwi-interacting RNA (piRNA)	Mus musculus	DQ696572	30	TTGGACAAAATAAGGCCCAAATGGTGCATA
ASPI078423P	2.1396	down	Piwi-interacting RNA (piRNA)	Mus musculus	DQ693725	30	TCTGGCTACTTCATAACTCAAGACTCTGCC
ASPI193848P	2.12418	down	Piwi-interacting RNA (piRNA)	Mus musculus	DQ542527	30	TCCCAATCACTGTGCCTCACTCACACATCC
ASPI273654P	10.3764	down	Piwi-interacting RNA (piRNA)	Mus musculus	DQ722945	29	GCTTACACATGTATTTCCAGTCATGGATA
ASPI273134P	2.54393	down	Piwi-interacting RNA (piRNA)	Mus musculus	DQ697846	30	TAGCACTACACAGAGCGTCTTGATGCAACT
ASPI015076P	2.63928	down	Piwi-interacting RNA (piRNA)	Mus musculus	DQ692504	26	CAGCAGAATAAGACAGTGTCAGAGTG
ASPI301522P	2.39645	down	Piwi-interacting RNA (piRNA)	Mus musculus	DQ689820	31	TACAAGCAACACACTGACTTCCAATAGCTGT
ASPI129848P	3.00151	down	Piwi-interacting RNA (piRNA)	Mus musculus	DQ721289	30	TGCGCATAGGAATCTCCCATTCTCCTCCCC
ASPI008833P	2.34018	down	Piwi-interacting RNA (piRNA)	Mus musculus		35	TGGAATTGAGGGTCAGCTCTGGAAGGACCCCTGAG
ASPI170266P	2.79475	down	Piwi-interacting RNA (piRNA)	Mus musculus	DQ695985	30	GCACAAACTCAAGCAGGAACTGACAGCGAC
ASPI065894P	2.15862	down	Piwi-interacting RNA (piRNA)	Mus musculus	DQ726801	31	TCCACCCACACAGAGAACTACAGCTTTTGGC
ASPI264581P	2.51525	down	Piwi-interacting RNA (piRNA)	Mus musculus	DQ710159	29	TAACATGTATGCAATGCTTAGCACATGAT
ASPI373674P	2.51368	down	Piwi-interacting RNA (piRNA)	Mus musculus	DQ688149	28	TTTACAAGTATTGGACTGCTGCCTTGGT
ASPI393191P	2.74688	down	Piwi-interacting RNA (piRNA)	Mus musculus	DQ552974	31	TGGAATAGAGTCCAACTCCTAAGACAGAGGT
ASPI345005P	4.68047	down	Piwi-interacting RNA (piRNA)	Mus musculus	DQ708764	29	TACATTTTGCACAACACACTTAGTCGCCT
ASPI154107P	2.19144	down	Piwi-interacting RNA (piRNA)	Mus musculus		27	TGCATCCTCTCCAGACAGAATGGCGTG
ASPI271958P	2.75426	down	Piwi-interacting RNA (piRNA)	Mus musculus	DQ710100	30	GCAAGTCCTAGATCTCAGAGCATACAGCAC
ASPI081216P	2.67603	down	Piwi-interacting RNA (piRNA)	Mus musculus	DQ705959	29	TTGCAAAGTGGCAAGGAAACCTTATTCAG
ASPI295272P	2.65327	down	Piwi-interacting RNA (piRNA)	Mus musculus	DQ703407	31	TTCTATAAACTAAGAAGACAAGTGCAGAGTG
ASPI376407P	2.32142	down	Piwi-interacting RNA (piRNA)	Mus musculus	DQ717440	27	TGAGCGTCTGATACTTCGTTTGTTGGA
ASPI300001P	3.9158	down	Piwi-interacting RNA (piRNA)	Mus musculus	DQ704032	29	TCCTACCTCTAAAGAGCTTTCCGTGCTCC
ASPI119083P	25.2566	down	Piwi-interacting RNA (piRNA)	"Mus musculus,Rattus norvegicus"	"DQ546976,DQ608182,DQ690840"	29	TGAGAAGGAACCGGCCTCATTCAGTGGGT
ASPI218397P	3.81776	down	Piwi-interacting RNA (piRNA)	Mus musculus		27	GAAGAAAAGCCTCAAGAAGTGCACATG
ASPI052549P	3.9797	down	Piwi-interacting RNA (piRNA)	Mus musculus	DQ710470	28	TAGAATGCATACTGCAAATAGATAGGAC
ASPI117895P	2.07061	down	Piwi-interacting RNA (piRNA)	Mus musculus	DQ701704	30	TGGTAGCACAGAACTAACCCTAATATGGTA
ASPI046195P	2.04411	down	Piwi-interacting RNA (piRNA)	Mus musculus	"DQ566834,DQ691049"	29	TAGGATCAAAGGTTTGTGCCACCACCGCC
ASPI353792P	3.44517	down	Piwi-interacting RNA (piRNA)	Mus musculus	DQ709707	31	AAATTACAAGCAAACACACAAACATAGGAAA
ASPI008115P	2.28445	down	Piwi-interacting RNA (piRNA)	Mus musculus	DQ690267	32	TAGGACTTTTTGGACCCCTGGAACTTTCCATC
ASPI239858P	2.71993	down	Piwi-interacting RNA (piRNA)	Mus musculus	DQ568092	31	TATCCTGATCCTCTAGCCTTCAGAGAAGCCC
ASPI077585P	2.07377	down	Piwi-interacting RNA (piRNA)	Mus musculus	DQ547633	30	TGAGGGTGATAATCTTGGAAATCCTGCTGT
ASPI095591P	4.20975	down	Piwi-interacting RNA (piRNA)	Mus musculus	DQ695592	26	TTAAACGTCAGCCCTCATAGGCACCA
ASPI190758P	2.10389	down	Piwi-interacting RNA (piRNA)	Mus musculus	DQ710285	29	TTATAACTGTTTGTTGTTTCATGGTTGGC
ASPI047748P	3.38784	down	Piwi-interacting RNA (piRNA)	Mus musculus	DQ711031	30	GAAGCTAATCATTGCTTTAACACAGAGCCT
ASPI351146P	2.44755	down	Piwi-interacting RNA (piRNA)	Mus musculus	DQ710769	30	TGAATGTCCGTACAGACGTGTGAGAATTGA
ASPI286592P	2.17942	down	Piwi-interacting RNA (piRNA)	Mus musculus	DQ711591	31	TGCAACACATCGCATGGTCTTGCCCTGTTTT
ASPI110656P	4.43388	down	Piwi-interacting RNA (piRNA)	Mus musculus	DQ548398	29	TGATGTCACCTCCAACAAATAGTGTTCCA
ASPI130519P	2.15804	down	Piwi-interacting RNA (piRNA)	Mus musculus	DQ699529	29	TGGTGATTTGAGGTAAAGAATTCCTGTTT
ASPI026499P	2.99434	down	Piwi-interacting RNA (piRNA)	Mus musculus	DQ692370	27	TAATAGATGTGAGCACGTGACTGCTGA
ASPI326806P	2.52981	down	Piwi-interacting RNA (piRNA)	Mus musculus	DQ713486	31	TCCCCTAGAACTGCGAGGCAGAACTAGCCCC
ASPI160068P	3.07508	down	Piwi-interacting RNA (piRNA)	Mus musculus	DQ701542	30	TATTTGGACTGACAATGTCACAAAGACAGA
ASPI044643P	7.31316	down	Piwi-interacting RNA (piRNA)	Mus musculus		27	TTTTCTCGTAGATCTGCTCTTCACTGG
ASPI106020P	8.27138	down	Piwi-interacting RNA (piRNA)	Mus musculus	DQ547150	27	TGAGAGCCCTCTATGAACGTCCTCTGT
ASPI320572P	2.42357	down	Piwi-interacting RNA (piRNA)	Mus musculus		27	CCTAATACCAAACCTCTAGACTTGGGG
ASPI332755P	4.35032	down	Piwi-interacting RNA (piRNA)	Mus musculus	DQ724333	30	CACACACACAATTGTTTTGAGTTGCCTTAA
ASPI145760P	2.16377	down	Piwi-interacting RNA (piRNA)	Mus musculus	DQ711461	31	TATTAGAGCTGCCTCTGGTATCTGTTGACCC
ASPI308499P	2.85696	down	Piwi-interacting RNA (piRNA)	Mus musculus	DQ705975	28	TGAAGTGTGCAGACAGGAAAATAATGCC
ASPI164152P	2.12409	down	Piwi-interacting RNA (piRNA)	Mus musculus	DQ709696	28	AGGTTGAATCAGCACAGATCTTGGGCCA
ASPI026932P	2.3463	down	Piwi-interacting RNA (piRNA)	Mus musculus	DQ565464	28	TACTTGACAGACCGCAGCAAACCGCAAT
ASPI150017P	2.25018	down	Piwi-interacting RNA (piRNA)	Mus musculus	DQ549709	29	TGCCAAGGAAGTTTTTACTGTCTTAGCCT
ASPI385660P	3.70753	down	Piwi-interacting RNA (piRNA)	Mus musculus	DQ705130	28	TAGCAAGCAAGGAACTTGTACTATGGCC
ASPI094967P	4.11743	down	Piwi-interacting RNA (piRNA)	Mus musculus	DQ687702	29	TGCATTTCCTTGATGACTAAAGATGTTGA
ASPI023146P	3.05037	down	Piwi-interacting RNA (piRNA)	Mus musculus	DQ717819	28	TAAAGCTATTTCCCACTTTACTTCTGAT
ASPI030347P	5.41085	down	Piwi-interacting RNA (piRNA)	Mus musculus		27	TCCTTGTGGTTTTGAAGGTTTGACAAC
ASPI060874P	2.18656	down	Piwi-interacting RNA (piRNA)	Mus musculus	"DQ542208,DQ713644"	29	TCCAGACAGAATGGCGTGCTTGTTGACAA
ASPI167848P	3.04943	down	Piwi-interacting RNA (piRNA)	Mus musculus	DQ704499	31	TGTCAGCTCAGATCTGGTTTCCTAATCCAAA
ASPI403866P	3.36456	down	Piwi-interacting RNA (piRNA)	Mus musculus	DQ713461	30	TAACAGCTGGTTCATTTGCCATGCACACAC
ASPI067563P	3.62187	down	Piwi-interacting RNA (piRNA)	Mus musculus	DQ692138	29	TGATGTTTTACTAGAACAGACTCTTGAGA
ASPI032636P	4.06604	down	Piwi-interacting RNA (piRNA)	Mus musculus	DQ560676	29	TTAAGAAGGTGTCTAAGGATGTATGTGGT
ASPI292257P	2.03366	down	Piwi-interacting RNA (piRNA)	Mus musculus	DQ721855	27	TCCACAGCACAGGACAGCCAACACTAC
ASPI106998P	2.09676	down	Piwi-interacting RNA (piRNA)	Mus musculus	DQ558410	31	TGTTTAAAGAATTCAGGCACACACAGATTGT
ASPI165651P	2.2042	down	Piwi-interacting RNA (piRNA)	Mus musculus	DQ568846	30	TCAAAGCATTGGACCTTAAGACCTGACAGA
ASPI102035P	2.84781	down	Piwi-interacting RNA (piRNA)	Mus musculus	DQ690370	29	TGTTATGGACACACACATGCACAGCGATC
ASPI122413P	3.10988	down	Piwi-interacting RNA (piRNA)	Mus musculus	DQ553368	30	TGGAGTCTCATTATCCACACACTGATTGGT
ASPI015262P	2.25689	down	Piwi-interacting RNA (piRNA)	Mus musculus	DQ726360	31	TGAAAAATGAAGGCACAGAACAGGTGTCACT
ASPI034410P	2.86394	down	Piwi-interacting RNA (piRNA)	Mus musculus	DQ719711	31	TGACCTCAGCAGTTATACACAACACACAGAC
ASPI365467P	2.1055	down	Piwi-interacting RNA (piRNA)	Mus musculus	DQ708633	29	TGACAGGACAGTGTCTACGAGAAGCTTCT
ASPI397154P	2.40205	down	Piwi-interacting RNA (piRNA)	Mus musculus	DQ541823	31	GGTTAGGTGATCCTTCCTCAGATATCATGAC
ASPI163205P	2.20271	down	Piwi-interacting RNA (piRNA)	Mus musculus	DQ696411	31	GAGATTAACTTTTTCCATTCTCCACAGGACC
ASPI076854P	3.40769	down	Piwi-interacting RNA (piRNA)	Mus musculus	DQ691900	29	TGCGTGCATGAGTGAGTATCTTTTGGCTC
ASPI030305P	2.48773	down	Piwi-interacting RNA (piRNA)	Mus musculus	DQ684896	27	TGATAGACCAATGTGCCAAGCAGACCA
ASPI283497P	7.18057	down	Piwi-interacting RNA (piRNA)	Mus musculus	DQ709669	26	TGAGCAATTGCCAACTGACAGAAAAG
ASPI325631P	4.23651	down	Piwi-interacting RNA (piRNA)	Mus musculus	DQ685222	31	TACAGATACAGAAATGGTCAGCTGCCGCTGC
ASPI260494P	3.81913	down	Piwi-interacting RNA (piRNA)	Mus musculus	DQ724696	31	TTCAACACACACTTGTTGGTAACCTCTGGCA
ASPI353502P	3.90548	down	Piwi-interacting RNA (piRNA)	Mus musculus	DQ715367	31	CACACACAAGATTCACCAAAAACTCATGGCC
ASPI157819P	4.07876	down	Piwi-interacting RNA (piRNA)	Mus musculus	DQ685356	31	TGCAAAACTGAACACACTATCATACATACAC
ASPI260306P	2.68227	down	Piwi-interacting RNA (piRNA)	Mus musculus	DQ703664	29	TGACATGTCGCAAGCACACACAGGTGACA
ASPI317318P	2.99198	down	Piwi-interacting RNA (piRNA)	Mus musculus	DQ703986	30	TGGAACTCTCAGCATGACCACAGATTTTGA
ASPI111151P	3.03629	down	Piwi-interacting RNA (piRNA)	Mus musculus	DQ569105	29	TCACAATGACTATGATACAACCCACAGAC
ASPI200232P	2.00138	down	Piwi-interacting RNA (piRNA)	Mus musculus	DQ713864	31	TAGACAGTTGATGCTGGCAAGACCAAGACCT
ASPI298718P	5.7185	down	Piwi-interacting RNA (piRNA)	Mus musculus	DQ725819	29	TATAAGCCCACAGAGCATTACTTTATGGA
ASPI217298P	4.64949	down	Piwi-interacting RNA (piRNA)	Mus musculus	DQ552631	29	TAAATGGTGACACCTCACAGCTGTCCTGC
ASPI078198P	2.39101	down	Piwi-interacting RNA (piRNA)	Mus musculus	DQ564029	28	TACAAAAAATAAGAAAGCAGGTGCAAGG
ASPI037729P	2.12601	down	Piwi-interacting RNA (piRNA)	Mus musculus	"DQ564339,DQ693443"	30	TACACAGATCTGAGGTTTCAAGGGTTGCTA
ASPI269592P	2.69522	down	Piwi-interacting RNA (piRNA)	Mus musculus	DQ726423	27	ACACTGTTCATTATTGCAAGAACAGGC
ASPI388601P	2.77931	down	Piwi-interacting RNA (piRNA)	Mus musculus	DQ700431	30	TACACAAAACCACCTAGGCTATAGTCCCCC
ASPI174738P	2.59137	down	Piwi-interacting RNA (piRNA)	Mus musculus	DQ568902	31	TCAACAAGCACACACTGAGAAACTTTAGGAC
ASPI116414P	2.30545	down	Piwi-interacting RNA (piRNA)	Mus musculus	DQ712196	29	TTGCACAACACACTTAGTCGCCTATATGA
ASPI232631P	4.8394	down	Piwi-interacting RNA (piRNA)	Mus musculus	DQ545288	31	TGAAAGTGGTGTTTGTTGTTTGGTAAAAGGT
ASPI006402P	4.2157	down	Piwi-interacting RNA (piRNA)	Mus musculus	DQ723982	30	TAGAATTCTCATTACAGACATGAATGGCAG
ASPI317525P	4.82257	down	Piwi-interacting RNA (piRNA)	Mus musculus	DQ720478	26	TGACATGGCAAGTCATTTTCAAGAGA
ASPI151220P	3.03896	down	Piwi-interacting RNA (piRNA)	Mus musculus	DQ722212	31	TGACTTGTTTACAGTTATCCTCCAGGTTGGT
ASPI136259P	2.09153	down	Piwi-interacting RNA (piRNA)	Mus musculus	DQ713558	30	TAAAAACAGACACGCTCACATCCCAAGTGA
ASPI343118P	2.32232	down	Piwi-interacting RNA (piRNA)	Mus musculus	DQ545959	30	TGAATCCTGCGTGCTGTACAAAAAGATGGC
ASPI348663P	2.97237	down	Piwi-interacting RNA (piRNA)	Mus musculus	DQ700226	31	TCCAAACCCTAACACAGCACACCCTTCTGGC
ASPI230506P	2.25086	down	Piwi-interacting RNA (piRNA)	Mus musculus	DQ558329	30	TGTTGCACTGTTGATCTTGGCTGTTGAGCC
ASPI281703P	2.35012	down	Piwi-interacting RNA (piRNA)	Mus musculus	DQ692999	30	TCGCACAGCTAGTTAGCAGCAAGACCATAC
ASPI105692P	3.71813	down	Piwi-interacting RNA (piRNA)	Mus musculus	DQ547431	30	TGAGCCTTGACCTCTTGCCTCACACACACC
ASPI381249P	2.75355	down	Piwi-interacting RNA (piRNA)	Mus musculus	DQ721669	30	TTGGCCAGTGTTTTGTCACAATGACACACA
ASPI393558P	2.09488	down	Piwi-interacting RNA (piRNA)	Mus musculus	DQ725521	29	TAAACAAAGTTGACAGAGAAGGGACAAAC
ASPI163349P	3.96283	down	Piwi-interacting RNA (piRNA)	Mus musculus	DQ713340	29	TTGATGGTTTGTGGACTTTTGTCCTTAGG
ASPI193281P	2.00055	down	Piwi-interacting RNA (piRNA)	Mus musculus	DQ555016	30	TGGGCGGGAATGAATCAGACAGGAATGTTA
ASPI058286P	2.24478	down	Piwi-interacting RNA (piRNA)	Mus musculus	DQ724848	30	TGGTCTTTGGTTCATTGTCCTGTGATACAA
ASPI086280P	3.1839	down	Piwi-interacting RNA (piRNA)	Mus musculus	DQ721229	29	TAACCAATGATAAACTGCCAGCCCTAAAC
ASPI379661P	2.14771	down	Piwi-interacting RNA (piRNA)	Mus musculus	DQ540368	26	CAAACACAAACAGGCAAGTCTCACAA
ASPI083172P	2.37214	down	Piwi-interacting RNA (piRNA)	Mus musculus	DQ699331	30	TGACAGAATGACAGAGGGCTATCTATGCTG
ASPI113016P	2.18473	down	Piwi-interacting RNA (piRNA)	Mus musculus	DQ697064	29	TACTAGCTGAGATGGCTCACCAGGACAGA
ASPI027418P	2.83814	down	Piwi-interacting RNA (piRNA)	Mus musculus	DQ692721	28	TTGCGCAAGAATACTTGACAGACCGCAG
ASPI263739P	2.15413	down	Piwi-interacting RNA (piRNA)	Mus musculus	DQ714968	30	TAGATGACCAGACACAGCTCAACTCAAGAC
ASPI179324P	2.99977	down	Piwi-interacting RNA (piRNA)	Mus musculus	DQ710839	25	TGGGCCGCTGTGTTACCCATCAGTA
ASPI260716P	2.0382	down	Piwi-interacting RNA (piRNA)	Mus musculus	DQ697923	29	TGTTGTTATAAATCCCTGCCTGGTGCTCC
ASPI142677P	4.0725	down	Piwi-interacting RNA (piRNA)	Mus musculus	DQ706589	29	TGCTAAGGTGTCATTACAGTTTGGCTGTA
ASPI216417P	2.21408	down	Piwi-interacting RNA (piRNA)	Mus musculus	DQ699805	29	TGACCTTTATGTTTTGGTATGAACACGGA
ASPI041899P	2.3068	down	Piwi-interacting RNA (piRNA)	Mus musculus	DQ540469	29	CACAGGCAACACCCATAGATGAATAGATA
ASPI369814P	2.26184	down	Piwi-interacting RNA (piRNA)	Mus musculus	DQ699249	30	TGGTTGCACATGCTTTTAACACAGCACTGA
ASPI181039P	2.07213	down	Piwi-interacting RNA (piRNA)	Mus musculus	DQ567092	28	TAGGTACCCTGTCAGGTGTCATTGTGGT
ASPI263141P	2.3576	down	Piwi-interacting RNA (piRNA)	Mus musculus	DQ688439	31	TAGAATACTGTCTTTGGGACTACACACACCC
ASPI250742P	2.13213	down	Piwi-interacting RNA (piRNA)	Mus musculus	DQ693872	27	TGATGACCGCCATAGACTAAGACAGGC
ASPI349524P	2.2817	down	Piwi-interacting RNA (piRNA)	Mus musculus	DQ540118	30	AGAAAGACCTTGACGGTGTCTCCCTTACAC
ASPI179355P	2.20803	down	Piwi-interacting RNA (piRNA)	Mus musculus	DQ712663	29	TGACTTGCTTTTGCCCTTGTGCCTAGTTA
ASPI272821P	2.17374	down	Piwi-interacting RNA (piRNA)	Mus musculus	"DQ563749,DQ716712"	30	TAATCAGGACCACATGAACACGAAGTGCAA
ASPI362312P	2.12565	down	Piwi-interacting RNA (piRNA)	Mus musculus	DQ687619	29	ACAGAAAAGAAAGGAGCCCTCTTCAAAAG
ASPI003132P	2.52372	down	Piwi-interacting RNA (piRNA)	Mus musculus	DQ719175	31	TAGTTCAAATACAGAGCACTTGCCAAGAAGC
ASPI357507P	2.30061	down	Piwi-interacting RNA (piRNA)	Mus musculus	DQ564493	30	TACAGGCACAACTACAGTTTTGATGGCTTC
ASPI048117P	3.80353	down	Piwi-interacting RNA (piRNA)	Mus musculus	DQ544766	30	TCTTCAGGTCATTGGCTCACACACCTGAGT
ASPI209728P	2.0511	down	Piwi-interacting RNA (piRNA)	Mus musculus	DQ552712	28	TAACACACAGCCACACCCCCAAGCTCCC
ASPI154999P	2.03409	down	Piwi-interacting RNA (piRNA)	Mus musculus	DQ712264	30	TACCACAGCACTAAAAATCCTAATAAAACA
ASPI309360P	2.19519	down	Piwi-interacting RNA (piRNA)	Mus musculus	DQ695802	28	TCCTTAGTCCCATCACGACCCATCTCTT
ASPI371849P	10.2908	down	Piwi-interacting RNA (piRNA)	Mus musculus	DQ712976	28	TGACATAATTGGACAGAAATGGATTGTC
ASPI052360P	2.30029	down	Piwi-interacting RNA (piRNA)	Mus musculus	DQ555441	31	TGGGTTTGCTTAGAAATGTATAACACACACA
ASPI239826P	2.72343	down	Piwi-interacting RNA (piRNA)	Mus musculus	DQ692940	29	TGTGATATGTGGAATAAACTACAGAGGAG
ASPI405771P	2.79392	down	Piwi-interacting RNA (piRNA)	Mus musculus	DQ688635	31	TGAACCAATGAGAAGACAGATGAAATGATAG
ASPI234094P	4.54088	down	Piwi-interacting RNA (piRNA)	Mus musculus	DQ696515	31	TAAAAGAGCAGACTTGGAGCTCGTAATGTGC
ASPI376953P	7.78488	down	Piwi-interacting RNA (piRNA)	Mus musculus	DQ725612	30	TCTCAGGAAAGGGCCTAACATTTTGCTCCC
ASPI241470P	11.815	down	Piwi-interacting RNA (piRNA)	Mus musculus	DQ691059	29	TGCTTAAAACTTCGCCTGCTACCACAGCA
ASPI369530P	2.26502	down	Piwi-interacting RNA (piRNA)	Mus musculus	DQ561543	29	TTCTGACTTCAGGAAGCACCTCAGAGATC
ASPI127441P	2.14352	down	Piwi-interacting RNA (piRNA)	Mus musculus	DQ707134	31	TGAACACGGATACTCAGACACATACCCTGGC
ASPI107039P	3.38623	down	Piwi-interacting RNA (piRNA)	Mus musculus	DQ544903	31	TCTTTTCTTTCCAGGGTGCATCATATAATGC
ASPI051060P	3.16051	down	Piwi-interacting RNA (piRNA)	Mus musculus	"DQ545490,DQ708979"	31	TGAACCTCTGCCTCACAAAGACGAACAAAGC
ASPI158680P	2.7449	down	Piwi-interacting RNA (piRNA)	Mus musculus	DQ701494	31	TCTGTGACAGACCTGAGCTCGTGCCTGGAGT
ASPI359752P	2.7286	down	Piwi-interacting RNA (piRNA)	Mus musculus	DQ687928	29	TACACAGACAGTCTGGCCTCCAGTCAAGT
ASPI212945P	5.48358	down	Piwi-interacting RNA (piRNA)	Mus musculus	DQ554115	31	TGGCCTCTACCAACCATTGACGTCCCATGGC
ASPI205595P	3.80672	down	Piwi-interacting RNA (piRNA)	Mus musculus	DQ707490	28	TTCAACACACACTTGTTGGTAACCTCTG
ASPI312712P	11.7614	down	Piwi-interacting RNA (piRNA)	Mus musculus	DQ706104	27	TGGAATAGAGTCCAACTCCTAAGACAG
ASPI010908P	2.9886	down	Piwi-interacting RNA (piRNA)	Mus musculus	DQ684694	29	TGCTAGCATCCTGGTTAGGACTGCCACCC
ASPI325587P	2.35332	down	Piwi-interacting RNA (piRNA)	Mus musculus	DQ685557	31	TCATGTGTAAGTTAATAGTATGGGTGCCTGT
ASPI146771P	2.01153	down	Piwi-interacting RNA (piRNA)	Mus musculus	DQ702156	30	TACAAGACTGTCAACTTAGTCATGGGAACA
ASPI381017P	3.6748	down	Piwi-interacting RNA (piRNA)	Mus musculus	DQ542814	28	TCCCTGCAAGGTACCTAGATTGGATGCC
ASPI052560P	2.35582	down	Piwi-interacting RNA (piRNA)	Mus musculus	DQ704879	28	GTTCCAAGCACATTGGGTTCAGAACAGG
ASPI156988P	2.39063	down	Piwi-interacting RNA (piRNA)	Mus musculus	DQ686675	29	TATAAAGACACACCTACCTAGCCCTGCTG
ASPI057944P	26.595	down	Piwi-interacting RNA (piRNA)	Mus musculus	DQ718426	31	TGGCCTCATGTTAGCCGTAGTGCTAAGGGTA
ASPI280660P	2.95078	down	Piwi-interacting RNA (piRNA)	Mus musculus	DQ716272	27	TGTGTCAAGAGCAGAACAGCTGGACAC
ASPI253145P	2.1146	down	Piwi-interacting RNA (piRNA)	Mus musculus	DQ715895	26	TGCAAAAGGGTTACTTTACTGATGCA
ASPI093440P	2.65063	down	Piwi-interacting RNA (piRNA)	Mus musculus	DQ708446	30	TTCATTTGCCATGCACACACAGCTTCCAGA
ASPI361409P	2.34509	down	Piwi-interacting RNA (piRNA)	Mus musculus	DQ690438	29	TGGCTCGAGGCAAGTGTCTATACTTGATA
ASPI225877P	3.08806	down	Piwi-interacting RNA (piRNA)	Mus musculus	DQ707611	29	TACGTGGTCCCAAGGTTAAAGCTGTCTGA
ASPI031651P	2.36642	down	Piwi-interacting RNA (piRNA)	Mus musculus	DQ557754	30	TGTGCTCGTAGCCTTTATAGGAAATGTTCC
ASPI115489P	2.22948	down	Piwi-interacting RNA (piRNA)	Mus musculus	DQ718384	30	TGGGATTACAAGTGTGAGACACCACACCCA
ASPI106184P	2.93703	down	Piwi-interacting RNA (piRNA)	Mus musculus	DQ563302	28	TAAGATGTTCAGAGCAACTGCCAGCTTC
ASPI122129P	2.16494	down	Piwi-interacting RNA (piRNA)	Mus musculus	DQ724049	30	TAACTCATCAGTATGCTCAGACACCAGCCA
ASPI214819P	2.10121	down	Piwi-interacting RNA (piRNA)	Mus musculus	DQ544042	30	TCTAACAGAAACAGGTGACATTATGATGAT
ASPI005824P	2.20521	down	Piwi-interacting RNA (piRNA)	Mus musculus	DQ701721	28	TCAGCTATTGCTCAGAAGACAGTGACTC
ASPI163752P	2.78031	down	Piwi-interacting RNA (piRNA)	Mus musculus	DQ688500	29	TCTCACACACAAAAGATCCTCACAGGCTG
ASPI404305P	2.07283	down	Piwi-interacting RNA (piRNA)	Mus musculus	DQ708941	29	TGGTCAATGCAGACGGACAGTACCTCTTT
ASPI192815P	2.00741	down	Piwi-interacting RNA (piRNA)	Mus musculus	DQ716926	30	TGTGACCTCATTTTGCTCAGGTTTTCCAGA
ASPI248869P	2.33409	down	Piwi-interacting RNA (piRNA)	Mus musculus	DQ557189	29	TGTCCAGGATCGTGCCTACCTTCAACTAG
ASPI063652P	8.55979	down	Piwi-interacting RNA (piRNA)	Mus musculus	DQ717755	30	TAAATGTTTAAGCTGAGCTTGCTGCGGTCT
ASPI240023P	3.84223	down	Piwi-interacting RNA (piRNA)	Mus musculus	DQ703051	30	TCTGCAACTAGATGGACCTGCTTGGATGTT
ASPI061054P	2.61351	down	Piwi-interacting RNA (piRNA)	Mus musculus	DQ707347	32	TACACTGTTTATCTCCTGGGTTGTCTACTCCT
ASPI211257P	3.72574	down	Piwi-interacting RNA (piRNA)	Mus musculus	"DQ550194,DQ715485"	30	TGCCCAGAATAAGGTGCTCTCTGACCAGCC
ASPI044817P	2.08093	down	Piwi-interacting RNA (piRNA)	Mus musculus	DQ689659	30	TGGTAAAAGCACACATCACTCGCAGATCCT
ASPI339294P	2.338	down	Piwi-interacting RNA (piRNA)	Mus musculus	DQ698345	29	TGAGAAACACACAGCATGAGCTTAAGGTT
ASPI106108P	2.31337	down	Piwi-interacting RNA (piRNA)	Mus musculus	DQ703446	29	TACCTGCTGAAAGTGTAGAGACACACGCA
ASPI374934P	3.60021	down	Piwi-interacting RNA (piRNA)	Mus musculus	DQ709276	29	TAGAATACTGTCTTTGGGACTACACACAC
ASPI304044P	2.27931	down	Piwi-interacting RNA (piRNA)	Mus musculus	DQ703899	30	TGTTATTTGATTTACACAGACAGTGTTTTA
ASPI046703P	2.03154	down	Piwi-interacting RNA (piRNA)	Mus musculus	DQ565864	26	TAGACAGTGTGGCCGACATCAACCGC
ASPI064013P	2.2265	down	Piwi-interacting RNA (piRNA)	Mus musculus	DQ549790	29	TGCCACACAAACACTCTCCTTTGCAAGTA
ASPI151592P	2.75219	down	Piwi-interacting RNA (piRNA)	Mus musculus	DQ685216	31	TGCAAGAATGTGCTGTGAAGAGAAAAGCCCT
ASPI197216P	2.66772	down	Piwi-interacting RNA (piRNA)	Mus musculus	"DQ557564,DQ712697"	30	TGTGATAAAATAGCCTAACAAAAGACACAG
ASPI044281P	3.32062	down	Piwi-interacting RNA (piRNA)	Mus musculus	DQ710438	30	TCCACACCAAACACCTTCTAAGAAAGGCAC
ASPI283913P	2.32879	down	Piwi-interacting RNA (piRNA)	Mus musculus		27	CGCAAAGCAGAGTCAACAACTCACAGC
ASPI382284P	2.71999	down	Piwi-interacting RNA (piRNA)	Mus musculus	DQ702292	28	TGCCACACACTAATCCATTTTCTGGGTC
ASPI151421P	2.03166	down	Piwi-interacting RNA (piRNA)	Mus musculus	DQ714890	26	TCCACAGAGCCTGAGTGCAGAACAGC
ASPI064556P	2.01456	down	Piwi-interacting RNA (piRNA)	Mus musculus	DQ710082	28	GACTTCTTCCAGCACAGAATGCCTTCCC
ASPI306408P	2.04883	down	Piwi-interacting RNA (piRNA)	Mus musculus	DQ722562	30	TTTTGATTTGTGTGAGCAAAACCGGCGCCT
ASPI041032P	3.21323	down	Piwi-interacting RNA (piRNA)	Mus musculus	DQ562857	30	TTTTAATTAGGCCACACACATTCCTAGATG
ASPI343619P	8.89305	down	Piwi-interacting RNA (piRNA)	Mus musculus	DQ724341	30	TACTACTATTCTGAACACAGAAGCTCAGAG
ASPI276348P	3.91646	down	Piwi-interacting RNA (piRNA)	Mus musculus	DQ696876	27	ACACCATGTTGTCTGGATCACACAAGA
ASPI193969P	2.76113	down	Piwi-interacting RNA (piRNA)	Mus musculus		26	TAGCAGACAGATATTGTGTCGTTCTG
ASPI379109P	3.50376	down	Piwi-interacting RNA (piRNA)	Mus musculus	DQ688236	32	CAGCATACATTTTGCACAACACACTTAGTCGC
ASPI317637P	6.10166	down	Piwi-interacting RNA (piRNA)	Mus musculus	DQ697704	27	TGAGACATAAGGATTGCCACAAGTTTC
ASPI193831P	2.43312	down	Piwi-interacting RNA (piRNA)	Mus musculus	DQ715969	30	GATGAAGACATCCCATTTAAGACAGAGGGT
ASPI337483P	3.76339	down	Piwi-interacting RNA (piRNA)	Mus musculus	DQ697791	30	TGAACCAGTTAATCTGCATTCTTCACAATC
ASPI396878P	2.15933	down	Piwi-interacting RNA (piRNA)	Mus musculus	DQ549145	31	TGCACTCCAGACAGCCTTTTAATTCTCCAAG
ASPI217734P	2.71671	down	Piwi-interacting RNA (piRNA)	Mus musculus	DQ569767	30	TCATGGACCTTCATACACACTCCACTCTGA
ASPI268463P	3.45093	down	Piwi-interacting RNA (piRNA)	"Mus musculus,Rattus norvegicus"	"DQ546216,DQ607379,DQ696896"	28	TGACAATTCCCATTACAGGTTTCAGGGT
ASPI364730P	2.12699	down	Piwi-interacting RNA (piRNA)	Mus musculus	DQ687477	30	GTTACAGAAAGAACGCCAGAGACTCAGTGA
ASPI138386P	2.6257	down	Piwi-interacting RNA (piRNA)	Mus musculus	DQ726899	27	TGACAGAAAATGTTCGGGCCTAGTGTC
ASPI202955P	5.86513	down	Piwi-interacting RNA (piRNA)	Mus musculus	DQ690378	26	TTCTACAACAGTATCTTTCTTGCTTA
ASPI090327P	3.17651	down	Piwi-interacting RNA (piRNA)	Mus musculus	DQ544427	29	TCTGACACTAATCTGAGAAGGGCCTAAGC
ASPI077884P	6.26768	down	Piwi-interacting RNA (piRNA)	Mus musculus	DQ719587	28	TCCAATGGAATCAGATGGCATCACTGCA
ASPI189861P	3.5713	down	Piwi-interacting RNA (piRNA)	Mus musculus	DQ722441	27	TGGAGTCTCATTATCCACACACTGATT
ASPI253980P	4.32089	down	Piwi-interacting RNA (piRNA)	Mus musculus	DQ689887	29	AAACACACCACAATATTGAGAAGGATGCC
ASPI302523P	3.91121	down	Piwi-interacting RNA (piRNA)	Mus musculus	DQ701214	31	TGAACGTGTTGTAGCATTTATCAGGGTACTC
ASPI348072P	2.50398	down	Piwi-interacting RNA (piRNA)	Mus musculus	DQ568674	29	TATTTACCTTTTTGAGTGCTTGTGACTGG
ASPI324382P	5.1383	down	Piwi-interacting RNA (piRNA)	Mus musculus	DQ565735	28	TAGAAGGGCAACTACATCCGGATGGCCA
ASPI338026P	4.63663	down	Piwi-interacting RNA (piRNA)	Mus musculus	DQ703178	30	TGAGACCCACGATTGCGTGGCACTTAAGTA
ASPI197090P	5.92692	down	Piwi-interacting RNA (piRNA)	Mus musculus	DQ717616	31	TAATCATCAAAGAGATTTCTCTCTTCTGCTA
ASPI188796P	2.39122	down	Piwi-interacting RNA (piRNA)	Mus musculus	"DQ564038,DQ701572"	28	TACAAAAGGTCCTCATTTGCCCTGAACC
ASPI389449P	6.84648	down	Piwi-interacting RNA (piRNA)	Mus musculus	DQ697372	30	TGTCACTTACACATCAGACTTTGGCATAGT
ASPI361079P	6.84739	down	Piwi-interacting RNA (piRNA)	Mus musculus	DQ553788	31	TGGCAGAATAGATGTTTGAAACCCATAACCC
ASPI159051P	2.26689	down	Piwi-interacting RNA (piRNA)	Mus musculus	DQ694993	29	TCCAAATTTTGGCTCCTATGTGCTGGTCC
ASPI221588P	4.155	down	Piwi-interacting RNA (piRNA)	Mus musculus	DQ723021	31	TCCATCTTCAAGCCTTAAAAAGTATTCTTTT
ASPI149401P	7.7796	down	Piwi-interacting RNA (piRNA)	Mus musculus	DQ699742	30	TGGTCTGTATTGGAAATTCAATCTTTTCAA
ASPI342917P	4.48162	down	Piwi-interacting RNA (piRNA)	Mus musculus	DQ725821	25	TACTACGTATGTCTCTCTTTGACTG
ASPI398667P	6.01141	down	Piwi-interacting RNA (piRNA)	Mus musculus	DQ697296	30	TATGTTGGGTATCAAAAAGGATATAAAAGA
ASPI155621P	2.5654	down	Piwi-interacting RNA (piRNA)	Mus musculus	DQ721113	26	TGGTGAATTTGTGGCCTCAGGCTCCC
ASPI310728P	6.68088	down	Piwi-interacting RNA (piRNA)	Mus musculus	DQ716472	28	TTCTTTGCTAAGCTAGTTTCCTGCTGAG
ASPI214984P	2.06978	down	Piwi-interacting RNA (piRNA)	Mus musculus	DQ717461	29	TCCACTTTGCCTGAGTGGGATTCTGCCTC
ASPI159990P	3.88585	down	Piwi-interacting RNA (piRNA)	Mus musculus	DQ714323	29	TGCACATCTATGCTTATTGAATGGCCACT
ASPI264867P	3.7563	down	Piwi-interacting RNA (piRNA)	Mus musculus	DQ547960	29	TGAGTTTTGCAGTGTGCTACAAATATGGC
ASPI271453P	8.2611	down	Piwi-interacting RNA (piRNA)	Mus musculus	DQ541686	31	GCTTCTCTCAACGAAAGTATGTTCACTTTCC
ASPI264085P	4.36218	down	Piwi-interacting RNA (piRNA)	Mus musculus	DQ689708	28	TAAGAAAGCCCTGAATTTTTATTCTGGA
ASPI221050P	2.97962	down	Piwi-interacting RNA (piRNA)	Mus musculus	DQ685450	30	TGAGACTTGTACAAATGGCTTCCCTGGTCT
ASPI284213P	5.38637	down	Piwi-interacting RNA (piRNA)	Mus musculus	DQ699794	29	TGCCCATGAAGCTGATTCAGTTCCCTGGA
ASPI334823P	3.4679	down	Piwi-interacting RNA (piRNA)	Mus musculus	DQ563091	28	TAACTTGTCTTTCAGTCTGTCCAATGTC
ASPI029798P	2.78669	down	Piwi-interacting RNA (piRNA)	Mus musculus	"DQ566845,DQ699597"	29	TAGGATCTGATTGTGCCCTAAGTGGTGTA
ASPI090748P	3.46464	down	Piwi-interacting RNA (piRNA)	Mus musculus	"DQ563166,DQ721402"	29	TAAGAATCTCAGGGCAAGCCTTTTGCTAA
ASPI091104P	8.03625	down	Piwi-interacting RNA (piRNA)	Mus musculus	DQ708560	31	TCTTATATCAAGACACCTTGGGTGAACCAGC
ASPI356174P	5.10103	down	Piwi-interacting RNA (piRNA)	Mus musculus		27	TGGAAACAGAGCCTCTTGGCCATACTG
ASPI377805P	5.25322	down	Piwi-interacting RNA (piRNA)	Mus musculus	DQ725121	30	TACACTGCATTCTGTTTATGATCCTGTGCC
ASPI079171P	3.6048	down	Piwi-interacting RNA (piRNA)	Mus musculus	DQ709204	30	GCACTAGACAACTATTTAAAGGACCAGCGC
ASPI247153P	9.88454	down	Piwi-interacting RNA (piRNA)	Mus musculus	DQ696446	30	TGCAAAATGTGCATGTCACTAGGCTTACGT
ASPI245000P	5.7387	down	Piwi-interacting RNA (piRNA)	Mus musculus	DQ701513	25	TAACTAGAGAACTGGTCAGGTCTGA
ASPI151775P	2.50579	down	Piwi-interacting RNA (piRNA)	Mus musculus	DQ721357	31	AGTCTATAGTTCAAATACAGAGCACTTGCCA
ASPI013867P	13.8171	down	Piwi-interacting RNA (piRNA)	Mus musculus	"DQ568050,DQ697144"	29	TATCCAAGCTATGTGATATGGTTCATTCC
ASPI110255P	9.27475	down	Piwi-interacting RNA (piRNA)	Mus musculus	"DQ566122,DQ715202"	29	TAGATTCAAGTAGTCTTTCAGGGTTAAAC
ASPI067039P	2.19824	down	Piwi-interacting RNA (piRNA)	Mus musculus	DQ691935	30	GACCAGACTCAGACTTGTGTGTGTTGCATA
ASPI323343P	3.85472	down	Piwi-interacting RNA (piRNA)	Mus musculus	DQ701427	27	TGGTACACTTTGTGAATCTTGTTCTGC
ASPI041325P	2.17809	down	Piwi-interacting RNA (piRNA)	Mus musculus	DQ694433	25	TCTCGGTGATGAGAACTTTGTCCAG
ASPI137965P	3.33926	down	Piwi-interacting RNA (piRNA)	Mus musculus	DQ720765	25	TGTTGTCCTGAGATCCATCTTGTTT
ASPI276685P	3.50345	down	Piwi-interacting RNA (piRNA)	Mus musculus	DQ698443	26	TTGGAGCTTTACTTTACAGCTGCCCA
ASPI328186P	5.1733	down	Piwi-interacting RNA (piRNA)	Mus musculus	DQ566558	29	TAGCTTGAATGTTGGTGTCCATGGACCTA
ASPI345538P	4.04791	down	Piwi-interacting RNA (piRNA)	Mus musculus	DQ687150	29	TGAGGTCATGTTGTTCTTTGAAGCAGTGG
ASPI294347P	4.53175	down	Piwi-interacting RNA (piRNA)	Mus musculus	DQ714965	31	TGACCTATGATAAATAGAGCTGTGTCTGTCT
ASPI097526P	3.79507	down	Piwi-interacting RNA (piRNA)	Mus musculus	DQ569828	30	TCATTGGAGGCATGTCTCTTGCTGGTGTGT
ASPI206647P	4.51013	down	Piwi-interacting RNA (piRNA)	Mus musculus	DQ567368	29	TAGTAAATGGTGCACGCGGTAGCAATGGG
ASPI311377P	2.43598	down	Piwi-interacting RNA (piRNA)	Mus musculus	DQ706376	30	TGACAGACAAACATAAGCAGATTGTGTATG
ASPI211652P	3.63202	down	Piwi-interacting RNA (piRNA)	Mus musculus	DQ693838	26	TTCTCTGGTGAGATTGAATGACTGGT
ASPI209031P	2.73367	down	Piwi-interacting RNA (piRNA)	Mus musculus	"DQ556645,DQ687254"	30	TGTAAAGGAAAGTGCCCCTGGTATGGACAT
ASPI099708P	2.08301	down	Piwi-interacting RNA (piRNA)	Mus musculus	DQ725864	30	TTGCAACAGATGTGTGGTGTGTGTTCCAAC
ASPI144823P	2.26933	down	Piwi-interacting RNA (piRNA)	Mus musculus	DQ690382	30	TGGGATTAGACTTAGTGAACCTGAGTAAAC
ASPI211007P	3.56785	down	Piwi-interacting RNA (piRNA)	Mus musculus	DQ699213	30	TCAGTGTTTTCATCTCACAGTTGAGCACTG
ASPI233852P	3.62693	down	Piwi-interacting RNA (piRNA)	Mus musculus	DQ721058	30	TTAGAATAAATTTGTTGACGGCCAAGGCTT
ASPI054057P	5.76763	down	Piwi-interacting RNA (piRNA)	Mus musculus	DQ690677	29	TGCTAATAGCTTTTTGATGTTTTCGCTCA
ASPI010579P	4.71154	down	Piwi-interacting RNA (piRNA)	Mus musculus	DQ715191	30	TGGACTAGCTAGAATATTAAATCACGACAC
ASPI306335P	2.14865	down	Piwi-interacting RNA (piRNA)	Mus musculus	DQ707477	29	TCCCAAGACTACTTAGCCCTCCTGTTGGA
ASPI403521P	16.1207	down	Piwi-interacting RNA (piRNA)	Mus musculus	DQ703455	27	TGAATGATTCTGCATAGGCTTAGCGTT
ASPI248636P	9.45055	down	Piwi-interacting RNA (piRNA)	Mus musculus	DQ727081	28	TACCAGGTCAAATATGTTTCTGCTAGTG
ASPI104371P	4.25765	down	Piwi-interacting RNA (piRNA)	Mus musculus	DQ545606	25	TGAAGAAGGCTTGCCTCCAGGGATG
ASPI342015P	2.31334	down	Piwi-interacting RNA (piRNA)	Mus musculus	DQ556636	28	TGTAAAGACCAACGATAAGGAGTCACTT
ASPI242128P	10.851	down	Piwi-interacting RNA (piRNA)	Mus musculus	DQ702854	31	TGTTGGTCTACAAAGTTTAGATTTTGTAAAT
ASPI029688P	2.21715	down	Piwi-interacting RNA (piRNA)	Mus musculus	DQ551551	28	TGGAAAAGCAGAGCTGCCCTACCCTGAG
ASPI029632P	2.3342	down	Piwi-interacting RNA (piRNA)	Mus musculus	DQ698006	28	TGCCACAATGCAGATTTTTGTGAAGACC
ASPI034781P	3.3326	down	Piwi-interacting RNA (piRNA)	Mus musculus	DQ684772	30	TGAATTTAGTATGGACACAGATGCTCTGGC
ASPI179082P	3.5445	down	Piwi-interacting RNA (piRNA)	Mus musculus	DQ550310	29	TGCCGTCATGTGCTTCCGGTACCCCAGAG
ASPI341460P	5.27056	down	Piwi-interacting RNA (piRNA)	Mus musculus		25	TTGCTAAGAAAGTAAATTCTTTAGA
ASPI336190P	6.69341	down	Piwi-interacting RNA (piRNA)	Mus musculus	DQ703631	30	TCCAGAGATTTTTAATGGCTGGTGGGCCCT
ASPI359235P	8.94248	down	Piwi-interacting RNA (piRNA)	Mus musculus	DQ716206	28	GAACTTAGTCAATGTCCAGGTTTCCAGA
ASPI055064P	7.48667	down	Piwi-interacting RNA (piRNA)	Mus musculus	DQ542604	31	TCCCAGGGTTAAAACACTCTTTGTGCTAAGG
ASPI197447P	2.44905	down	Piwi-interacting RNA (piRNA)	Mus musculus	DQ553767	29	TGGCACCTAGGCTGACATGAGGACATGAA
ASPI175781P	3.632	down	Piwi-interacting RNA (piRNA)	Mus musculus	DQ709687	31	TGAGAACAAGACAAGAAAAGTCAGTAGTGTT
ASPI112168P	3.8375	down	Piwi-interacting RNA (piRNA)	Mus musculus	DQ709492	28	TGGTATACCTGTGTCCTGAGGCTCCCAC
ASPI349777P	5.12646	down	Piwi-interacting RNA (piRNA)	Mus musculus	DQ715385	27	TATGAAACCCAAAATATTTGCTGCCTG
ASPI028521P	4.5716	down	Piwi-interacting RNA (piRNA)	Mus musculus	DQ698905	29	TACATGACCTTTGTTCTGAATTTTGCTGG
ASPI246883P	2.8903	down	Piwi-interacting RNA (piRNA)	Mus musculus	DQ689067	29	GGCCAGAGTCGGCTTGTTCTCTTCTTGGA
ASPI331150P	9.28188	down	Piwi-interacting RNA (piRNA)	Mus musculus	DQ720602	30	TACATAGCCTCACTATGCCTAACGTTGTAA
ASPI157499P	11.2747	down	Piwi-interacting RNA (piRNA)	Mus musculus	"DQ562963,DQ698549"	30	TAACGTCAAGAGAATGGTTTTTGGTGCATC
ASPI245744P	4.13779	down	Piwi-interacting RNA (piRNA)	Mus musculus	DQ695454	26	TATGTATGAATGGTCACTCTCCTCCC
ASPI209443P	2.43613	down	Piwi-interacting RNA (piRNA)	Mus musculus	DQ543549	25	TCCTTTAGGTAGACAAAAGACAAGC
ASPI096641P	5.54706	down	Piwi-interacting RNA (piRNA)	Mus musculus	"DQ543548,DQ705516"	30	TCCTTTACGACTTAATGTCTTGTGCCAGGA
ASPI047177P	2.67097	down	Piwi-interacting RNA (piRNA)	Mus musculus	DQ714227	30	TGGGCAGATAGCATTTTCAATAATGAAGAG
ASPI274564P	3.75152	down	Piwi-interacting RNA (piRNA)	Mus musculus	DQ701330	30	CTCCTCTTGAGAAAGTACTTTATTAAGGCA
ASPI048243P	2.40548	down	Piwi-interacting RNA (piRNA)	Mus musculus	DQ699288	29	TGGCTAACAAACCTTCTGAGACAGAAAGG
ASPI007787P	4.90822	down	Piwi-interacting RNA (piRNA)	Mus musculus	DQ712645	29	TGTCAAGACAGATAGTGATTGTCCCATAA
ASPI336871P	2.57031	down	Piwi-interacting RNA (piRNA)	Mus musculus	DQ562419	29	TTGTGTCTTGATTGTGGATGTGATGTGAC
ASPI012047P	2.15986	down	Piwi-interacting RNA (piRNA)	Mus musculus	DQ566850	30	TAGGATCTGTGGCCTAAGTTCAGGGCATGC
ASPI384362P	2.11595	down	Piwi-interacting RNA (piRNA)	Mus musculus	DQ557151	29	TGTCATGCAGTTTATTTTTAAAGACGTGC
ASPI116681P	2.1762	down	Piwi-interacting RNA (piRNA)	Mus musculus	DQ548488	29	TGATTCAAATGCAATGTGTGGAAGGGTCT
ASPI158782P	3.89666	down	Piwi-interacting RNA (piRNA)	Mus musculus	DQ545318	32	TGAAATAGAGGTTCCTGCAAAGTACCAGGTGT
ASPI401018P	6.18648	down	Piwi-interacting RNA (piRNA)	Mus musculus	DQ713160	30	TGGGTGTATCTACCATACACAGGTTGGCTC
ASPI183628P	5.92411	down	Piwi-interacting RNA (piRNA)	Mus musculus	DQ721056	32	TATAAATATTTTTCTCAGCTCTTATTGGGCAC
ASPI131782P	2.71553	down	Piwi-interacting RNA (piRNA)	Mus musculus	DQ540494	29	CACCAAACATGGGTAGTAGGTGACTTTGA
ASPI201864P	25.587	down	Piwi-interacting RNA (piRNA)	Mus musculus	DQ719071	30	TAGGCAAACTAGATCCCATCCTTATAGCCA
ASPI062275P	2.32971	down	Piwi-interacting RNA (piRNA)	Mus musculus	DQ544069	31	TCTAAGGTCTGAAGGCCAGAACATTGGTGGT
ASPI363920P	2.28487	down	Piwi-interacting RNA (piRNA)	Mus musculus	"DQ539889,DQ715868"	30	TGACATGAACACAGGTGCTCAGATAGCTTT
ASPI271888P	2.79203	down	Piwi-interacting RNA (piRNA)	Mus musculus	DQ717366	26	TACCTCACCTAGAATCTGAAAAGCCC
ASPI063205P	2.94593	down	Piwi-interacting RNA (piRNA)	Mus musculus	DQ716027	30	TGGGCCAGTACTGGAAGATAGCTCCCATGC
ASPI291110P	6.58182	down	Piwi-interacting RNA (piRNA)	Mus musculus	DQ687011	29	TACCAAGAACGCAGTAGCTAGGCTCGACA
ASPI273059P	2.48047	down	Piwi-interacting RNA (piRNA)	Mus musculus	DQ566019	27	TAGAGTTCTCAGGCCAGCTCCCTCTTC
ASPI316223P	7.22997	down	Piwi-interacting RNA (piRNA)	Mus musculus	DQ687721	27	ACAGAATTGCTGGGTGCTATGACAGGT
ASPI354072P	4.27353	down	Piwi-interacting RNA (piRNA)	Mus musculus	DQ712326	29	TTTGATCCAAACAGTGTTATTCCGCAGCA
ASPI020455P	3.24081	down	Piwi-interacting RNA (piRNA)	Mus musculus	DQ702616	27	TGTTATAAATCCCTGCCTGGTGCTCCA
ASPI137614P	5.23505	down	Piwi-interacting RNA (piRNA)	Mus musculus	DQ550519	29	TGCCTGCCATGAATTAACTCTTCTCTGGG
ASPI114138P	4.57754	down	Piwi-interacting RNA (piRNA)	Mus musculus	DQ710797	30	TAATAGTCGCCTTGTAAATGTATACATTTA
ASPI391846P	2.25359	down	Piwi-interacting RNA (piRNA)	Mus musculus	DQ699650	29	TGTTATTATTGTTTTTTTTAAAAGTGCTT
ASPI107160P	7.85085	down	Piwi-interacting RNA (piRNA)	Mus musculus	DQ553708	30	TGGCAAGGAATTCCTCAGCAGTGCCCACCC
ASPI061521P	2.21654	down	Piwi-interacting RNA (piRNA)	Mus musculus	DQ568191	28	TATGAAGTGTGTCTTTTGTTTTGCTTTG
ASPI161291P	7.49559	down	Piwi-interacting RNA (piRNA)	Mus musculus	DQ567886	29	TATATAAGCTTGCCAAAGCTCTGGGTGTC
ASPI214739P	4.17714	down	Piwi-interacting RNA (piRNA)	Mus musculus		25	TGGCCAAGGTGACATTTGCTTGGTG
ASPI227467P	2.70513	down	Piwi-interacting RNA (piRNA)	Mus musculus	DQ724825	30	TGGCCATGACCTACTTTTCGTTCAGCCGGT
ASPI262965P	5.30565	down	Piwi-interacting RNA (piRNA)	Mus musculus	"DQ555472,DQ691701"	29	TGGTAAAATGGTACCTGGCTTACGTCATC
ASPI291344P	3.50628	down	Piwi-interacting RNA (piRNA)	Mus musculus	DQ561149	29	TTCATGAGTTTGGACTTGGTTTTCCTATC
ASPI399683P	4.33469	down	Piwi-interacting RNA (piRNA)	Mus musculus	DQ726263	30	TGTGACATGAATCACAGTTGTTTTCCCTGC
ASPI101461P	5.6557	down	Piwi-interacting RNA (piRNA)	Mus musculus	DQ724200	27	TGGATATGATTGCTGGGCTGATACCAA
ASPI047011P	3.92188	down	Piwi-interacting RNA (piRNA)	Mus musculus	DQ698969	32	TGTTCTCTTCTAGAGTCAATGCACCTGTTATT
ASPI222042P	4.65845	down	Piwi-interacting RNA (piRNA)	Mus musculus	DQ562603	29	TTTAAGTGGTTCAGTGATGGCCAGATGGA
ASPI167902P	10.6667	down	Piwi-interacting RNA (piRNA)	Mus musculus	DQ700659	28	TAGCAAGAATGCTGAGCTGCTGAAGTCA
ASPI052302P	4.40284	down	Piwi-interacting RNA (piRNA)	Mus musculus	DQ690718	31	TTCGGGTAAATAGTTCCAAGTTGGTCCGAGT
ASPI086773P	4.23499	down	Piwi-interacting RNA (piRNA)	Mus musculus	DQ722068	30	TAGGCAAGACAGACTATCAGCCCTGCAGGC
ASPI377570P	2.48689	down	Piwi-interacting RNA (piRNA)	Mus musculus	DQ567526	28	TAGTCTTTGGGGTTTTCTACATAAATTG
ASPI010489P	5.1357	down	Piwi-interacting RNA (piRNA)	Mus musculus	DQ542576	29	TCCCAGGACCCAAATGCTCATGCTACTGA
ASPI053953P	3.53666	down	Piwi-interacting RNA (piRNA)	Mus musculus	DQ724209	30	TGTATAATATGTGGCTGTCCTACAACTAGC
ASPI054153P	2.15099	down	Piwi-interacting RNA (piRNA)	Mus musculus	DQ690803	30	TGCTCTACAAGAATTGCTGAAAACTGTCTG
ASPI086234P	3.51264	down	Piwi-interacting RNA (piRNA)	Mus musculus	DQ720279	26	TGGTAACTCACAGTAATTCTGCCTGT
ASPI281785P	3.31906	down	Piwi-interacting RNA (piRNA)	Mus musculus	DQ721755	29	TGATACTAACGTCTGAATCTGCTGGGTAT
ASPI096953P	4.8298	down	Piwi-interacting RNA (piRNA)	Mus musculus	DQ540420	31	CAAGGTAAGCCTGGTCTTGAACTTTCTAACG
ASPI231191P	5.77463	down	Piwi-interacting RNA (piRNA)	Mus musculus	DQ691987	29	TGAAGTTTAAATCGGTTACCATTCAGGTT
ASPI278665P	2.35061	down	Piwi-interacting RNA (piRNA)	Mus musculus	DQ713679	30	TGATATTAATATCTTGGAAACTGTTGTGGG
ASPI156698P	2.72071	down	Piwi-interacting RNA (piRNA)	Mus musculus	DQ711816	30	TGGCAGGAGCATGCTTTTTTGTGTCTGTGC
ASPI042890P	2.79243	down	Piwi-interacting RNA (piRNA)	Mus musculus	DQ710561	28	TGCAATGGACTTAACAGGCACTACCTGA
ASPI041107P	4.30062	down	Piwi-interacting RNA (piRNA)	Mus musculus	DQ716652	30	TAAACTTGGATTGTTGTCCAAAGTATGCCC
ASPI185456P	2.77545	down	Piwi-interacting RNA (piRNA)	"Mus musculus,Rattus norvegicus"	"DQ568903,DQ722382,DQ763097"	30	TCAACACACACTTGTTGGTAACCTCTGGCA
ASPI265906P	5.40573	down	Piwi-interacting RNA (piRNA)	Mus musculus	DQ714094	26	TGCCATGAAGAATTTGTTGCCCTGTG
ASPI393730P	5.84778	down	Piwi-interacting RNA (piRNA)	Mus musculus	DQ567417	29	TAGTAGTCTGAAATGCAAGTGCTTCGGCC
ASPI098646P	7.26569	down	Piwi-interacting RNA (piRNA)	Mus musculus	DQ557720	29	TGTGCCATTATGGTCGATTTGATGTTTAT
ASPI054341P	3.82851	down	Piwi-interacting RNA (piRNA)	Mus musculus	DQ706818	28	TCACAGCTTGACTTGTTTGATGATGTTG
ASPI397914P	2.12536	down	Piwi-interacting RNA (piRNA)	Mus musculus	DQ708727	32	TGACAGATGCATATTCTGTGCCCTTTTCGCCT
ASPI380882P	3.0426	down	Piwi-interacting RNA (piRNA)	Mus musculus	DQ727298	30	TGAGTTTTTCAGTCTGTGATCACTATGCCC
ASPI080105P	2.51026	down	Piwi-interacting RNA (piRNA)	Mus musculus	DQ555300	31	TGGGTGTCCTGTCAGAACAATGGGATCCTGT
ASPI159416P	2.73215	down	Piwi-interacting RNA (piRNA)	Mus musculus	DQ721013	27	TGATTGTTTTCATCATTCCCTCACAGT
ASPI296846P	2.10874	down	Piwi-interacting RNA (piRNA)	Mus musculus	DQ567160	30	TAGGTCTTCCTTTCTTGTGACCAAGTCCTC
ASPI139129P	2.78891	down	Piwi-interacting RNA (piRNA)	Mus musculus	DQ697106	31	TGGAAAAACCGACAGAAACTTTCCAGAGAGC
ASPI371771P	2.11917	down	Piwi-interacting RNA (piRNA)	Mus musculus	DQ565326	30	TACTGACCACATCCACCTGTCTCATGACTC
ASPI074505P	8.37651	down	Piwi-interacting RNA (piRNA)	Mus musculus	DQ690486	30	TGGGTTCACTAGTGCTCCTGAGGCACATAC
ASPI141960P	5.08422	down	Piwi-interacting RNA (piRNA)	Mus musculus	DQ691105	26	CATAAAAGGGCTACAAGACAGAGTGT
ASPI284891P	7.28824	down	Piwi-interacting RNA (piRNA)	Mus musculus	DQ691434	30	ACCAAGTTCTGTCTTGTGATCCTTTGCTAA
ASPI209181P	3.7158	down	Piwi-interacting RNA (piRNA)	Mus musculus	DQ711812	30	TGGTGGTTTTACTTTGAGTAGCTGTGTAAG
ASPI223097P	2.38107	down	Piwi-interacting RNA (piRNA)	Mus musculus	DQ555305	30	TGGGTGTCTGAGCCATCTTTGCTCTTAAGC
ASPI404658P	4.88776	down	Piwi-interacting RNA (piRNA)	Mus musculus	DQ716458	31	TAAACGTTAATCCTGAGACTACCATATACTG
ASPI093759P	2.30987	down	Piwi-interacting RNA (piRNA)	Mus musculus	DQ704995	28	TGAAGACAGAGTTTTCTTACAGACACGG
ASPI245037P	5.68774	down	Piwi-interacting RNA (piRNA)	Mus musculus	DQ542205	30	TCCAGACAATCTAAACTGTTGGGTCGCCGT
ASPI378842P	4.76774	down	Piwi-interacting RNA (piRNA)	Mus musculus	DQ697700	27	TGGTTAGAGATATCCTCCCAAGGGCCC
ASPI308742P	3.97142	down	Piwi-interacting RNA (piRNA)	Mus musculus	DQ567970	30	TATCAGAAGACATCTTGCCTAATAAAAGCA
ASPI326708P	2.91271	down	Piwi-interacting RNA (piRNA)	Mus musculus	DQ713067	28	AACTAAGTGCCATGAGCAGGCGGTTTTC
ASPI152905P	2.92985	down	Piwi-interacting RNA (piRNA)	Mus musculus	DQ705400	29	TCACCCGTGATTCTATGGCATGATGGTTC
ASPI306455P	2.40851	down	Piwi-interacting RNA (piRNA)	Mus musculus	DQ701604	30	TCCCTCAACTCAGCCACCAAAGGCATACAC
ASPI173684P	2.05044	down	Piwi-interacting RNA (piRNA)	Mus musculus	DQ553344	28	TGGAGGATTTCCTTCTCAGGTGAGCAGC
ASPI044496P	2.83117	down	Piwi-interacting RNA (piRNA)	Mus musculus	DQ691318	28	TGCCACACACTTCATTTCTATTGAAAGC
ASPI263844P	3.76985	down	Piwi-interacting RNA (piRNA)	Mus musculus	DQ724108	25	TCCTCGCCACTACTTGCCGGTAGCC
ASPI225658P	2.4961	down	Piwi-interacting RNA (piRNA)	Mus musculus		23	TATTTGAGCTTTGGGATTTGATG
ASPI220893P	2.28655	down	Piwi-interacting RNA (piRNA)	Mus musculus		30	CACAGAATGTAGACAGAGTACTCTGAGGCA
ASPI214172P	2.16766	down	Piwi-interacting RNA (piRNA)	Mus musculus	DQ718841	30	TGACACAGGCACTTTACAACTATACACTGG
ASPI026313P	3.80278	down	Piwi-interacting RNA (piRNA)	Mus musculus	DQ553995	30	TGGCCAGTTCAAATTTTTGTCAAATTCTTC
ASPI037866P	2.08404	down	Piwi-interacting RNA (piRNA)	Mus musculus	DQ690542	29	TCTCCAGTGCCACAGTACTAGTCAGGTCC
ASPI191934P	3.39831	down	Piwi-interacting RNA (piRNA)	Mus musculus	DQ699551	29	TGGCACTAACTTCATTTTGGTTTCTAGAC
ASPI260326P	13.1323	down	Piwi-interacting RNA (piRNA)	Mus musculus	DQ692726	29	TGTGAACATGGGTGTATCTACCATACACA
ASPI326479P	2.35958	down	Piwi-interacting RNA (piRNA)	Mus musculus	DQ722347	26	TATTTGTGCTTGTGGCTATGTTCTAA
ASPI065468P	2.53108	down	Piwi-interacting RNA (piRNA)	Mus musculus	DQ696682	31	TCTTATTTGGGCTTTTATTGTTGTCAAATAA
ASPI097451P	3.93138	down	Piwi-interacting RNA (piRNA)	Mus musculus	DQ549777	31	TGCCACAAGATGTTCATCTACTTGTTCTTAT
ASPI232562P	2.91439	down	Piwi-interacting RNA (piRNA)	Mus musculus	DQ716115	29	TGAGACAAAACAAGACAGTAAGCTCCACA
ASPI221356P	2.76353	down	Piwi-interacting RNA (piRNA)	Mus musculus	DQ691564	30	TCGTGCATGCGCACCTTGTTTTCTCCAAAG
ASPI200757P	2.17325	down	Piwi-interacting RNA (piRNA)	Mus musculus	DQ698930	29	TGGGTGTTTATTACTGAAGTAGGTGAAGA
ASPI128874P	3.95367	down	Piwi-interacting RNA (piRNA)	Mus musculus	DQ540274	32	ATATCACGCAGAATATCATTTTCCTTTGGGGT
ASPI266981P	7.39393	down	Piwi-interacting RNA (piRNA)	Mus musculus	DQ555307	30	TGGGTGTCTGCATTCTTTGGATGTTCCTGT
ASPI113264P	3.64548	down	Piwi-interacting RNA (piRNA)	Mus musculus	DQ569253	29	TCACCATGTGGCTTGTCTTGTACTTTGGC
ASPI245688P	7.5309	down	Piwi-interacting RNA (piRNA)	Mus musculus	DQ688661	31	TGAAGATCTTGATGAGTTATTTCATGGCTTC
ASPI312115P	4.73867	down	Piwi-interacting RNA (piRNA)	Mus musculus	DQ722577	32	TATATGATAGTGTTAAGAGTCCATCCCTGGGC
ASPI327364P	3.4165	down	Piwi-interacting RNA (piRNA)	Mus musculus	DQ685588	30	TGTAAAGCTATACTTACGGGTACCCTGTTC
ASPI063182P	2.32294	down	Piwi-interacting RNA (piRNA)	Mus musculus	DQ699300	28	TAGTAAAGTTGTCCTCAGTGCCATATTG
ASPI378329P	2.17755	down	Piwi-interacting RNA (piRNA)	Mus musculus	DQ562282	30	TTGGTTTAGAAATAGCTGCATGACCCAGGC
ASPI368652P	4.09584	down	Piwi-interacting RNA (piRNA)	Mus musculus	DQ710800	29	TCTTTGATGTGTTTTCTGGACTCCATGCC
ASPI180901P	4.81211	down	Piwi-interacting RNA (piRNA)	Mus musculus	DQ686635	30	TGGAGAATCTCTGAGCACCATGGAGCCAGC
ASPI005897P	5.18617	down	Piwi-interacting RNA (piRNA)	Mus musculus	DQ550798	29	TGCGTTGCTCATGAAGTGTGCTTAGTGGT
ASPI137550P	9.63329	down	Piwi-interacting RNA (piRNA)	Mus musculus		24	TGAAGCCTGCACTTAAATAGGGGC
ASPI083792P	7.07806	down	Piwi-interacting RNA (piRNA)	Mus musculus	DQ698887	31	TAGTCTTCCAGCTACAGGTCTACTATTCGCC
ASPI061191P	8.98067	down	Piwi-interacting RNA (piRNA)	Mus musculus	DQ705787	28	TGCATAGACTCCTGTGTACACTGGTGAC
ASPI379377P	2.42219	down	Piwi-interacting RNA (piRNA)	Mus musculus	DQ555938	27	TGGTGATGATCAGTGTGGCCAGAACAG
ASPI010360P	2.31819	down	Piwi-interacting RNA (piRNA)	Mus musculus	DQ701894	24	TGAGTTTTGCCTTGGCTTCCCTTG
ASPI401488P	3.78479	down	Piwi-interacting RNA (piRNA)	Mus musculus	DQ725943	30	TACTATAGTCTGCATGAGGAAATGGCTAGT
ASPI068434P	4.24516	down	Piwi-interacting RNA (piRNA)	Mus musculus	DQ723089	30	TGCTCCTTCATCACTTTTGCAAGTGTTCGG
ASPI402862P	3.99628	down	Piwi-interacting RNA (piRNA)	Mus musculus	DQ709647	27	TGAGATTGCTGGCATGTACCACCATAC
ASPI004153P	4.4935	down	Piwi-interacting RNA (piRNA)	Mus musculus	DQ690306	30	TGCACTTTGAAGTCCTAGGAGGTACCCACC
ASPI034142P	2.56708	down	Piwi-interacting RNA (piRNA)	Mus musculus	"DQ554175,DQ686327"	29	TGGCGATCAGTTCCTTCAGCTTTTGTTGT
ASPI165464P	6.15759	down	Piwi-interacting RNA (piRNA)	Mus musculus	DQ562625	30	TTTATGACCTTGTTATGACCTTCATCTTGC
ASPI057836P	3.31111	down	Piwi-interacting RNA (piRNA)	Mus musculus	DQ553505	30	TGGATGCTGAACCTGCTTTGATTTGAGTCT
ASPI339163P	3.13696	down	Piwi-interacting RNA (piRNA)	Mus musculus	DQ560968	30	TTCAACAGCAACCCTCGAAGGCCTCCTGCC
ASPI278110P	11.9482	down	Piwi-interacting RNA (piRNA)	Mus musculus	DQ717832	30	TATGTTGGTTACTGAAGTACTTTCAGTCAC
ASPI178192P	6.19542	down	Piwi-interacting RNA (piRNA)	Mus musculus	DQ551552	29	TGGAAAAGCAGAGCTGCCCTACCCTGAGT
ASPI135521P	6.00445	down	Piwi-interacting RNA (piRNA)	Mus musculus	"DQ552878,DQ708628"	29	TAACATGTGCTCCAATGTCATATAGGTTC
ASPI118714P	2.51254	down	Piwi-interacting RNA (piRNA)	Mus musculus	DQ541389	27	GACATTTTCATACGTGTGTCTAGTGTT
ASPI155773P	3.95401	down	Piwi-interacting RNA (piRNA)	Mus musculus	DQ686370	31	TCCACTTTTGGCGATACTCTTTGCAAGTTGC
ASPI404377P	3.60145	down	Piwi-interacting RNA (piRNA)	Mus musculus	DQ702339	28	TGCACATCTCTGTCAAGATGTGTGGTCC
ASPI387355P	2.94055	down	Piwi-interacting RNA (piRNA)	Mus musculus	"DQ555688,DQ693992"	29	TGGTATTTATTGTACCAATGTGCCTCTGC
ASPI229710P	3.12402	down	Piwi-interacting RNA (piRNA)	Mus musculus	DQ707973	29	TACACTGCTGGGTGGTCACAACTGCTCAC
ASPI332295P	9.14269	down	Piwi-interacting RNA (piRNA)	Mus musculus	DQ697397	29	TGTCAATCCTTGATACATGAAGTGCGTAG
ASPI091160P	3.67023	down	Piwi-interacting RNA (piRNA)	Mus musculus	DQ701709	28	TAAAACGAAGGTGTGGCTCTGCTCTCTG
ASPI318489P	8.96139	down	Piwi-interacting RNA (piRNA)	Mus musculus	DQ722862	26	TGTAGAATTAAAACGCACGGATGCCA
ASPI387902P	2.46654	down	Piwi-interacting RNA (piRNA)	Mus musculus	DQ564321	30	TACACAACTGACTTCTTGGGCAACCTATAT
ASPI247537P	2.14437	down	Piwi-interacting RNA (piRNA)	Mus musculus	DQ548689	30	TGCAAAGGGTATGTGATGGCAACTCCAGGC
ASPI383558P	6.04854	down	Piwi-interacting RNA (piRNA)	Mus musculus	DQ561208	29	TTCCACATTGGTGTCTACCATAAGATTTC
ASPI266312P	2.16781	down	Piwi-interacting RNA (piRNA)	Mus musculus	DQ686844	30	TCATCTTAGATAGTTCTCGCCTTACTTACC
ASPI358304P	4.38701	down	Piwi-interacting RNA (piRNA)	Mus musculus	"DQ545299,DQ685854"	29	TGAAAGTTTGATTCTGTTTGTGCACATGG
ASPI263263P	2.29258	down	Piwi-interacting RNA (piRNA)	Mus musculus	DQ687549	28	TGAGCACTGCCCCTTTTTCATTTTGAAG
ASPI361055P	2.01892	down	Piwi-interacting RNA (piRNA)	Mus musculus	"DQ550322,DQ700165"	30	TGCCGTTCGTTCCTTGCCGTGATGTACGTC
ASPI285934P	5.13829	down	Piwi-interacting RNA (piRNA)	Mus musculus	DQ721767	26	TGGAAAATGTGCCGATCCATCTTCAC
ASPI153529P	9.19965	down	Piwi-interacting RNA (piRNA)	Mus musculus	DQ549828	28	TGCCACGTTAGCTTATCGTTAGCTTATC
ASPI359685P	10.7717	down	Piwi-interacting RNA (piRNA)	Mus musculus	DQ699430	29	TGATTTTAAAAGTAGGTAGTTATCTCATA
ASPI362391P	4.02215	down	Piwi-interacting RNA (piRNA)	Mus musculus	DQ554050	27	TGGCCGGCTGCTGTGCCCACTGGGTCC
ASPI238119P	3.57861	down	Piwi-interacting RNA (piRNA)	Mus musculus	DQ700467	26	TAAGAGAATTCAGTGTTGCTCTGAGG
ASPI201613P	6.10541	down	Piwi-interacting RNA (piRNA)	Mus musculus	"DQ564330,DQ724354"	30	TACACAAGGTTTTGATGAGTGTTTGATGTT
ASPI212416P	3.03729	down	Piwi-interacting RNA (piRNA)	Mus musculus	DQ712337	30	TGGGATCAAACATGTGTATCACCACTGCCT
ASPI222231P	5.2365	down	Piwi-interacting RNA (piRNA)	Mus musculus		27	TTATTGCTTCTGTGAATTGCTCTCTCA
ASPI069457P	2.00314	down	Piwi-interacting RNA (piRNA)	Mus musculus	"DQ543738,DQ697532"	27	TCGGCACTCGATCTACAGCAAGGCATC
ASPI028355P	2.20581	down	Piwi-interacting RNA (piRNA)	Mus musculus	DQ546632	30	TGACCTTATTTCCTTGGCGTCCTCCATCTC
ASPI018244P	3.96446	down	Piwi-interacting RNA (piRNA)	Mus musculus	DQ566425	25	TAGCCTGATTATCGTGGTTGATCTC
ASPI168485P	5.39729	down	Piwi-interacting RNA (piRNA)	Mus musculus	DQ715573	30	TAATAGAGTTTATTGAAGAAAGCAATGGTT
ASPI223656P	2.38289	down	Piwi-interacting RNA (piRNA)	Mus musculus	DQ704154	29	TCCTCTTTTGAAGGACATAGGACCGGGGT
ASPI336701P	2.33645	down	Piwi-interacting RNA (piRNA)	Mus musculus	DQ556888	29	TGTATGAAGCCCTTAGATGATGTACTCCA
ASPI282106P	3.47836	down	Piwi-interacting RNA (piRNA)	Mus musculus	DQ556122	31	TGGTGTCTGGTTCTTGTCAACCTGCTTGGCC
ASPI008201P	5.58405	down	Piwi-interacting RNA (piRNA)	Mus musculus	DQ726952	29	TGCTTGTAAGAAATGCATGTACTGTTTCC
ASPI019466P	6.00149	down	Piwi-interacting RNA (piRNA)	Mus musculus	DQ718340	29	TGTCATGTTAAAAGAAGAGTTCTCCATGA
ASPI261263P	3.49323	down	Piwi-interacting RNA (piRNA)	Mus musculus	DQ549366	32	TGCATAATTCGTGGGCATTCAGATCCAAATGA
ASPI144841P	5.04539	down	Piwi-interacting RNA (piRNA)	Mus musculus	DQ705303	29	TGCGTTGTACTTGATCTCTTAAGCATTCA
ASPI356537P	5.83588	down	Piwi-interacting RNA (piRNA)	Mus musculus	DQ546373	31	TGACAGGTTATTTCCCAAAGTGCAAAGCAGT
ASPI115146P	13.2196	down	Piwi-interacting RNA (piRNA)	Mus musculus	DQ711167	30	TACAAGGAAGTGTGCTGACTTCTAGACTGT
ASPI093983P	2.29601	down	Piwi-interacting RNA (piRNA)	Mus musculus	DQ541239	30	CTGTGTCATCTCGACCTGGAGCCTGTTATC
ASPI183272P	2.27187	down	Piwi-interacting RNA (piRNA)	Mus musculus	DQ562132	31	TTGGGATCCTGTCTTATATGTTGGTTACTGT
ASPI311571P	2.42747	down	Piwi-interacting RNA (piRNA)	Mus musculus	DQ685624	26	TGATGTTGCGACCTTTGTCATTGTGG
ASPI272117P	4.68626	down	Piwi-interacting RNA (piRNA)	Mus musculus	DQ717110	31	TAAACTACAGAAATGGTATGGTCATGGTATG
ASPI099013P	2.37204	down	Piwi-interacting RNA (piRNA)	Mus musculus		26	TTTGATCCTGACACAGAGATGCGACC
ASPI404936P	2.53389	down	Piwi-interacting RNA (piRNA)	Mus musculus	DQ569868	30	TCCAAAAAGCCTTTCCTTGTGTTTATGCCC
ASPI193194P	2.47296	down	Piwi-interacting RNA (piRNA)	Mus musculus	DQ553945	32	TGGCCAAGGTGACATTTGCTTGGTGGTGTCTG
ASPI112515P	3.32918	down	Piwi-interacting RNA (piRNA)	Mus musculus	DQ554225	28	TGGCTCACTGGTAGGTGTCTCTTTGTGT
ASPI040781P	7.50161	down	Piwi-interacting RNA (piRNA)	Mus musculus	"DQ563326,DQ689133"	30	TAAGCACAAGGAAAAAGGTTTCTGATGCTC
ASPI402800P	2.84876	down	Piwi-interacting RNA (piRNA)	Mus musculus	DQ715456	30	TTAGCTAGTCTAACTTCCTTGATGAGTTCC
ASPI170972P	4.00106	down	Piwi-interacting RNA (piRNA)	Mus musculus	DQ547679	28	TGAGGTCTCTGTATCTGTTGCCATCAGT
ASPI047995P	3.93151	down	Piwi-interacting RNA (piRNA)	Mus musculus	DQ557029	31	TGTCACCCACACACCACAGTGTCACCCTCGC
ASPI323448P	5.54849	down	Piwi-interacting RNA (piRNA)	Mus musculus	DQ716989	27	AGTTAGAACTTAAGATGATGTTTTAGT
ASPI166593P	7.07499	down	Piwi-interacting RNA (piRNA)	Mus musculus	DQ727373	29	TGGCTAGTAAAGCATGCACATAGGTCCAC
ASPI112413P	4.51792	down	Piwi-interacting RNA (piRNA)	Mus musculus	DQ544634	29	TCTGTCACATTTCAGGTCGACCTCACAGA
ASPI009091P	2.40309	down	Piwi-interacting RNA (piRNA)	Mus musculus	DQ541154	29	CTCCATATCCGAGCCTTTGTTTGACTTTG
ASPI376832P	5.96907	down	Piwi-interacting RNA (piRNA)	Mus musculus	DQ553965	30	TGGCCACGAATTAGGTGTTATGTTGTTTCT
ASPI374203P	2.45576	down	Piwi-interacting RNA (piRNA)	Mus musculus	DQ704404	28	TGACATGTCGCAAGCACACACAGGTGAC
ASPI107925P	10.3894	down	Piwi-interacting RNA (piRNA)	Mus musculus	DQ551301	30	TGCTGTTTTGTCCTATTACAGAAGCTTTGT
ASPI250932P	2.40105	down	Piwi-interacting RNA (piRNA)	Mus musculus	DQ568154	29	TATCTTCTGGAATCCATAGCCACTATGCC
ASPI144328P	3.18274	down	Piwi-interacting RNA (piRNA)	Mus musculus	DQ547016	27	TGAGAATGAAGTGCCTCAACACTGTAT
ASPI122551P	4.5528	down	Piwi-interacting RNA (piRNA)	Mus musculus	DQ550178	30	TGCCCAAAGTCCACATTCATATATATTGTC
ASPI204605P	3.85778	down	Piwi-interacting RNA (piRNA)	Mus musculus	DQ703312	28	TGATCCTGAACTGGATGCCAGATTGAGT
ASPI020912P	2.69768	down	Piwi-interacting RNA (piRNA)	Mus musculus	"DQ549667,DQ710238"	29	TGCCAAGACATTTCTCCAGACCAGAGCCA
ASPI145806P	2.41646	down	Piwi-interacting RNA (piRNA)	Mus musculus	DQ708734	29	TGATAGATTTAGCAAAACAGAGCCAAAGC
ASPI385226P	3.89721	down	Piwi-interacting RNA (piRNA)	Mus musculus	DQ705313	30	TAGTAAAATTTGCTAGATCGTCCACCTCCC
ASPI164700P	2.21613	down	Piwi-interacting RNA (piRNA)	Mus musculus	DQ712163	27	TACCTACTGAAGCACAGTCACAAGGGT
ASPI398944P	6.5788	down	Piwi-interacting RNA (piRNA)	Mus musculus	DQ553617	29	TGGATTTCACATGGCTGTCTGCATCTAAG
ASPI364935P	3.04146	down	Piwi-interacting RNA (piRNA)	Mus musculus	DQ726447	29	TAGTATGTTCATGCATGATGTCAAAGGCC
ASPI298787P	7.61894	down	Piwi-interacting RNA (piRNA)	Mus musculus	DQ685845	28	TACAGTAACTGTTGGTTGATCTGTGTTT
ASPI179476P	9.32658	down	Piwi-interacting RNA (piRNA)	Mus musculus	DQ553740	29	TGGCAATGTTTGGTGCTGAACTACAACCA
ASPI359933P	2.05838	down	Piwi-interacting RNA (piRNA)	Mus musculus		27	TTGCAAGAATAGAGCGCAGAAAGGGAA
ASPI399208P	2.07971	down	Piwi-interacting RNA (piRNA)	Mus musculus	DQ567645	31	TAGTTCCATCCATTTGCCTAAGAATTTCATG
ASPI280864P	3.19564	down	Piwi-interacting RNA (piRNA)	Mus musculus	DQ721496	30	TATACTGGTTAGGAATGCAAATACCACAAA
ASPI150283P	2.28373	down	Piwi-interacting RNA (piRNA)	Mus musculus	"DQ557020,DQ715265"	30	TGTCACATGGATGATGCCAAGTTCTGCTCC
ASPI314329P	11.3373	down	Piwi-interacting RNA (piRNA)	Mus musculus	DQ705206	28	TGAAATTAGTGGTGTTTGGACTTCTTCC
ASPI110022P	3.41361	down	Piwi-interacting RNA (piRNA)	Mus musculus	DQ709127	30	TAATTGTTGGTTGGCTAGCTTGTGCCAGGA
ASPI360315P	5.8199	down	Piwi-interacting RNA (piRNA)	Mus musculus	DQ716705	27	TATTTGTGTGTTAAAATAATGGTGTCC
ASPI132068P	2.05438	down	Piwi-interacting RNA (piRNA)	Mus musculus	DQ723592	30	GAGATGGAACCAAGAAAGACGAGAGTCTTC
ASPI376156P	2.2365	down	Piwi-interacting RNA (piRNA)	Mus musculus	DQ551475	29	TGCTTTCTTGTGTATTTTCAGATGGCGAG
ASPI300124P	2.38119	down	Piwi-interacting RNA (piRNA)	Mus musculus	DQ690897	30	TATGGTCTGTTGTTACCCTAACATGAGGAA
ASPI008777P	2.53501	down	Piwi-interacting RNA (piRNA)	Mus musculus	DQ562315	30	TTGTACCTTGGATGTCACTTCAGATGCTTC
ASPI279274P	3.8979	down	Piwi-interacting RNA (piRNA)	Mus musculus	DQ716660	27	TAGAGTATGCTTCACTAAGAAAGACAA
ASPI340019P	2.72328	down	Piwi-interacting RNA (piRNA)	Mus musculus	DQ554232	30	TGGCTCCGCCTAGTGTTTGGGTATGAGGTC
ASPI137735P	3.50036	down	Piwi-interacting RNA (piRNA)	Mus musculus	DQ695254	28	TCACGAATGAATTTAGTATGGACACAGA
ASPI191238P	2.65366	down	Piwi-interacting RNA (piRNA)	Mus musculus	DQ715718	23	AGCCTGGTGTCCTGAGTTCAGAC
ASPI181784P	3.90169	down	Piwi-interacting RNA (piRNA)	Mus musculus	DQ698292	30	TCCCTGGAGCACAAAGGATTCAGGAAAATG
ASPI076451P	11.1776	down	Piwi-interacting RNA (piRNA)	Mus musculus	DQ718746	28	TTTTAAGAAGGTGTCTAAGGATGTATGT
ASPI343855P	2.1973	down	Piwi-interacting RNA (piRNA)	Mus musculus	DQ697795	25	TCCCAGATCTTATGTGTGCTCTCAG
ASPI020107P	2.53951	down	Piwi-interacting RNA (piRNA)	Mus musculus	DQ695357	30	GCTGATGTAAATGTGGTCATGCTTCAGGAA
ASPI287572P	2.50366	down	Piwi-interacting RNA (piRNA)	Mus musculus	DQ544378	30	TCTCTTTCCACCTCAGTCTTGTGCATGAGG
ASPI127926P	5.20543	down	Piwi-interacting RNA (piRNA)	Mus musculus	DQ549993	29	TGCCAGTTCTGTTGTTCCACTTTGCCTGA
ASPI030217P	4.99535	down	Piwi-interacting RNA (piRNA)	Mus musculus	DQ702204	31	TACCCTTTGTTGATGGTACCTAGTCCCTCAC
ASPI020213P	4.1705	down	Piwi-interacting RNA (piRNA)	Mus musculus	DQ701714	28	TATTTTTGAAGGGCTTCTGAGGTTAGTA
ASPI314508P	2.65536	down	Piwi-interacting RNA (piRNA)	Mus musculus	DQ724475	28	ACACACACAAAGGGAAAAAACGCATTCC
ASPI225918P	2.98682	down	Piwi-interacting RNA (piRNA)	Mus musculus	DQ549775	30	TGCCACAACTACAAGGATTTCTACGACCAT
ASPI390422P	2.07237	down	Piwi-interacting RNA (piRNA)	Mus musculus	DQ706282	29	TGCTAGTGTCTGATTCTGCCTTTCCCATG
ASPI246168P	2.00826	down	Piwi-interacting RNA (piRNA)	Mus musculus	DQ685840	27	GATTACATGCTGAGTCTCTGGGTTCCC
ASPI221971P	8.83632	down	Piwi-interacting RNA (piRNA)	Mus musculus	DQ685646	28	TTATAACTGTTTGTTGTTTCATGGTTGG
ASPI083075P	2.01221	down	Piwi-interacting RNA (piRNA)	Mus musculus	DQ569383	31	TCACTTGATGTCATATCTTCCTGCTGGAGGT
ASPI126772P	3.84378	down	Piwi-interacting RNA (piRNA)	Mus musculus	DQ704694	29	AACATTGTGACACACACTGATGTGGCTGC
ASPI169053P	2.37326	down	Piwi-interacting RNA (piRNA)	Mus musculus	DQ704389	29	TCTGAGAACACAAGCCTAAGGCACACAAG
ASPI021786P	9.44686	down	Piwi-interacting RNA (piRNA)	Mus musculus	DQ714112	29	TACAGTAACTGTTGGTTGATCTGTGTTTC
ASPI380008P	5.06349	down	Piwi-interacting RNA (piRNA)	Mus musculus	DQ723553	29	TCATTTCCCAACCAACTTGCCATCAGACA
ASPI379481P	14.8711	down	Piwi-interacting RNA (piRNA)	Mus musculus	DQ724393	31	TATTCATTCACATTTTGATGTCCTTTTGGTC
ASPI182262P	2.24649	down	Piwi-interacting RNA (piRNA)	Mus musculus	DQ689738	31	TAGAGACCCCAGAGTAATCTAAGACTTCAGC
ASPI241391P	3.26852	down	Piwi-interacting RNA (piRNA)	Mus musculus	DQ717285	29	TGGAATTTCAAACTCTAGCAAACAGCAAG
ASPI089307P	2.52265	down	Piwi-interacting RNA (piRNA)	Mus musculus	DQ701977	30	TGCATGAGATGATAGGTTAGCTTTCCTTCC
ASPI312149P	3.01635	down	Piwi-interacting RNA (piRNA)	Mus musculus	DQ692058	27	TGAGCATCTGAGCATGTAGCCACACTG
ASPI027930P	2.24991	down	Piwi-interacting RNA (piRNA)	Mus musculus	DQ720085	29	TACGATGTACATATATACAGGCAGGTAGA
ASPI199497P	2.27753	down	Piwi-interacting RNA (piRNA)	Mus musculus	DQ710316	25	TACAACTTGAAGAGTATTGTCGGGT
ASPI366515P	2.48649	down	Piwi-interacting RNA (piRNA)	Mus musculus	DQ541158	27	CTCCTAGACTTGAAAGACCCAGCCAGT
ASPI073626P	9.0881	down	Piwi-interacting RNA (piRNA)	Mus musculus	DQ691603	32	TAGATGGATTTCCAGCCTCCAGAGCTGTGAGA
ASPI079895P	4.06634	down	Piwi-interacting RNA (piRNA)	Mus musculus	DQ557602	29	TGTGATGCCAGGAAACTCTGTTAAATGGC
ASPI324596P	3.88251	down	Piwi-interacting RNA (piRNA)	Mus musculus	DQ542554	30	TCCCAGATGCAAGCATGTAAACATACACAC
ASPI078165P	2.42111	down	Piwi-interacting RNA (piRNA)	Mus musculus	DQ722591	25	TTAAAAGGACAGACTCCATTGGTGC
ASPI321786P	2.63372	down	Piwi-interacting RNA (piRNA)	Mus musculus	DQ552184	31	TAAAAGGTGGAACAGTTAGGAAAATGCTTGC
ASPI062285P	2.77548	down	Piwi-interacting RNA (piRNA)	Mus musculus	DQ712760	26	TAGTTTGATGGTTCCTTACTTGTATG
ASPI240507P	3.16716	down	Piwi-interacting RNA (piRNA)	Mus musculus	DQ722377	28	TTGGTTTCTCTGCTTTTCTCAGCTGGGA
ASPI046008P	3.91408	down	Piwi-interacting RNA (piRNA)	Mus musculus	DQ716697	29	TGATAACTGCCCTGGCTTACAAAGCATGC
ASPI010799P	2.83451	down	Piwi-interacting RNA (piRNA)	Mus musculus	DQ715080	29	TAAGATGATTGGAATTTTGGTTTTTCCGA
ASPI118943P	2.50039	down	Piwi-interacting RNA (piRNA)	Mus musculus	DQ542833	29	TCCCTGTGTCACATCAACTAGCCTCTGTC
ASPI288400P	2.50096	down	Piwi-interacting RNA (piRNA)	Mus musculus	DQ686194	27	TGGAAAAGCTCACAGTCCTAACACACA
ASPI187280P	2.86455	down	Piwi-interacting RNA (piRNA)	Mus musculus	DQ701575	28	TGAGACTAAAACAGACCCTGTCACTCAC
ASPI302391P	2.05935	down	Piwi-interacting RNA (piRNA)	Mus musculus	DQ685874	30	AGAGTTCACGGCAGTGCATCATGTCTCTCT
ASPI230995P	2.10792	down	Piwi-interacting RNA (piRNA)	Mus musculus	DQ710614	31	TGCAAGCCATGGAAGCACCTTGAGTTCTTGA
ASPI217126P	3.68365	down	Piwi-interacting RNA (piRNA)	Mus musculus	DQ695030	31	GTGATGTCAGGTTTCGACAAGTGTTTTCAGC
ASPI226612P	2.6226	down	Piwi-interacting RNA (piRNA)	Mus musculus	DQ717279	28	TACCTGGTTATGACTCTGACTATCTGGT
ASPI041344P	4.19152	down	Piwi-interacting RNA (piRNA)	Mus musculus	DQ543346	29	TCCTGAGAAGTTTTACATCCACACAGGTC
ASPI261917P	4.09531	down	Piwi-interacting RNA (piRNA)	Mus musculus	DQ702953	30	TACCACACTACACATCAGCTAATTTTCAGA
ASPI084392P	4.5886	down	Piwi-interacting RNA (piRNA)	Mus musculus	DQ703094	30	TGCATCGAGATTATCTTTTCTTGGTTGATT
ASPI272760P	2.0528	down	Piwi-interacting RNA (piRNA)	Mus musculus	"DQ557009,DQ721337"	29	TGTCACATCCCTCGGCCATCAGATGTCCC
ASPI058913P	6.30077	down	Piwi-interacting RNA (piRNA)	Mus musculus	DQ721136	32	TAGGTTGGTCCATTCAAAGGCAAATTTGCTTT
ASPI131966P	2.53036	down	Piwi-interacting RNA (piRNA)	Mus musculus	DQ567809	28	TATAATTAAGTGTTCCTCCCTAGAGCCC
ASPI142284P	2.43573	down	Piwi-interacting RNA (piRNA)	Mus musculus	DQ692797	27	TAGAGCGTACTTCTTTGGCATTCTGGC
ASPI031959P	2.16959	down	Piwi-interacting RNA (piRNA)	Mus musculus	DQ565201	28	TACGTTGTCTCCGGTGACTTGAGCGTGC
ASPI215705P	2.58053	down	Piwi-interacting RNA (piRNA)	Mus musculus	"DQ546399,DQ702322"	30	TGACAGTGTACGATAAACCTAAGGACCTGG
ASPI205507P	2.14901	down	Piwi-interacting RNA (piRNA)	Mus musculus	DQ707964	27	TTAAGATTTATTTAGCTGGGTGGTGGT
ASPI108223P	11.7914	down	Piwi-interacting RNA (piRNA)	Mus musculus	DQ711578	27	TGATGCTAATACTGAATGTTTTCCTAC
ASPI016834P	2.39557	down	Piwi-interacting RNA (piRNA)	Mus musculus	DQ698998	28	TGGTCCATGTGGAATAGATATGGATGGT
ASPI300386P	2.72463	down	Piwi-interacting RNA (piRNA)	Mus musculus	DQ546522	29	TGACATTTTCATACGTGTGTCTAGTGTTC
ASPI066205P	2.18509	down	Piwi-interacting RNA (piRNA)	Mus musculus	DQ541264	30	CTTTCGTGTTAGCATGTCATTGGCCTTGTC
ASPI195237P	2.07655	down	Piwi-interacting RNA (piRNA)	Mus musculus	DQ545871	29	TGAAGTGACGTGCCCAGAGTCACACAGGT
ASPI238976P	8.11081	down	Piwi-interacting RNA (piRNA)	Mus musculus	DQ714742	30	TATCCTTATTATATAGCTGTCTTTAGGAAC
ASPI283837P	3.89958	down	Piwi-interacting RNA (piRNA)	Mus musculus	DQ561931	30	TTGCTGACTGGTAGTCTTTGGTGAATTTGA
ASPI340755P	2.1322	down	Piwi-interacting RNA (piRNA)	Mus musculus	DQ696013	28	TATGAAATGATGCTTGTGCCCTTCTGTT
ASPI185417P	2.80488	down	Piwi-interacting RNA (piRNA)	Mus musculus	"DQ545567,DQ727119"	30	TGAACTGTTCCAGTTTGCCATTGTTTGCCT
ASPI078263P	2.28257	down	Piwi-interacting RNA (piRNA)	Mus musculus	DQ709599	28	TGCCCTTAGGAAACAAACACAAACAGGC
ASPI312250P	23.5875	down	Piwi-interacting RNA (piRNA)	Mus musculus	DQ722561	26	TGCCAACAGCTTCTGTGCAAGTTTGC
ASPI182517P	2.1133	down	Piwi-interacting RNA (piRNA)	Mus musculus	DQ717629	26	TGTTTTCTCTTCCCCAAGATCCCCTG
ASPI056948P	2.09926	down	Piwi-interacting RNA (piRNA)	Mus musculus	DQ548386	28	TGATGGTTGGTTGTCCTTTTCCAGGTTC
ASPI353874P	2.33066	down	Piwi-interacting RNA (piRNA)	Mus musculus	DQ719417	29	TGACTTCATAGAGAGAAATGCACCAAAGA
ASPI244332P	3.27772	down	Piwi-interacting RNA (piRNA)	Mus musculus		34	TTGAAGGTAGAGAAGGTTACCCCAAAATGGGTTT
ASPI275713P	4.55942	down	Piwi-interacting RNA (piRNA)	Mus musculus	DQ690307	26	GTCACTGCCTAGTCCTTAACAGTCAC
ASPI328939P	3.74969	down	Piwi-interacting RNA (piRNA)	Mus musculus	DQ696548	30	TGTGAGTGATGAGAACAAAAATCTTGTGTA
ASPI092974P	2.17599	down	Piwi-interacting RNA (piRNA)	Mus musculus	DQ712387	29	AAAATCTAGTTCCTCAAGACAGAGTGGGT
ASPI114381P	4.14702	down	Piwi-interacting RNA (piRNA)	Mus musculus	DQ567158	31	TAGGTCTCCAGAGATTCTTATTTTGTGGCCT
ASPI380451P	2.05243	down	Piwi-interacting RNA (piRNA)	Mus musculus	DQ702092	29	TGTTGACATATGGTAGAGCACAACCCCCA
ASPI124620P	2.46273	down	Piwi-interacting RNA (piRNA)	Mus musculus	DQ689409	29	GAGCAGCCATCTTGTTATACCGTCTATCT
ASPI140112P	2.68046	down	Piwi-interacting RNA (piRNA)	Mus musculus	DQ568152	29	TATCTTCCCAAGGACCAGGTGTGACCAGT
ASPI366511P	2.54645	down	Piwi-interacting RNA (piRNA)	Mus musculus	DQ722751	31	TCTTCTCACACACAATATGCTTGCTAATTAC
ASPI013206P	7.92173	down	Piwi-interacting RNA (piRNA)	Mus musculus	DQ691433	26	TGTAAAGCTATACTTACGGGTACCCT
ASPI323946P	3.4408	down	Piwi-interacting RNA (piRNA)	Mus musculus	DQ711922	30	TAACAGCCACCAGATAAGTCAGACAAATGC
ASPI021305P	2.35001	down	Piwi-interacting RNA (piRNA)	Mus musculus	DQ693436	31	TGAGTGATCCACAGACTTCATTAGATCCACT
ASPI357883P	3.12115	down	Piwi-interacting RNA (piRNA)	Mus musculus	DQ716412	30	TTGAAGTAAATATCATTACATCTGTCAGGG
ASPI182844P	9.01755	down	Piwi-interacting RNA (piRNA)	Mus musculus	DQ554088	27	TGGCCTCATCCACATGTTACTAATGCC
ASPI292081P	2.05072	down	Piwi-interacting RNA (piRNA)	Mus musculus	DQ542676	29	TCCCCAGGTTGCTTGACACACAGTCTGGA
ASPI170126P	2.3409	down	Piwi-interacting RNA (piRNA)	Mus musculus	DQ695585	30	TGACCATATGGTGATCTTCAGGTTAGCCCT
ASPI021699P	2.2484	down	Piwi-interacting RNA (piRNA)	Mus musculus	DQ697097	29	CAGGTCTACATATCAATAGTGTGGTCACC
ASPI114027P	2.62499	down	Piwi-interacting RNA (piRNA)	Mus musculus	DQ687136	29	TAATGTTGAAGGACCAGGAAATATGAATC
ASPI176317P	3.35918	down	Piwi-interacting RNA (piRNA)	Mus musculus	DQ692167	31	TAGAACTGTTGCTAGAGGTAGGGGCCCGAAC
ASPI197957P	6.97377	down	Piwi-interacting RNA (piRNA)	Mus musculus	DQ692496	28	AGGACCTTCTTCTGAGAATCTCTCACTG
ASPI100546P	2.4935	down	Piwi-interacting RNA (piRNA)	Mus musculus	DQ696871	29	TCCGTTGAGTTTTGCCTTGGCTTCCCTTG
ASPI125159P	2.68139	down	Piwi-interacting RNA (piRNA)	Mus musculus	DQ724881	26	GACAAAACCGCAGCAAAGGTAACAGG
ASPI372258P	4.60756	down	Piwi-interacting RNA (piRNA)	Mus musculus	DQ718860	29	AATTTGAGAACTAGATAGCACCTCATCTT
ASPI016513P	2.50127	down	Piwi-interacting RNA (piRNA)	Mus musculus	"DQ566991,DQ709531"	30	TAGGCTGATCACCTGTTCTCATAAAGGTTT
ASPI267556P	2.57308	down	Piwi-interacting RNA (piRNA)	"Mus musculus,Rattus norvegicus"	"DQ603834,DQ723278,DQ730217"	30	GAGGAAACTGAAGCTTAGGGTAGTCACAGC
ASPI353142P	3.51181	down	Piwi-interacting RNA (piRNA)	Mus musculus	DQ545566	29	TGAACTGTTCCAGTTTGCCATTGTTTGCC
ASPI381669P	2.12002	down	Piwi-interacting RNA (piRNA)	Mus musculus	DQ540309	30	ATGCAACTTTGATTTCAGTCCACAGACACA
ASPI377294P	4.98764	down	Piwi-interacting RNA (piRNA)	Mus musculus	DQ545420	30	TGAACAATTCGGTGCACCAAAAACAGACAA
ASPI212452P	3.13732	down	Piwi-interacting RNA (piRNA)	Mus musculus	DQ685703	29	TAGGAAATTGGACCAATGGACTCAAAGGT
ASPI213681P	2.17702	down	Piwi-interacting RNA (piRNA)	Mus musculus	DQ709256	30	TGTATATTCTACATCTTTTGTATCTGCCCA
ASPI029815P	6.19745	down	Piwi-interacting RNA (piRNA)	Mus musculus	DQ723020	31	TATATTTTCTTTAAAAATTGCCATTCTCAAG
ASPI043593P	19.1093	down	Piwi-interacting RNA (piRNA)	Mus musculus	DQ701131	26	GGGTCAAAGGTGACATCCAGGTCTCC
ASPI075022P	3.34293	down	Piwi-interacting RNA (piRNA)	Mus musculus	DQ709654	26	TCATTACAGACATGAATGGCAGCCTA
ASPI002170P	4.18423	down	Piwi-interacting RNA (piRNA)	Mus musculus	DQ712957	28	ACACACACAATTGTTTTGAGTTGCCTTA
ASPI252342P	4.03971	down	Piwi-interacting RNA (piRNA)	Mus musculus	"DQ547419,DQ698722"	31	TGAGCCTGATGTCTACATTAACCATGACCCC
ASPI210316P	2.84	down	Piwi-interacting RNA (piRNA)	Mus musculus	DQ708803	30	TATACTTATTGCCACACAAACACTCTCCTT
ASPI370683P	4.23416	down	Piwi-interacting RNA (piRNA)	Mus musculus	DQ689256	31	TAGGCAAGTACAAGTATACACACAGGTATGC
ASPI372355P	4.94471	down	Piwi-interacting RNA (piRNA)	Mus musculus	DQ690987	30	CACAAAACAGTCTTTATGCCACATTCTGAA
ASPI345132P	3.39205	down	Piwi-interacting RNA (piRNA)	Mus musculus	DQ716444	29	TAGAATCACTGCCCTGGGATCCCAGCTAG
ASPI047714P	3.39995	down	Piwi-interacting RNA (piRNA)	Mus musculus	DQ688202	31	TACATGTCCACTAAAGTTATTGCCAAGACAT
ASPI243704P	2.09166	down	Piwi-interacting RNA (piRNA)	Mus musculus	DQ556272	27	TGGTTCCTGAAGGTTAGTCTGCGATGG
ASPI202066P	2.64176	down	Piwi-interacting RNA (piRNA)	Mus musculus	DQ706216	30	GCACAATCGTTAAATGGTTAGATCTTTGGT
ASPI396280P	2.01724	down	Piwi-interacting RNA (piRNA)	Mus musculus	DQ707261	27	TATCATCGATGCAAAAGGACCAGACAC
ASPI069180P	4.18318	down	Piwi-interacting RNA (piRNA)	Mus musculus	DQ708288	32	TGAATGCCCTAAAGACAGTTATTATTGCCATG
ASPI289788P	2.31344	down	Piwi-interacting RNA (piRNA)	Mus musculus	DQ694443	28	TTCTACAATAAAGCTCTAAAACCATAGA
ASPI272764P	2.57259	down	Piwi-interacting RNA (piRNA)	Mus musculus	DQ704755	30	TACATGCAAACAAACACTCACACATGTAAA
ASPI106199P	2.26992	down	Piwi-interacting RNA (piRNA)	Mus musculus	DQ722035	28	TGAGAGGAATATTTTGGTGCACAGACAC
ASPI115930P	5.51692	down	Piwi-interacting RNA (piRNA)	Mus musculus	DQ548016	28	TGATACAATTTCTAAGGGCTGTTTAGTA
ASPI344834P	2.03069	down	Piwi-interacting RNA (piRNA)	Mus musculus	DQ727231	29	TGACAGAATGACAGAGGGCTATCTATGCT
ASPI299642P	4.14894	down	Piwi-interacting RNA (piRNA)	Mus musculus		26	TGAATATTGTATGTGGGCTCACAAGC
ASPI404801P	2.02239	down	Piwi-interacting RNA (piRNA)	Mus musculus	DQ556656	29	TGTAAATCTATACCTTTTTCTGTGTGTGT
ASPI099443P	2.11507	down	Piwi-interacting RNA (piRNA)	Mus musculus	DQ556690	30	TGTAACTCCACTTCCAGGTGATACAGTGCC
ASPI207213P	3.20925	down	Piwi-interacting RNA (piRNA)	Mus musculus	DQ562451	30	TTGTTTGGAGCCTCAAAACGTTCTCTACCA
ASPI042218P	2.77041	down	Piwi-interacting RNA (piRNA)	Mus musculus	DQ685124	31	TATTGATGAAGACAGATATTCCTGGCTTAGT
ASPI358091P	2.53497	down	Piwi-interacting RNA (piRNA)	Mus musculus	DQ708558	29	GAAAACTCTTTTGGGCAAGAACCACCACC
ASPI298555P	2.05229	down	Piwi-interacting RNA (piRNA)	Mus musculus	DQ711531	29	TGAGTTAATGGTTTGTCTTTAGGCACAGC
ASPI302044P	4.48681	down	Piwi-interacting RNA (piRNA)	Mus musculus	DQ701729	29	TGATAACACAGAGGTGAAGTCTAGAGCAC
ASPI245281P	2.36581	down	Piwi-interacting RNA (piRNA)	Mus musculus	DQ568209	30	TATGACGACATTGTGCCTTGATTGCCAGAG
ASPI053791P	7.44661	down	Piwi-interacting RNA (piRNA)	Mus musculus	DQ542986	30	TCCGTGTATGCATGTGGGTGTCTTACTAAT
ASPI133929P	4.56114	down	Piwi-interacting RNA (piRNA)	Mus musculus	DQ701534	28	GATCAACTTCTTTGTAACGGTTATGGTC
ASPI200461P	4.14802	down	Piwi-interacting RNA (piRNA)	Mus musculus	"DQ565186,DQ701939"	30	TACGTGCATGAAGATAGGTGACTCAAAGAC
ASPI383726P	4.63704	down	Piwi-interacting RNA (piRNA)	Mus musculus	DQ540406	29	CAAGACAGTCAGGTTGGCAAAACAGTAAA
ASPI193009P	4.0822	down	Piwi-interacting RNA (piRNA)	Mus musculus		23	TTATTTTGGTGACAATATTGGAC
ASPI153839P	2.18131	down	Piwi-interacting RNA (piRNA)	Mus musculus	DQ706736	30	TGAAGCAGAAGTCCCATCGTGGTGCACGAA
ASPI139179P	2.57057	down	Piwi-interacting RNA (piRNA)	Mus musculus	DQ691331	27	TAGAAGGTTAGAGTACATGATACTAGG
ASPI065012P	2.52777	down	Piwi-interacting RNA (piRNA)	Mus musculus	DQ568504	29	TATTACTTACCAGGAGTGCACATCTTCAC
ASPI034141P	2.06188	down	Piwi-interacting RNA (piRNA)	Mus musculus	DQ722378	32	TGCCACACAAGCAATGGAGCAACACACTGGCT
ASPI354796P	5.96027	down	Piwi-interacting RNA (piRNA)	Mus musculus	DQ696848	30	TAAAATCAAAGCCCAAGGCCTCGGTATTTA
ASPI086796P	5.73046	down	Piwi-interacting RNA (piRNA)	Mus musculus	DQ724384	29	TTCAAAGACTATTGTAGACATGAGGATGG
ASPI211336P	2.75113	down	Piwi-interacting RNA (piRNA)	Mus musculus	DQ715403	30	TAGAATGGTCTTCCTATGCACATGCGCTAT
ASPI204633P	2.54699	down	Piwi-interacting RNA (piRNA)	Mus musculus		26	TATCCATGAGCAATGTTAGGTTGTGG
ASPI063749P	2.07854	down	Piwi-interacting RNA (piRNA)	Mus musculus	DQ711466	27	TGCCTCACACAGAAACCCCACAGGTCC
ASPI280012P	3.11451	down	Piwi-interacting RNA (piRNA)	Mus musculus	DQ712065	28	TGCTGTGGTAAAACACCATGACCGAAGG
ASPI194813P	2.19651	down	Piwi-interacting RNA (piRNA)	Mus musculus	DQ711721	32	TCCCAGTCCACCTGCTGTCTGGAGCCCAGCCC
ASPI053748P	2.0371	down	Piwi-interacting RNA (piRNA)	Mus musculus	DQ707572	29	TACCACAGCACTAAAAATCCTAATAAAAC
ASPI264590P	3.82373	down	Piwi-interacting RNA (piRNA)	Mus musculus	DQ724154	31	TAGAAAATGAATGTCAACAGAGATGGCAAGG
ASPI102467P	2.22638	down	Piwi-interacting RNA (piRNA)	Mus musculus		32	CAAAACAGCACAACTACTACTTTGTCTTCGTG
ASPI054826P	3.32083	down	Piwi-interacting RNA (piRNA)	Mus musculus	DQ692594	30	TTTAATTAGGCCACACACATTCCTAGATGA
ASPI253188P	2.53316	down	Piwi-interacting RNA (piRNA)	Mus musculus	DQ713640	30	CACATCAGTAGGACCTAGATTCTGCTCCGG
ASPI093920P	3.08149	down	Piwi-interacting RNA (piRNA)	Mus musculus	DQ698583	31	TATTGTTTCTGTCTACACTAAAGAGCACACT
ASPI152874P	2.95173	down	Piwi-interacting RNA (piRNA)	Mus musculus	DQ551873	30	TGGAAGGACTCAAATCATGGTGTCAGGACC
ASPI218371P	2.08991	down	Piwi-interacting RNA (piRNA)	Mus musculus	DQ699744	29	TGAGAGGAATATTTTGGTGCACAGACACT
ASPI158433P	2.32793	down	Piwi-interacting RNA (piRNA)	Mus musculus	DQ693139	30	TCCAACTTCATGTAAGCAGCACTCCCCAAC
ASPI215811P	3.70135	down	Piwi-interacting RNA (piRNA)	Mus musculus	"DQ556666,DQ702070"	30	TGTAACAACCATATCTATGCCACACACTTC
ASPI185605P	2.12755	down	Piwi-interacting RNA (piRNA)	Mus musculus	DQ544844	30	TCTTTAAAGGTGCTATCTATCCATCTTCCT
ASPI172251P	2.96911	down	Piwi-interacting RNA (piRNA)	Mus musculus	DQ711430	27	TATGATTGATGCCCAAGACAGATAATG
ASPI134380P	2.27794	down	Piwi-interacting RNA (piRNA)	Mus musculus	DQ707047	30	TGCAATGGACTTAACAGGCACTACCTGAGC
ASPI388975P	3.87588	down	Piwi-interacting RNA (piRNA)	Mus musculus	DQ710827	29	TAACATGGATGGTAAACTTCACACACCTG
ASPI303081P	2.27257	down	Piwi-interacting RNA (piRNA)	Mus musculus	DQ689806	28	TGCACCACACCCTGTACAGAGTATCACC
ASPI339302P	2.50031	down	Piwi-interacting RNA (piRNA)	Mus musculus	"DQ551558,DQ691043"	29	TGGAAAAGCTCACAGTCCTAACACACAGC
ASPI145786P	2.31403	down	Piwi-interacting RNA (piRNA)	Mus musculus	DQ723184	30	TTTAGATCCAAACCCTAACACAGCACACCC
ASPI099069P	2.40673	down	Piwi-interacting RNA (piRNA)	Mus musculus	DQ691342	29	TACAAGAGGATATACAGGGGACCCCCTCC
ASPI395209P	2.22581	down	Piwi-interacting RNA (piRNA)	Mus musculus	DQ686836	25	TAGGAAGTCTGAAATGATGAGGTAC
ASPI242027P	2.86748	down	Piwi-interacting RNA (piRNA)	Mus musculus	DQ690779	28	TGACCACGGCTACAAACAAACCACAACC
ASPI310167P	2.09765	down	Piwi-interacting RNA (piRNA)	Mus musculus	DQ686277	27	TGAGTCTATAGTTCAAATACAGAGCAC
ASPI239029P	2.87792	down	Piwi-interacting RNA (piRNA)	Mus musculus	DQ705635	31	ACTACTGATAGACAGAATAAACCTTTTCTCC
ASPI164317P	20.8419	down	Piwi-interacting RNA (piRNA)	Mus musculus	DQ724079	30	TCCAGAAACTTCCTTAAGCCACCTTGCTAC
ASPI289721P	3.7412	down	Piwi-interacting RNA (piRNA)	Mus musculus	DQ548134	29	TGATCAAGGCTGTCCACTGGTGTCTGGAT
ASPI228350P	2.3248	down	Piwi-interacting RNA (piRNA)	Mus musculus		25	TTATGCCCAGGAAACCTCTCCCAAT
ASPI348582P	2.56278	down	Piwi-interacting RNA (piRNA)	Mus musculus	DQ689847	29	ACAGGAAATCTCCTATGTAATAAAACAGC
ASPI310904P	2.68468	down	Piwi-interacting RNA (piRNA)	Mus musculus	DQ706205	29	TACACTGTCGTGCTCCTGTACCTAGTTCA
ASPI034424P	2.16608	down	Piwi-interacting RNA (piRNA)	Mus musculus	DQ704524	27	TGGAATTTAGACACCCTGCCACTTGAC
ASPI071230P	2.1504	down	Piwi-interacting RNA (piRNA)	Mus musculus	DQ540336	27	ATGTCAGACAGGATGTTTCTAGTGGGC
ASPI084503P	3.13854	down	Piwi-interacting RNA (piRNA)	Mus musculus	DQ714613	30	TGATGGTATCGTGGCCTAATTCCCAAGCGT
ASPI391467P	3.07596	down	Piwi-interacting RNA (piRNA)	Mus musculus	DQ711015	27	TGACCAGCTCATTTTGCAGACAGCAGT
ASPI178209P	2.55635	down	Piwi-interacting RNA (piRNA)	Mus musculus	DQ685182	30	TAACATTGTAGACAGGCACAAAGATCCCCT
ASPI086141P	3.52528	down	Piwi-interacting RNA (piRNA)	Mus musculus	DQ695409	29	TATAGTTCAAATACAGAGCACTTGCCAAG
ASPI111572P	2.55817	down	Piwi-interacting RNA (piRNA)	Mus musculus	DQ562663	31	TTTCCAAGTATCGGTGCCGAAGTGGTGGCTT
ASPI141575P	6.32213	down	Piwi-interacting RNA (piRNA)	Mus musculus	DQ685970	30	TACTTATGGCGCCTCACACTTGTGGTCCAA
ASPI275805P	3.09304	down	Piwi-interacting RNA (piRNA)	Mus musculus	DQ693950	27	TAAACTACAGAAATGGTATGGTCATGG
ASPI249174P	3.73853	down	Piwi-interacting RNA (piRNA)	Mus musculus		31	TGGAAAAGAAGTCCTGACATGATCTGCTTCT
ASPI294237P	2.01128	down	Piwi-interacting RNA (piRNA)	Mus musculus	DQ539893	30	AAAAAAAAACACAAGGATTTGATTGCCAAG
ASPI073147P	2.09025	down	Piwi-interacting RNA (piRNA)	Mus musculus	DQ555786	31	TGGTCTGCACACTTTCAGAGTAACAAAAACT
ASPI299692P	2.04647	down	Piwi-interacting RNA (piRNA)	Mus musculus	DQ693996	30	CACTAACTCAATGAACCATCTAAGGTCTGT
ASPI339053P	2.65578	down	Piwi-interacting RNA (piRNA)	Mus musculus	DQ709023	31	TAGAATTCTCATTACAGACATGAATGGCAGC
ASPI077549P	3.13639	down	Piwi-interacting RNA (piRNA)	Mus musculus	DQ687980	26	TGGGATTACACGGGTCTCACACACAC
ASPI253299P	2.93072	down	Piwi-interacting RNA (piRNA)	Mus musculus	DQ700961	30	TACACGCATCAGGTGGCTTACAACTGCCTA
ASPI097732P	4.3097	down	Piwi-interacting RNA (piRNA)	Mus musculus	DQ543495	30	TCCTTCATTACCAGGTCAAATATGTTTCTG
ASPI332098P	2.65182	down	Piwi-interacting RNA (piRNA)	Mus musculus	DQ699444	29	TGGTAAAAGCACACATCACTCGCAGATCC
ASPI256095P	2.73157	down	Piwi-interacting RNA (piRNA)	Mus musculus	DQ696020	30	TGACTCCAGAGGATTTGCAACAACACACAG
ASPI243030P	5.58773	down	Piwi-interacting RNA (piRNA)	Mus musculus	DQ552549	28	TAAAGTGGCCTTACTGAACAGACAACGT
ASPI128664P	2.04807	down	Piwi-interacting RNA (piRNA)	Mus musculus	DQ722494	27	TGGATTTTTGCAAGTTTCCATATTTGC
ASPI231325P	2.53087	down	Piwi-interacting RNA (piRNA)	Mus musculus	DQ722011	30	TAGATGAGTCCAAGTTTCAGCACAGATCTA
ASPI253196P	2.74905	down	Piwi-interacting RNA (piRNA)	Mus musculus	DQ697476	30	TCTAACAAAACACTACAAAACATTGGGGTC
ASPI174946P	5.14217	down	Piwi-interacting RNA (piRNA)	Mus musculus	DQ714626	28	TATCAAATATGTTATTTCCTACACAGAC
ASPI242571P	3.39419	down	Piwi-interacting RNA (piRNA)	Mus musculus	DQ703125	30	TAGAACCCCACCTACCACACATCACATGAA
ASPI373210P	6.36475	down	Piwi-interacting RNA (piRNA)	Mus musculus	DQ722592	29	TCATGTCAGAACTGCAGAGATCACATGGA
ASPI163401P	2.498	down	Piwi-interacting RNA (piRNA)	Mus musculus	DQ695053	30	TGCCCATTTGCCCAACTGGACCTCCACCTC
ASPI116920P	2.76252	down	Piwi-interacting RNA (piRNA)	Mus musculus	DQ545936	30	TGAATAGGAAGTCCTCATGCACACTTTTGG
ASPI222727P	2.1747	down	Piwi-interacting RNA (piRNA)	Mus musculus	DQ720794	29	CACAGACATACAGGCAAAATACCCACATA
ASPI131206P	2.27115	down	Piwi-interacting RNA (piRNA)	Mus musculus	DQ723413	28	TATAAAGACACACCTACCTAGCCCTGCT
ASPI138279P	3.15734	down	Piwi-interacting RNA (piRNA)	Mus musculus	DQ687609	25	TCAGTTCAGATGAGCCACACTCCAC
ASPI264767P	4.26742	down	Piwi-interacting RNA (piRNA)	Mus musculus	DQ541122	30	CTCAAAGACATCTGTGCTGCCAGAAAGCCC
ASPI018697P	4.22698	down	Piwi-interacting RNA (piRNA)	Mus musculus	DQ540447	30	CACACACACTTTTCTAAACAGGTTCTTACT
ASPI226329P	2.27179	down	Piwi-interacting RNA (piRNA)	Mus musculus	DQ689092	31	TCCAAAGCTAGACCAGAAGTCCAGGCAGACA
ASPI241946P	2.17479	down	Piwi-interacting RNA (piRNA)	Mus musculus	DQ707969	29	TGCTTGACATCTCACTTCGACACAGCACC
ASPI373618P	2.22262	down	Piwi-interacting RNA (piRNA)	Mus musculus	DQ554025	29	TGGCCCAGATCAGAGGTAAAGGTAGCCTG
ASPI305315P	2.34332	down	Piwi-interacting RNA (piRNA)	Mus musculus	DQ712580	31	TATCAAATATGTTATTTCCTACACAGACACT
ASPI378880P	3.28967	down	Piwi-interacting RNA (piRNA)	Mus musculus	DQ713962	27	TGCTCACCACACCCTCATCACACTTTC
ASPI033760P	2.50034	down	Piwi-interacting RNA (piRNA)	Mus musculus	DQ725711	31	TTCATTCATTCATTCATTCATCCATACATTC
ASPI323316P	2.02849	down	Piwi-interacting RNA (piRNA)	Mus musculus	DQ694642	29	TGGCTCAGTCCATAATGTGCTTTCCGTGA
ASPI086652P	2.133	down	Piwi-interacting RNA (piRNA)	Mus musculus	DQ544898	29	TCTTTTACGTGCTGTGTAAAACTTGAGGT
ASPI158285P	2.05237	down	Piwi-interacting RNA (piRNA)	Mus musculus	DQ548474	29	TGATTAGATGAATATGGTGATGTGGCTGC
ASPI163583P	2.46704	down	Piwi-interacting RNA (piRNA)	Mus musculus	DQ561571	29	TTCTGTATAAAGACACACCTACCTAGCCC
ASPI402170P	2.59972	down	Piwi-interacting RNA (piRNA)	Mus musculus	DQ724411	30	TGCAAGCAGTTAGCGCTCACACTCACGCAC
ASPI341407P	2.05704	down	Piwi-interacting RNA (piRNA)	Mus musculus	DQ698585	29	TTCCACCGGATAGACACAACTCAAGGCTC
ASPI005713P	2.25341	down	Piwi-interacting RNA (piRNA)	Mus musculus	"DQ562938,DQ712549"	28	TAACCTCAGCAAAAGTTGGTAGCGTGTC
ASPI240558P	2.05221	down	Piwi-interacting RNA (piRNA)	Mus musculus	DQ718602	29	TATCCAGGACAGAAAATGACATAGTTTGT
ASPI394521P	2.61291	down	Piwi-interacting RNA (piRNA)	Mus musculus	DQ690829	30	TACCTGCTGAAAGTGTAGAGACACACGCAC
ASPI113370P	4.20648	down	Piwi-interacting RNA (piRNA)	Mus musculus	DQ699123	25	TGAAATCAATTTCATGGGCTGCAGC
ASPI211828P	2.40352	down	Piwi-interacting RNA (piRNA)	Mus musculus	DQ567004	30	TAGGCTTTCACAATCCTGTGTTCTTGTTGT
ASPI279306P	2.54875	down	Piwi-interacting RNA (piRNA)	Mus musculus	DQ691997	29	TGAGATAGCCTGATCACACTTGCTCACTC
ASPI363448P	2.47033	down	Piwi-interacting RNA (piRNA)	Mus musculus	DQ722621	26	TGAGCCATGCCCAGAACCACTGTCCA
ASPI246571P	2.89052	down	Piwi-interacting RNA (piRNA)	Mus musculus	DQ726057	32	TAAAATGTAAAAGAGGCCAGACAACAAAATGT
ASPI118977P	5.51235	down	Piwi-interacting RNA (piRNA)	Mus musculus	DQ723529	31	TGGGTAATATATATCCCCAAATCTTGAATGC
ASPI079676P	2.33513	down	Piwi-interacting RNA (piRNA)	Mus musculus	DQ686716	27	TGAGTGACCTGGAATAAGTCTCCACCC
ASPI273756P	2.3426	down	Piwi-interacting RNA (piRNA)	Mus musculus	DQ721722	30	TCTGAGAACACAAGCCTAAGGCACACAAGC
ASPI039214P	8.38595	down	Piwi-interacting RNA (piRNA)	Mus musculus	DQ714356	29	GCCCACTCAGCTGCTGAAGAATTTTGAGT
ASPI182632P	2.55794	down	Piwi-interacting RNA (piRNA)	Mus musculus	DQ706610	31	TGAAAGAGGAAAAGCGATCTGGGCAAATGTT
ASPI254745P	2.22206	down	Piwi-interacting RNA (piRNA)	Mus musculus	DQ704251	26	TCCACGCCAACAGACAGAACGATGCA
ASPI271324P	3.32026	down	Piwi-interacting RNA (piRNA)	Mus musculus	DQ544550	31	TCTGCCGCGAGAAAGACTTTACAAAGTTGTC
ASPI362901P	2.05188	down	Piwi-interacting RNA (piRNA)	Mus musculus	DQ710922	30	TGATTTCATGGGACAGACTAAAAGGTGAAC
ASPI106961P	2.11553	down	Piwi-interacting RNA (piRNA)	Mus musculus	DQ688046	29	TGCCATTGCTCTGATACACAGACCACCTA
ASPI045733P	2.45302	down	Piwi-interacting RNA (piRNA)	Mus musculus	DQ542543	30	TCCCACGTTGCCCAACAGTGCACACACAGG
ASPI111473P	2.07676	down	Piwi-interacting RNA (piRNA)	Mus musculus	DQ687608	29	TGTTTTGTCACAATGACACACAATGTCAC
ASPI238859P	2.0678	down	Piwi-interacting RNA (piRNA)	Mus musculus	DQ695619	31	TGAGAGAGCGTGTCTCAACCACACACAGGAA
ASPI075616P	2.02938	down	Piwi-interacting RNA (piRNA)	Mus musculus	DQ692129	29	TGGTGGTGATTGGTTTAGAAATAGCTGCA
ASPI148495P	2.26623	down	Piwi-interacting RNA (piRNA)	Mus musculus	DQ705463	30	TTTTTTTATATCACTCAGTACTTACAACAG
ASPI152005P	2.8788	down	Piwi-interacting RNA (piRNA)	Mus musculus	DQ565965	28	TAGAGCCTGTGAAAGTCCTTTGACAGAC
ASPI224834P	6.50283	down	Piwi-interacting RNA (piRNA)	Mus musculus	DQ556775	30	TGTACACAGAGAAAGATATCCAGGCCAAGC
ASPI302926P	2.90743	down	Piwi-interacting RNA (piRNA)	Mus musculus	DQ702062	28	TGGAAAGGCAAGAAAAGCAAAGGCTCCC
ASPI261202P	2.54486	down	Piwi-interacting RNA (piRNA)	Mus musculus	DQ545933	28	TGAATAGGAAGTCCTCATGCACACTTTG
ASPI025083P	2.27005	down	Piwi-interacting RNA (piRNA)	Mus musculus	DQ717643	31	TGGAACACTCAGACAGCTAATATACTTTCCA
ASPI240476P	2.53539	down	Piwi-interacting RNA (piRNA)	Mus musculus	"DQ544743,DQ701560"	29	TCTTATGCTGTGTGCCTTGGACTCAATGG
ASPI190274P	2.07567	down	Piwi-interacting RNA (piRNA)	Mus musculus	DQ701053	31	TCTTCAGCTATTGCTCAGAAGACAGTGACTC
ASPI146448P	3.35151	down	Piwi-interacting RNA (piRNA)	Mus musculus	DQ698398	30	TAGGCTAATTTTACAGAGGCAAGCCCACAC
ASPI082608P	2.06308	down	Piwi-interacting RNA (piRNA)	Mus musculus	DQ696951	30	TGACTGGATATGCTCAGAGATGACCTGGAA
ASPI002293P	2.33365	down	Piwi-interacting RNA (piRNA)	Mus musculus	DQ694461	29	TCAGAAACAACTGCAGACACTTCCAGACA
ASPI242413P	2.39024	down	Piwi-interacting RNA (piRNA)	Mus musculus	DQ698805	29	TACATGATGTCTTTCCTGTGGTGGCTATA
ASPI061768P	2.22955	down	Piwi-interacting RNA (piRNA)	Mus musculus	DQ721917	29	TTTGTTGACTTGCGTTTGCCTCCATTACC
ASPI214201P	2.32254	down	Piwi-interacting RNA (piRNA)	Mus musculus	DQ712702	30	TTTGAAGAATTAAATGTGGGCTCTCAAATG
ASPI259128P	2.9805	down	Piwi-interacting RNA (piRNA)	"Mus musculus,Rattus norvegicus"	"DQ561807,DQ620605"	30	TTGCAAAGTGGCAAGGAAACCTTATTCAGT
ASPI074200P	2.7755	down	Piwi-interacting RNA (piRNA)	Mus musculus	DQ539967	30	AATGCCACACACTTCATTTCTATTGAAAGC
ASPI137520P	2.59609	down	Piwi-interacting RNA (piRNA)	Mus musculus	DQ711499	30	TACATAGAAAGACTGACCTTGTCTCTTTGT
ASPI273596P	7.57511	down	Piwi-interacting RNA (piRNA)	Mus musculus	"DQ563670,DQ724008"	30	TAATAATGTTCAGATTAAGCCTTCATGAAA
ASPI085457P	2.19586	down	Piwi-interacting RNA (piRNA)	Mus musculus	DQ556180	30	TGGTGTTGCTGAGTTTGACAGATGAATGGT
ASPI277883P	2.75059	down	Piwi-interacting RNA (piRNA)	Mus musculus	"DQ566348,DQ705888"	31	TAGCCAGAAGTATTCAACTGTACCCCACACC
ASPI066944P	4.35674	down	Piwi-interacting RNA (piRNA)	Mus musculus	"DQ547076,DQ722726"	29	TGAGACTAACCTGTGCTAAACTGAAAATG
ASPI022274P	2.47536	down	Piwi-interacting RNA (piRNA)	Mus musculus	DQ709985	29	TGGAAAAACACACTAGCACACTCCTGGGC
ASPI206262P	2.28055	down	Piwi-interacting RNA (piRNA)	Mus musculus	DQ720470	30	ACTCAGGTTTTCATACTTAGCCACAGACAC
ASPI165766P	2.01693	down	Piwi-interacting RNA (piRNA)	Mus musculus	DQ689535	28	TTGCTTTTGAGCTTGTGGTAAGGCACAC
ASPI110517P	4.58618	down	Piwi-interacting RNA (piRNA)	Mus musculus	DQ692892	30	TTGGAGAAAAACCAAGGTTTCAGGTTCCAC
ASPI360926P	2.67899	down	Piwi-interacting RNA (piRNA)	"Mus musculus,Rattus norvegicus"	"DQ724474,DQ729601"	30	TACCTTATTGATGAAGACAGATATTCCTGG
ASPI216368P	2.63621	down	Piwi-interacting RNA (piRNA)	Mus musculus	DQ711804	29	GACCTTAGATCCTGACAGAGGCCTATTGT
ASPI226629P	2.73419	down	Piwi-interacting RNA (piRNA)	Mus musculus	DQ562287	30	TTGGTTTTCTACAAGAGTGATTTGTGCTGC
ASPI175251P	3.21464	down	Piwi-interacting RNA (piRNA)	Mus musculus	DQ542107	29	TCCACACTCACACAGGTGTTTAGCTTGTC
ASPI186997P	2.20636	down	Piwi-interacting RNA (piRNA)	Mus musculus	DQ566954	29	TAGGCCATGAACCACTTAATGATGACGGT
ASPI309577P	2.23312	down	Piwi-interacting RNA (piRNA)	Mus musculus	DQ703856	26	TCTCACAGAACCTAGGACTACCAGCC
ASPI342880P	3.61824	down	Piwi-interacting RNA (piRNA)	Mus musculus	DQ564977	29	TACCTCAGCATACATTTTGCACAACACAC
ASPI118046P	4.12505	down	Piwi-interacting RNA (piRNA)	Mus musculus	DQ694176	27	TGTAACAACCATATCTATGCCACACAC
ASPI323727P	2.58651	down	Piwi-interacting RNA (piRNA)	Mus musculus	DQ715374	30	CACACATGCACAGCGATCAGGTTATGCTCA
ASPI131045P	2.10175	down	Piwi-interacting RNA (piRNA)	Mus musculus	DQ718458	28	TGAGGAACAATTTTGTCAGGATAAATGC
ASPI388520P	2.65927	down	Piwi-interacting RNA (piRNA)	Mus musculus	DQ720878	29	TGGCAAATGAAGGTGGCACACACACGCTG
ASPI305575P	3.1712	down	Piwi-interacting RNA (piRNA)	Mus musculus	DQ724418	30	TAAAATGGAACAGCATTGTTCAGGGTTGTC
ASPI390197P	2.14826	down	Piwi-interacting RNA (piRNA)	Mus musculus	DQ716374	28	TCTCCAGACAGAATGGCGTGCTTGTTGA
ASPI087164P	2.02213	down	Piwi-interacting RNA (piRNA)	Mus musculus	DQ717137	29	TGAGTAACATGATACAGGACACCAAGAGT
ASPI379641P	2.32685	down	Piwi-interacting RNA (piRNA)	Mus musculus	DQ717942	30	GCTAACATCAAGACACACTAGGGCCTCTTT
ASPI268839P	3.27569	down	Piwi-interacting RNA (piRNA)	Mus musculus	DQ699957	29	GTAGTTAAGAGTACTTACTACAGTGTGCA
ASPI173150P	2.93073	down	Piwi-interacting RNA (piRNA)	Mus musculus	DQ560660	31	TTAACAGATACAGGATGCCTCTTTGTCAGGC
ASPI373797P	3.50273	down	Piwi-interacting RNA (piRNA)	Mus musculus	DQ549792	30	TGCCACACACTTCATTTCTATTGAAAGCAC
ASPI383907P	2.18918	down	Piwi-interacting RNA (piRNA)	Mus musculus	DQ714886	30	TCCCTGAGAGCAAATCTTATCATGGCTTCT
ASPI081374P	2.26758	down	Piwi-interacting RNA (piRNA)	Mus musculus	DQ569496	30	TCAGATATGTACATGTCGCAGGGCATTTGC
ASPI274864P	4.55412	down	Piwi-interacting RNA (piRNA)	Mus musculus	DQ550183	32	TGCCCAAGACAGATAATGCTTCAAAGGATGGT
ASPI234628P	2.274	down	Piwi-interacting RNA (piRNA)	Mus musculus	DQ708303	28	TAGCATTTGAATTCATAGCAGCCCAGAC
ASPI364684P	2.79699	down	Piwi-interacting RNA (piRNA)	Mus musculus	DQ709999	30	TAAGATTTAAGCAAGGAACTCAGCTATATG
ASPI190165P	2.17904	down	Piwi-interacting RNA (piRNA)	Mus musculus	DQ698653	28	TGGCAAGATTTGAAAAGGACCTGGTCAC
ASPI044329P	3.1998	down	Piwi-interacting RNA (piRNA)	Mus musculus		25	TAGAACACAGAGGGTAACAAGATTC
ASPI267212P	4.23572	down	Piwi-interacting RNA (piRNA)	Mus musculus	DQ542201	29	TCCAGAAGATGTAATTTGCCACTGTGTGC
ASPI094003P	2.32515	down	Piwi-interacting RNA (piRNA)	Mus musculus	DQ716823	30	TAAAGATGGAACCTGACCAAAGACAGGGCA
ASPI039930P	2.09987	down	Piwi-interacting RNA (piRNA)	Mus musculus	DQ713947	28	TGCATCAGACAGACTTGGTGCTCACCCT
ASPI239231P	2.65856	down	Piwi-interacting RNA (piRNA)	Mus musculus	DQ709203	29	CACTTAACAGATACAGGATGCCTCTTTGT
ASPI234863P	2.1586	down	Piwi-interacting RNA (piRNA)	Mus musculus	DQ542518	29	TCCCAAGTGCTGAGATTGCTGGCATGTAC
ASPI197272P	2.84045	down	Piwi-interacting RNA (piRNA)	Mus musculus	DQ698889	28	TGGATAGATACATAGACAGTAGACAGTA
ASPI182950P	2.41516	down	Piwi-interacting RNA (piRNA)	Mus musculus	DQ700879	31	TACACTACACAATTTGAAAACAGAAGCGAAC
ASPI329935P	2.67904	down	Piwi-interacting RNA (piRNA)	Mus musculus	DQ719661	26	TGGAAAGAAGGTATAGACAGAAACGA
ASPI110080P	2.7179	down	Piwi-interacting RNA (piRNA)	Mus musculus	DQ726476	31	ATGTTAAAAGAACAGATTTCCACACAGAGCT
ASPI098847P	2.12982	down	Piwi-interacting RNA (piRNA)	Mus musculus	DQ686648	31	TGAAATATAGATACCTAGAGCCACAGGGTCC
ASPI315304P	2.0129	down	Piwi-interacting RNA (piRNA)	Mus musculus	DQ565688	29	TAGAACTCGGGTGTCAATGGTGGCCTCAT
ASPI291191P	3.72052	down	Piwi-interacting RNA (piRNA)	Mus musculus		28	TTTAAACAGTGTCTTTTGATATTTCCTG
ASPI342247P	2.2069	down	Piwi-interacting RNA (piRNA)	Mus musculus	DQ710484	31	TCCATTACTGAGAAAGAAACCCAAACACAGG
ASPI191955P	2.18424	down	Piwi-interacting RNA (piRNA)	Mus musculus	DQ718281	30	TACTTTTGTTCATTCTTTGGACCCCAAACC
ASPI345158P	2.34384	down	Piwi-interacting RNA (piRNA)	Mus musculus	DQ714133	29	GCTCAACTATGCAATGTAAGGTGGACCAA
ASPI016663P	4.52269	down	Piwi-interacting RNA (piRNA)	Mus musculus	DQ726807	31	CCTTCTGACACACTCACCTGAGTGAAAGCCC
ASPI143674P	3.38628	down	Piwi-interacting RNA (piRNA)	Mus musculus	DQ569241	29	TCACCAGACATGACATCTGGAGCCGGATC
ASPI402981P	3.97592	down	Piwi-interacting RNA (piRNA)	Mus musculus	DQ543591	30	TCGAAACCTGACATGAATGATTGTGGAAGC
ASPI170663P	6.56193	down	Piwi-interacting RNA (piRNA)	Mus musculus	DQ726140	31	TAAACTACTGATAGACAGAATAAACCTTTTC
ASPI238368P	2.71906	down	Piwi-interacting RNA (piRNA)	Mus musculus	DQ545939	30	TGAATAGGAAGTCCTCATGCACACTTTTGT
ASPI305996P	2.15347	down	Piwi-interacting RNA (piRNA)	Mus musculus	"DQ542338,DQ700869"	29	TCCAGTAGAAATTATCTGGAGGGTTTAGA
ASPI366089P	2.15415	down	Piwi-interacting RNA (piRNA)	Mus musculus	DQ689395	29	TGATGAATCCTCTGAAGACACTCTGGTAC
ASPI039912P	2.52915	down	Piwi-interacting RNA (piRNA)	Mus musculus	DQ700438	26	TGGAAAATGGCTTGCTGTCCTTGATC
ASPI376841P	2.13676	down	Piwi-interacting RNA (piRNA)	Mus musculus	DQ540827	28	CCCTAACTATGGGTGCAATCTTTCGTGT
ASPI291243P	2.16623	down	Piwi-interacting RNA (piRNA)	Mus musculus	DQ565547	28	TAGAAAAGGTTGGCCAATGCTCATGGGT
ASPI150051P	2.04002	down	Piwi-interacting RNA (piRNA)	Mus musculus	"DQ560946,DQ722368"	30	TTCAAACAATCCTCGCTTTGGTTGGGCTCC
ASPI020688P	2.47629	down	Piwi-interacting RNA (piRNA)	Mus musculus	DQ701862	26	TGGCAAGATTTGAAAAGGACCTGGTC
ASPI082279P	2.0433	down	Piwi-interacting RNA (piRNA)	Mus musculus	"DQ549887,DQ709848"	27	TGCCAGAGCATATCCAAGATGCACCCC
ASPI291054P	2.16068	down	Piwi-interacting RNA (piRNA)	Mus musculus	DQ688173	30	TGGAGTTCCTTTCACAGAGCACATCTTCAC
ASPI134276P	3.87228	down	Piwi-interacting RNA (piRNA)	Mus musculus	DQ694800	28	TAGTAAAGGCTGCTACAGACATGAAGGC
ASPI241013P	5.39879	down	Piwi-interacting RNA (piRNA)	Mus musculus	DQ724197	27	TGTGTCATGCTGCTGCCGCACAACCTG
ASPI002004P	3.05118	down	Piwi-interacting RNA (piRNA)	Mus musculus	DQ707911	29	TACTACACAGACGATGAAACAGCAGGTTA
ASPI082471P	2.21172	down	Piwi-interacting RNA (piRNA)	Mus musculus	DQ706811	31	TAGCCTTAACAGACACCCAATACCCAGTGTC
ASPI076261P	3.68912	down	Piwi-interacting RNA (piRNA)	Mus musculus	"DQ540578,DQ725349"	29	CAGAGATTGGATTCTGGTCTGTGTGCTTA
ASPI280465P	2.71629	down	Piwi-interacting RNA (piRNA)	Mus musculus	DQ724883	28	TGTCATTTCTGAAGCTGTAGCCTGACCC
ASPI017614P	2.40927	down	Piwi-interacting RNA (piRNA)	Mus musculus	DQ707569	29	TGCTACCAACAGACAAACCATAAAGTGAA
ASPI188756P	2.98217	down	Piwi-interacting RNA (piRNA)	Mus musculus	DQ687759	31	TCAAACAGAGCAGACTTACCCTCAGGTATGT
ASPI138273P	3.51967	down	Piwi-interacting RNA (piRNA)	Mus musculus	DQ711496	31	TATTGATGGACCTTTGAGATAATCGGCATGT
ASPI219843P	3.34886	down	Piwi-interacting RNA (piRNA)	Mus musculus	DQ549750	30	TGCCAATCAAAGACTCCCAGGAAACCTTCC
ASPI363893P	2.69851	down	Piwi-interacting RNA (piRNA)	Mus musculus	DQ714005	30	TTCGGTTGAGAGTTTTTGTCAGTATTCACC
ASPI069614P	4.12435	down	Piwi-interacting RNA (piRNA)	Mus musculus	DQ726563	31	TAAACAGTGTGGTGCTTAGCAAATGGTCTAC
ASPI250442P	2.63748	down	Piwi-interacting RNA (piRNA)	Mus musculus	DQ691695	25	TACACACCTGCAGTGTTGGGGTTGC
ASPI379194P	2.99059	down	Piwi-interacting RNA (piRNA)	Mus musculus	DQ704243	28	AACAGACAAACAAAAAACCACTCTCTGC
ASPI297882P	4.16256	down	Piwi-interacting RNA (piRNA)	Mus musculus	DQ711281	29	TTCTAGCCTGAAGCTGCAGAGCCTCAAAC
ASPI317245P	2.02907	down	Piwi-interacting RNA (piRNA)	Mus musculus	DQ719974	30	TGACAGACAAAGAAGATGTCCTGAGAGTGT
ASPI309778P	3.24339	down	Piwi-interacting RNA (piRNA)	Mus musculus	DQ711882	31	AGCCTCAGTTCAGATGAGCCACACTCCACTC
ASPI264738P	2.19823	down	Piwi-interacting RNA (piRNA)	Mus musculus	DQ717684	31	TAAACCTGTTTCTAGACCAGACAAGATGTGG
ASPI309248P	6.92721	down	Piwi-interacting RNA (piRNA)	Mus musculus	DQ698995	30	TGCTACAAAGTAACTTCTCGGCTACTCAAG
ASPI347938P	2.1244	down	Piwi-interacting RNA (piRNA)	Mus musculus	DQ708280	28	GGAGCAAGCAGACAGATGACAAGTGTCT
ASPI318857P	2.22042	down	Piwi-interacting RNA (piRNA)	Mus musculus	DQ550602	30	TGCCTTCACACACAAATGTCCAACCACAGG
ASPI242597P	2.36355	down	Piwi-interacting RNA (piRNA)	Mus musculus	DQ715001	31	TAACTGCTTGTGCCTATAGGGGACATTTTTC
ASPI342443P	8.79251	down	Piwi-interacting RNA (piRNA)	Mus musculus	"DQ551533,DQ725897"	30	TGCTTTTGGTGTTCACTTACATATCAGGGT
ASPI029723P	3.9148	down	Piwi-interacting RNA (piRNA)	Mus musculus		31	AACAGCTGGAAGAATGAACTCAAAGAGCAGC
ASPI298767P	2.42341	down	Piwi-interacting RNA (piRNA)	Mus musculus	DQ699878	29	TGAGGCCTTTATGTGCCTGATGTAGCCTT
ASPI313406P	2.24615	down	Piwi-interacting RNA (piRNA)	Mus musculus	DQ717759	27	AGACCAAGTATACAAATAGCGGAGCCC
ASPI129326P	2.21501	down	Piwi-interacting RNA (piRNA)	Mus musculus	DQ702087	31	TGGAATCACATAAACATAGACTGAAGGATCC
ASPI188859P	3.5771	down	Piwi-interacting RNA (piRNA)	Mus musculus	DQ719240	31	TACAGTTTCACCAAATCTTTCCTCTTGTGTC
ASPI361230P	2.13779	down	Piwi-interacting RNA (piRNA)	Mus musculus	DQ710005	27	TGCTTTTGAGCTTGTGGTAAGGCACAC
ASPI253733P	4.31801	down	Piwi-interacting RNA (piRNA)	Mus musculus	DQ548267	30	TGATGACGTCAGGAACTCTGGAACTACAGT
ASPI344464P	2.19084	down	Piwi-interacting RNA (piRNA)	Mus musculus	DQ688285	30	TGAAGATGAGAAACACACAGCATGAGCTTA
ASPI068813P	2.18794	down	Piwi-interacting RNA (piRNA)	Mus musculus	DQ554988	30	TGGGCCAGGGCAAATCACACAGCCACAGTT
ASPI246694P	2.87942	down	Piwi-interacting RNA (piRNA)	Mus musculus	DQ704406	30	TGCTAAAGGTAAAGACATGACCCATTTGAC
ASPI262781P	2.42292	down	Piwi-interacting RNA (piRNA)	Mus musculus	DQ690348	28	TGCTCACCACACCCTCATCACACTTTCT
ASPI133878P	2.84536	down	Piwi-interacting RNA (piRNA)	Mus musculus	DQ546339	28	TGACAGGACAGTGTCTACGAGAAGCTTC
ASPI108734P	2.03136	down	Piwi-interacting RNA (piRNA)	Mus musculus	DQ699933	30	AGCCAAAAGACAAGAAGACCAAAACCCAAA
ASPI297305P	2.56397	down	Piwi-interacting RNA (piRNA)	Mus musculus	DQ711606	31	TGCTGCAGAAATGACAGCCATTGTAACTGTC
ASPI049722P	2.72101	down	Piwi-interacting RNA (piRNA)	Mus musculus	DQ725963	31	TTTTTAGACAGAAAAAAACTCCCCAAGTGAC
ASPI395728P	2.61495	down	Piwi-interacting RNA (piRNA)	Mus musculus	DQ724563	30	TTTAAAGCTATGATTGATGCCCAAGACAGA
ASPI372579P	2.63343	down	Piwi-interacting RNA (piRNA)	Mus musculus	DQ690604	26	GGCATGCTCTGCACAGTAAACACACA
ASPI002604P	9.4028	down	Piwi-interacting RNA (piRNA)	Mus musculus	DQ697934	23	TGATGCAACTTTAAATACAGACA
ASPI028093P	2.02276	down	Piwi-interacting RNA (piRNA)	Mus musculus		28	TCCGACAAAGAATCTGCTTCCACAGACC
ASPI161745P	2.30871	down	Piwi-interacting RNA (piRNA)	Mus musculus	DQ708281	30	TGTTTTTTAAAGGTAGTCTAGTATTCAGCA
ASPI071853P	2.96472	down	Piwi-interacting RNA (piRNA)	Mus musculus	DQ712486	30	TCTAACGATGTATAACAGGCAACTCTCCCT
ASPI081088P	2.3836	down	Piwi-interacting RNA (piRNA)	Mus musculus	DQ686341	30	TACTATTCTGAACACAGAAGCTCAGAGCCA
ASPI184031P	2.78943	down	Piwi-interacting RNA (piRNA)	Mus musculus	DQ547508	32	TGAGGAAAACGAGTGGTCCAGATAACAGCTAT
ASPI119065P	7.30035	down	Piwi-interacting RNA (piRNA)	Mus musculus	DQ567441	30	TAGTATGTTTCCTGACTATCTCCCTAGATC
ASPI116207P	2.36942	down	Piwi-interacting RNA (piRNA)	Mus musculus	DQ713276	31	TTCTCCTGACAACACAGAACATGCTAGAGGC
ASPI359563P	2.01177	down	Piwi-interacting RNA (piRNA)	Mus musculus	DQ690622	29	TGTATTTTCAGATGGCGAGATGAGTCCCC
ASPI222503P	4.79067	down	Piwi-interacting RNA (piRNA)	Mus musculus	DQ717969	29	TCCATCGACAAAGCTAAGATTTTCTGTGC
ASPI035412P	3.1806	down	Piwi-interacting RNA (piRNA)	Mus musculus	DQ561284	31	TTCCCATAGAGGCCTCAACTTTTCCCACAGT
ASPI385132P	2.44762	down	Piwi-interacting RNA (piRNA)	Mus musculus	DQ691850	29	TTGCATCAAATTTGTGCTGTCTGTATGCA
ASPI212418P	2.33877	down	Piwi-interacting RNA (piRNA)	Mus musculus	DQ699607	31	TTAAAACTCACCCAATCCTACCCTTTAAGGA
ASPI163603P	2.1373	down	Piwi-interacting RNA (piRNA)	Mus musculus	DQ540210	31	AGGCATTCCTTAATTTCATACCACCAACCTG
ASPI056202P	2.68694	down	Piwi-interacting RNA (piRNA)	Mus musculus		29	AAAGATGGAACCTGACCAAAGACAGGGCA
ASPI333363P	3.00198	down	Piwi-interacting RNA (piRNA)	Mus musculus	DQ568519	30	TATTAGGCCACACACATTCCTAGATGAAGC
ASPI267359P	2.11378	down	Piwi-interacting RNA (piRNA)	Mus musculus	DQ710466	27	TACCAAAATAAAAGTTGTAGTGAAGGT
ASPI167832P	3.97479	down	Piwi-interacting RNA (piRNA)	Mus musculus	"DQ551690,DQ686652"	30	TGGAAATGCTAAGTCCTTGAGATTCCCTGC
ASPI222758P	3.76514	down	Piwi-interacting RNA (piRNA)	Mus musculus	DQ713126	30	TAGACACAAACTTTTCTTCCCTACTAAGTA
ASPI151150P	3.68708	down	Piwi-interacting RNA (piRNA)	Mus musculus	DQ698520	31	TAACCTATCAGATCACAGTGACTCTCAACTC
ASPI288907P	2.53646	down	Piwi-interacting RNA (piRNA)	Mus musculus	DQ727068	31	TAAAACTTTTTTTTTAAATTTACCTGCAAAT
ASPI195856P	2.10909	down	Piwi-interacting RNA (piRNA)	Mus musculus	DQ554160	30	TGGCCTTTAGATTTTAGTCAGTTCCTCTGT
ASPI249180P	2.50924	down	Piwi-interacting RNA (piRNA)	Mus musculus	DQ542423	28	TCCATGGTGTCTGAACCAGCCAGTCCTA
ASPI291611P	4.9112	down	Piwi-interacting RNA (piRNA)	Mus musculus	DQ722739	29	CCTCATTACACTTTTTTCTTTGCAGGAAG
ASPI395387P	2.04041	down	Piwi-interacting RNA (piRNA)	Mus musculus		29	AAAAAAAAAGGTAATCTGCAACACAGCCC
ASPI046003P	2.7336	down	Piwi-interacting RNA (piRNA)	Mus musculus		26	TGGAAAGGCAAGAAAAGCAAAGGCTC
ASPI184232P	3.38556	down	Piwi-interacting RNA (piRNA)	Mus musculus	DQ708630	31	TACACACACATTTTACTTCTGGCTTGAGGTC
ASPI111723P	2.04693	down	Piwi-interacting RNA (piRNA)	Mus musculus	DQ714212	29	TGATAAGCAAGAGGACTTCATTCCAGCGA
ASPI273168P	2.94424	down	Piwi-interacting RNA (piRNA)	Mus musculus	DQ697755	30	CTGTTCATCAAGGACCAGACTAAAGACTCT
ASPI381655P	2.36532	down	Piwi-interacting RNA (piRNA)	Mus musculus	DQ556133	30	TGGTGTGGAAACACCGAGTTGACAGACACT
ASPI353029P	6.90085	down	Piwi-interacting RNA (piRNA)	Mus musculus	DQ543585	30	TCCTTTTTATTCAGGGTCTTACATTATAAC
ASPI335634P	2.7111	down	Piwi-interacting RNA (piRNA)	Mus musculus	DQ725457	26	TGATTGATGCCCAAGACAGATAATGC
ASPI362953P	2.70259	down	Piwi-interacting RNA (piRNA)	Mus musculus	DQ691525	31	GAGTCTCCTAGACTTGAAAGACCCAGCCAGA
ASPI065414P	2.14631	down	Piwi-interacting RNA (piRNA)	Mus musculus	DQ700540	30	TGGTTACTCTCTAGAACTTGATGGTAAGAC
ASPI209252P	2.68594	down	Piwi-interacting RNA (piRNA)	Mus musculus	DQ719347	29	TGAGAATTTACATCCAGATACAGCACACT
ASPI000423P	2.29341	down	Piwi-interacting RNA (piRNA)	Mus musculus	DQ720449	30	CATAAAGTAGAGCACACACCGTGACTCCAG
ASPI204219P	3.09694	down	Piwi-interacting RNA (piRNA)	Mus musculus	DQ703476	30	TTGGTTCACAAAGCTACACTTGGGTGGAAT
ASPI271903P	22.2914	down	Piwi-interacting RNA (piRNA)	Mus musculus	DQ706506	28	AAGATGAGAAACACACAGCATGAGCTTA
ASPI145755P	2.74955	down	Piwi-interacting RNA (piRNA)	Mus musculus	DQ723849	32	TAGACACGTGAGCAACAGTAAATATGAAAGGA
ASPI331120P	2.25676	down	Piwi-interacting RNA (piRNA)	Mus musculus	"DQ565849,DQ702332"	31	TAGACAGACATCCCTCAAGTAGTTCAGGTCC
ASPI178037P	2.41233	down	Piwi-interacting RNA (piRNA)	Mus musculus	DQ548355	30	TGATGCTCGCTTGTTTTCAGACAGGAAGGT
ASPI257546P	2.95084	down	Piwi-interacting RNA (piRNA)	Mus musculus	DQ704283	30	TAAAAGTGCTTGCTGCCAAGTTTGACAGAC
ASPI205296P	3.19464	down	Piwi-interacting RNA (piRNA)	Mus musculus	DQ555941	32	TGGTGATGATCAGTGTGGCCAGAACAGAAATT
ASPI194085P	2.7164	down	Piwi-interacting RNA (piRNA)	Mus musculus	DQ700263	31	TCCTCAAGCATAGAGCGAGTTCGAGACCAGC
ASPI363264P	2.3755	down	Piwi-interacting RNA (piRNA)	Mus musculus	DQ695493	30	TACTACACTGTTTGACACACACAGGTCATT
ASPI095601P	2.16014	down	Piwi-interacting RNA (piRNA)	Mus musculus	DQ717354	30	GCTGATTCACAGATAGCCAGTCGAGATAGG
ASPI168325P	2.07656	down	Piwi-interacting RNA (piRNA)	Mus musculus	DQ719819	30	TGCATATCAGATCCATGATAAGACAGCCAC
ASPI166490P	2.97228	down	Piwi-interacting RNA (piRNA)	Mus musculus	"DQ550378,DQ692379"	30	TGCCTATCTTGCAAGAGAACTTTTTCTGTT
ASPI300112P	3.23342	down	Piwi-interacting RNA (piRNA)	Mus musculus	DQ568325	30	TATGCCACACACTTCATTTCTATTGAAAGC
ASPI238945P	2.76323	down	Piwi-interacting RNA (piRNA)	Mus musculus	DQ695522	29	TCTAATTCTTTCCACAAGACACACGATGG
ASPI230735P	2.4199	down	Piwi-interacting RNA (piRNA)	Mus musculus	DQ687796	28	TGGCATTTCGTCATGTTGAGTGACAGAC
ASPI275407P	2.23594	down	Piwi-interacting RNA (piRNA)	Mus musculus	DQ549737	30	TGCCAAGTGCCTCGGGACCCAAACAGACTT
ASPI395110P	2.07302	down	Piwi-interacting RNA (piRNA)	Mus musculus	DQ720804	29	TATCTGAAATGATGAGTCGCACACAGAAC
ASPI091176P	2.35459	down	Piwi-interacting RNA (piRNA)	Mus musculus	DQ709634	30	TCCTTTTTAGACAGAAAAAAACTCCCCAAG
ASPI198014P	2.01311	down	Piwi-interacting RNA (piRNA)	Mus musculus	DQ696590	27	TCTTACTCTCTCGAGCATTGTGGGCTA
ASPI092956P	3.41985	down	Piwi-interacting RNA (piRNA)	"Mus musculus,Rattus norvegicus"	"DQ626820,DQ722792,DQ766191"	29	TCAACACACACTTGTTGGTAACCTCTGGC
ASPI229862P	2.46794	down	Piwi-interacting RNA (piRNA)	Mus musculus	DQ724025	31	TAGGACTCTTATTACCGAGCTGGTGTGATGT
ASPI170752P	3.39909	down	Piwi-interacting RNA (piRNA)	Mus musculus	DQ723807	30	TACAGATGAGAAAATTGAAGGCCAGAAAAG
ASPI397584P	5.71411	down	Piwi-interacting RNA (piRNA)	Mus musculus	DQ551116	30	TGCTGACACGAGAGAACATTGTGGACCTGC
