# Supplementary material for: HNEAP Regulates Necroptosis of Cardiomyocytes by Suppressing the m5C Methylation of Atf7 mRNA
Source: Adv Sci (Weinh). 2023 Oct 23;10(34):2304329. doi: 10.1002/advs.202304329 (PMC10700171; doi:10.1002/advs.202304329)
Supplement: Supplementary file 3 — Supporting Information [file ADVS-10-2304329-s004.xlsx]

## Sheet: up.KO_vs_WT
Supplementary Table 2. List of differentially methylated RNA sites in HNEAP knockout mice heart compared to WT heart.
bed format information of differentially methylated RNA sites				differentially methylated RNA			comparison information
chrom	txStart	txEnd	PeakID	Peak_length	transcript_id	GeneName	Foldchange	P_value	FDR	Regulation
chr18	36773261	36773615	diffreps_peak_137425	354	uc008eoq.2	Hars	713.9	0	0	up
chr1	40312974	40313100	diffreps_peak_3106	126	NM_008362	Il1r1	260.2	2.03817e-09	1.02582e-08	up
chr9	121784587	121784729	diffreps_peak_301919	142	NM_029095	Hhatl	3.69385	0	0	up
chr1	85644583	85644800	diffreps_peak_8115	217	NM_001013817	Sp140	176.9	7.88508e-07	3.13718e-06	up
chr2	36102857	36102979	diffreps_peak_159274	122	NM_008500	Lhx6	426.9	1.54321e-14	1.24979e-13	up
chr11	107687061	107687500	diffreps_peak_54751	439	ENSMUST00000106746	Helz	723.1	0	0	up
chr3	79817016	79817070	diffreps_peak_182849	54	NM_027495	Tmem144	10.2876	6.55564e-06	2.32843e-05	up
chr5	3992045	3992138	diffreps_peak_212249	93	NM_194462	Akap9	3.97779	5.78508e-07	2.32104e-06	up
chr2	127046147	127046287	diffreps_peak_168740	140	NM_175550	Ap4e1	223.2	2.85593e-08	1.30314e-07	up
chr10	118158301	118158604	diffreps_peak_35121	303	NM_010785	Mdm1	778.7	0	0	up
chr2	119325783	119326200	diffreps_peak_167220	417	NM_019454	Dll4	100.819	0	0	up
chr4	33209081	33209370	diffreps_peak_194604	289	NM_177774	Srsf12	204.7	1.07383e-07	4.60612e-07	up
chr4	126272677	126272775	diffreps_peak_204827	98	NM_013718	Trappc3	76.1864	0	0	up
chr11	69651522	69651723	diffreps_peak_46041	201	NM_011814	Fxr2	2.11723	1.14767e-11	7.21672e-11	up
chr2	25576261	25576780	diffreps_peak_156203	519	NM_001005424	Gm996	186.2	4.05247e-07	1.63976e-06	up
chr2	168504444	168504600	diffreps_peak_174968	156	NM_010899	Nfatc2	186.2	4.05247e-07	1.63976e-06	up
chr13	95724545	95724709	diffreps_peak_80794	164	NM_027711	Iqgap2	204.7	1.07383e-07	4.60612e-07	up
chr7	121651481	121651634	diffreps_peak_264681	153	NM_001033173	Usp31	630.6	0	0	up
chr10	109769221	109769438	diffreps_peak_34281	217	NM_001081035	Nav3	334.3	1.0653e-11	6.702e-11	up
chrX	150644709	150644940	diffreps_peak_310009	231	NM_019548	Tro	297.3	1.46821e-10	8.29314e-10	up
chr9	54706062	54706243	diffreps_peak_291450	181	NM_021422	Dnaja4	2.67546	0	0	up
chr16	59621218	59621348	diffreps_peak_116747	130	NM_019665	Arl6	223.2	2.85593e-08	1.30314e-07	up
chr3	51294092	51294180	diffreps_peak_180481	88	uc008pdq.1	Elf2	463.9	1.11022e-15	9.94655e-15	up
chr14	19563941	19564380	diffreps_peak_85319	439	ENSMUST00000170694	Gm2237	315.8	3.95171e-11	2.36335e-10	up
chr15	3984921	3985300	diffreps_peak_96555	379	NM_145930	AW549877	1371.2	0	0	up
chr3	138176457	138176601	diffreps_peak_190665	144	NM_001163385	4930579F01Rik	463.9	1.11022e-15	9.94655e-15	up
chr5	65335523	65335540	diffreps_peak_218561	17	NM_011258	Rfc1	17.3475	4.1974e-06	1.55999e-05	up
chr3	101859781	101860220	diffreps_peak_186646	439	NM_001039371	Slc22a15	426.9	1.54321e-14	1.24979e-13	up
chr5	67021891	67021997	diffreps_peak_219074	106	NM_001001980	Limch1	4.07005	0	0	up
chr13	37931101	37931340	diffreps_peak_74519	239	NM_026830	Rreb1	241.7	7.61926e-09	3.692e-08	up
chr7	30026821	30027240	diffreps_peak_254059	419	NM_001033355	Zfp568	33.7842	0	0	up
chr11	120810129	120810281	diffreps_peak_57580	152	NM_007988	Fasn	17.5379	0	0	up
chr8	69138351	69138700	diffreps_peak_275485	349	NM_199364	Lzts1	186.2	4.05247e-07	1.63976e-06	up
chr9	66457436	66457540	diffreps_peak_293761	104	NM_145617	Herc1	371.3	7.77378e-13	5.44925e-12	up
chr11	77801297	77801380	diffreps_peak_48159	83	NM_001291214	Myo18a	1843.4	0	0	up
chrX	20059559	20059900	diffreps_peak_303252	341	ENSMUST00000044138	Chst7	2.751	4.04074e-06	1.50305e-05	up
chr2	119919811	119919907	diffreps_peak_167368	96	NM_013720	Mga	547.2	0	0	up
chr12	75966981	75967200	diffreps_peak_64490	219	NM_001005510	Syne2	5.26377	6.23353e-10	3.32582e-09	up
chr13	41249843	41249920	diffreps_peak_74891	77	NM_001135577	Smim13	149.1	5.85402e-06	2.08107e-05	up
chr15	89324101	89324730	diffreps_peak_106470	629	NM_182928	Adm2	315.8	3.95171e-11	2.36335e-10	up
chr16	64770736	64771000	diffreps_peak_116913	264	ENSMUST00000076991	4930453N24Rik	195.4	2.08502e-07	8.63395e-07	up
chr18	60818029	60818210	diffreps_peak_140045	181	NM_011552	Tcof1	54.5265	0	0	up
chr5	145175556	145175652	diffreps_peak_231541	96	NM_001291248	Cpsf4	223.2	2.85593e-08	1.30314e-07	up
chr11	107716421	107716522	diffreps_peak_54758	101	ENSMUST00000021065	Cacng1	223.2	2.85593e-08	1.30314e-07	up
chr1	91361641	91362020	diffreps_peak_9257	379	NM_027551	Klhl30	2.70287	6.03961e-14	4.63415e-13	up
chr4	148055941	148056720	diffreps_peak_209778	779	NM_010840	Mthfr	2.87829	5.61289e-09	2.76932e-08	up
chr1	45384399	45384453	diffreps_peak_3588	54	NM_007737	Col5a2	11.543	1.03253e-11	6.60165e-11	up
chr15	99325240	99325390	diffreps_peak_107967	150	NM_011711	Fmnl3	2.07972	1.27537e-06	4.92774e-06	up
chr11	98829213	98829400	diffreps_peak_52291	187	NM_138660	Casc3	1176.8	0	0	up
chr4	116599288	116599490	diffreps_peak_203126	202	NM_001037916	Ccdc17	538	0	0	up
chr17	26213281	26213640	diffreps_peak_123129	359	NM_207217	Itfg3	2.08637	1.40032e-06	5.40551e-06	up
chr12	58989349	58989440	diffreps_peak_62905	91	NM_009147	Sec23a	389.8	2.10387e-13	1.5283e-12	up
chr6	115025261	115025424	diffreps_peak_244698	163	uc009dik.1	Tamm41	399.1	1.09468e-13	8.27807e-13	up
chr2	104609981	104610500	diffreps_peak_166077	519	NM_177253	Cstf3	547.2	0	0	up
chr10	77077683	77077842	diffreps_peak_29807	159	NM_009929	Col18a1	251	3.9395e-09	1.96139e-08	up
chr15	79530021	79530240	diffreps_peak_104224	219	NM_152806	Ddx17	4.98885	9.99201e-15	8.24288e-14	up
chr10	8746115	8746190	diffreps_peak_21900	75	NM_175155	Sash1	213.9	5.53552e-08	2.44362e-07	up
chr2	92359105	92359200	diffreps_peak_165038	95	NM_138755	Phf21a	880.5	0	0	up
chr4	115784811	115785100	diffreps_peak_202911	289	ENSMUST00000177280	Atpaf1	519.5	0	0	up
chr8	116954713	116954913	diffreps_peak_282687	200	NM_177700	Atmin	639.8	0	0	up
chr11	106330081	106330320	diffreps_peak_54203	239	NM_133199	Scn4a	241.7	7.61926e-09	3.692e-08	up
chr16	46117685	46117900	diffreps_peak_115693	215	NM_032465	Cd96	445.4	4.21885e-15	3.60185e-14	up
chr5	89225799	89225973	diffreps_peak_220961	174	NM_018760	Slc4a4	17.5458	0	0	up
chrX	101212661	101213180	diffreps_peak_307845	519	NM_001110310	Snx12	9.09387	0	0	up
chr8	83729421	83729525	diffreps_peak_278075	104	NM_011925	Adgre5	44.0254	2.22045e-15	1.93461e-14	up
chr9	56057426	56057560	diffreps_peak_291686	134	NM_011992	Rcn2	2.24061	6.28934e-07	2.51976e-06	up
chr7	127384461	127384860	diffreps_peak_265608	399	NM_030226	9130019O22Rik	538	0	0	up
chr11	89040021	89040660	diffreps_peak_50634	639	NM_019505	Dgke	9.89547	0	0	up
chr19	41223221	41223223	diffreps_peak_149961	2	NM_133352	Tm9sf3	686.1	0	0	up
chr7	29348581	29348699	diffreps_peak_253937	118	NM_001081028	Sipa1l3	584.3	0	0	up
chr3	53012905	53012964	diffreps_peak_180800	59	NM_026225	Cog6	797.2	0	0	up
chr1	136175341	136176080	diffreps_peak_13723	739	NM_001039472	Kif21b	815.7	0	0	up
chr9	75215101	75215259	diffreps_peak_295428	158	NM_010864	Myo5a	176.9	7.88508e-07	3.13718e-06	up
chr9	108295501	108295840	diffreps_peak_299361	339	NM_025449	Nicn1	760.2	0	0	up
chr2	140123530	140123677	diffreps_peak_170399	147	NM_001081090	Esf1	149.1	5.85402e-06	2.08107e-05	up
chr13	93091381	93091580	diffreps_peak_80287	199	NM_023821	Cmya5	3.90984	0	0	up
chr2	77476734	77476845	diffreps_peak_163583	111	NM_178723	Zfp385b	315.8	3.95171e-11	2.36335e-10	up
chr4	138439821	138440240	diffreps_peak_207920	419	NM_026689	Mul1	51.0847	0	0	up
chr15	76298386	76298571	diffreps_peak_103192	185	NM_153122	Oplah	3.95989	0	0	up
chr4	123469861	123469872	diffreps_peak_204344	11	NM_001199136	Macf1	760.2	0	0	up
chr5	34560343	34560440	diffreps_peak_215983	97	NM_011893	Sh3bp2	186.2	4.05247e-07	1.63976e-06	up
chr5	121660562	121660848	diffreps_peak_226542	286	NM_028227	Brap	2.19622	1.72868e-06	6.55158e-06	up
chr15	100202187	100202280	diffreps_peak_108236	93	NM_172819	Dip2b	528.7	0	0	up
chr6	54577941	54578340	diffreps_peak_238208	399	NM_153573	Fkbp14	926.8	0	0	up
chr10	81029001	81029380	diffreps_peak_31062	379	NM_134135	Slc39a3	167.6	1.5361e-06	5.82525e-06	up
chr3	32582401	32582780	diffreps_peak_179228	379	ENSMUST00000155737	Gnb4	23.3394	0	0	up
chr11	108944509	108944605	diffreps_peak_54968	96	NM_015732	Axin2	630.6	0	0	up
chr5	24383817	24383960	diffreps_peak_214126	143	NM_008713	Nos3	278.7	5.46479e-10	2.91842e-09	up
chr5	29446238	29446260	diffreps_peak_214822	22	NM_001033457	Nom1	204.7	1.07383e-07	4.60612e-07	up
chr14	26533981	26534380	diffreps_peak_86683	399	uc007ssr.1	Slmap	5.85167	0	0	up
chr2	161035161	161035620	diffreps_peak_173523	459	uc008nrt.1	Chd6	204.7	1.07383e-07	4.60612e-07	up
chr10	81272221	81272397	diffreps_peak_31229	176	NM_018758	Apba3	3.79861	0	0	up
chr15	10454281	10454700	diffreps_peak_97305	419	uc007vgd.1	Dnajc21	741.7	0	0	up
chr10	33940157	33940279	diffreps_peak_24731	122	NM_028287	Zufsp	3.23763	3.97529e-07	1.63665e-06	up
chr2	118746801	118747320	diffreps_peak_167100	519	NM_001301269	Inafm2	1741.5	0	0	up
chr17	47314161	47315160	diffreps_peak_127560	999	NM_172622	Trerf1	7.85011	3.61045e-13	2.61284e-12	up
chr3	105683152	105683295	diffreps_peak_187349	143	NM_017397	Ddx20	371.3	7.77378e-13	5.44925e-12	up
chr13	52596861	52597054	diffreps_peak_76644	193	ENSMUST00000055087	Syk	278.7	5.46479e-10	2.91842e-09	up
chr7	127933370	127933492	diffreps_peak_265898	122	NM_001081374	Prss36	334.3	1.0653e-11	6.702e-11	up
chr6	138147658	138147815	diffreps_peak_248433	157	NM_019946	Mgst1	2.43788	2.4556e-06	9.21551e-06	up
chr11	29742041	29742240	diffreps_peak_39977	199	NM_024226	Rtn4	389.8	2.10387e-13	1.5283e-12	up
chr5	34613287	34613400	diffreps_peak_216006	113	NM_013457	Add1	676.8	0	0	up
chr17	24971376	24971540	diffreps_peak_122743	164	NM_020608	Cramp1l	158.4	2.99649e-06	1.11741e-05	up
chr17	85988324	85988509	diffreps_peak_132657	185	NM_030133	Srbd1	38.5339	1.87961e-13	1.41527e-12	up
chr17	73921266	73921360	diffreps_peak_130851	94	NM_011723	Xdh	16.9401	3.21965e-14	2.56553e-13	up
chr5	31075470	31075521	diffreps_peak_215166	51	ENSMUST00000155001	Cad	204.7	1.07383e-07	4.60612e-07	up
chr5	123729321	123729356	diffreps_peak_227357	35	NM_001005525	Rsrc2	4.96867	2.49847e-06	9.37472e-06	up
chrX	153688941	153689300	diffreps_peak_310415	359	NM_175429	Kctd12b	445.4	4.21885e-15	3.60185e-14	up
chr7	130169741	130169876	diffreps_peak_266171	135	NM_010207	Fgfr2	426.9	1.54321e-14	1.24979e-13	up
chr8	4247521	4247760	diffreps_peak_268856	239	NM_011944	Map2k7	2.24321	2.64175e-07	1.09229e-06	up
chr3	79457921	79458380	diffreps_peak_182767	459	NM_001162999	Fnip2	1241.6	0	0	up
chr12	54862743	54862877	diffreps_peak_62482	134	NM_007688	Cfl2	37.5564	0	0	up
chr8	71461021	71461340	diffreps_peak_276206	319	uc009mdg.2	Abhd8	186.2	4.05247e-07	1.63976e-06	up
chr1	74303581	74304040	diffreps_peak_6838	459	ENSMUST00000113796	Tmbim1	389.8	2.10387e-13	1.5283e-12	up
chr2	163694036	163694156	diffreps_peak_173824	120	NM_011106	Pkig	2.52579	3.60401e-08	1.63988e-07	up
chr17	25232981	25233360	diffreps_peak_122846	379	NM_028789	Unkl	334.3	1.0653e-11	6.702e-11	up
chr1	39565201	39565332	diffreps_peak_2950	131	NM_001033135	Rnf149	297.3	1.46821e-10	8.29314e-10	up
chr2	180710141	180710350	diffreps_peak_176833	209	ENSMUST00000029090	Gid8	6.66892	0	0	up
chr17	56454901	56455019	diffreps_peak_128703	118	NM_011218	Ptprs	5.40731	0	0	up
chr11	107978233	107978360	diffreps_peak_54783	127	NM_011101	Prkca	695.4	0	0	up
chr5	34336321	34336541	diffreps_peak_215907	220	NM_011278	Rnf4	3.41484	8.09087e-07	3.21819e-06	up
chr7	35385341	35385482	diffreps_peak_254740	141	NM_027897	Rhpn2	186.2	4.05247e-07	1.63976e-06	up
chr6	88766581	88766708	diffreps_peak_241485	127	NM_001166250	Mgll	315.8	3.95171e-11	2.36335e-10	up
chr11	69990541	69990601	diffreps_peak_46259	60	ENSMUST00000108593	Ctdnep1	232.5	1.4746e-08	6.92167e-08	up
chr9	123004570	123004600	diffreps_peak_302101	30	NM_010620	Kif15	260.2	2.03817e-09	1.02582e-08	up
chr6	94620252	94620333	diffreps_peak_242771	81	NM_008377	Lrig1	667.6	0	0	up
chr4	103353561	103353651	diffreps_peak_201468	90	NM_025909	Oma1	315.8	3.95171e-11	2.36335e-10	up
chr6	72328517	72328620	diffreps_peak_239576	103	NM_138592	Usp39	167.6	1.5361e-06	5.82525e-06	up
chr4	33189121	33189520	diffreps_peak_194601	399	NM_001034867	Pm20d2	778.7	0	0	up
chr6	29438463	29438540	diffreps_peak_234940	77	NM_001081185	Flnc	76.1864	0	0	up
chr9	3006941	3006948	diffreps_peak_285670	7	ENSMUST00000179881	Gm11168	62.4412	0	0	up
chr4	129200725	129200855	diffreps_peak_205255	130	NM_134151	Yars	158.4	2.99649e-06	1.11741e-05	up
chr8	70377096	70377256	diffreps_peak_275824	160	NM_016685	Comp	7.35908	0	0	up
chr6	71508881	71509080	diffreps_peak_239368	199	NM_009543	Rnf103	4.68073	1.02812e-07	4.48792e-07	up
chr18	20604461	20604526	diffreps_peak_135334	65	NM_007883	Dsg2	426.9	1.54321e-14	1.24979e-13	up
chr8	123255706	123255840	diffreps_peak_284520	134	NM_020497	Zfp276	36.178	1.24678e-12	8.56046e-12	up
chr8	106850821	106851200	diffreps_peak_281194	379	NM_173037	Tango6	278.7	5.46479e-10	2.91842e-09	up
chr4	64017621	64018000	diffreps_peak_198690	379	NM_011607	Tnc	334.3	1.0653e-11	6.702e-11	up
chr4	134315119	134315220	diffreps_peak_206635	101	NM_001039048	Trim63	4.94661	0	0	up
chr7	110369391	110369440	diffreps_peak_262984	49	NM_177324	Sbf2	8.34431	2.42174e-06	9.0933e-06	up
chr16	13784072	13784129	diffreps_peak_110649	57	NM_001039521	Rrn3	57.3559	0	0	up
chr17	27438781	27438862	diffreps_peak_123463	81	NM_001013385	Grm4	723.1	0	0	up
chr11	58176131	58176209	diffreps_peak_43611	78	NM_175001	Mrpl22	454.7	2.22045e-15	1.93461e-14	up
chr18	34768481	34768952	diffreps_peak_136807	471	NM_175104	Fam53c	10.2873	2.40497e-12	1.62527e-11	up
chr8	36146461	36146900	diffreps_peak_272423	439	NM_172911	D8Ertd82e	371.3	7.77378e-13	5.44925e-12	up
chr4	145623181	145623500	diffreps_peak_209281	319	ENSMUST00000105739	Gm13212	926.8	0	0	up
chr16	35839261	35839395	diffreps_peak_114283	134	NM_001039530	Parp14	325	2.05138e-11	1.25297e-10	up
chr8	122412989	122413150	diffreps_peak_284126	161	NM_001029993	Zc3h18	2.8731	5.39644e-11	3.20045e-10	up
chr1	163797251	163797393	diffreps_peak_16548	142	NM_010629	Kifap3	158.4	2.99649e-06	1.11741e-05	up
chr4	12144061	12144440	diffreps_peak_193436	379	NM_028226	Rbm12b1	3.58725	5.36238e-13	3.82853e-12	up
chr16	10542961	10543054	diffreps_peak_110133	93	NM_021428	Dexi	167.6	1.5361e-06	5.82525e-06	up
chr4	127022815	127022860	diffreps_peak_205000	45	NM_023603	Sfpq	2.83911	5.92847e-07	2.37814e-06	up
chr2	18046081	18046460	diffreps_peak_155205	379	NM_028317	Skida1	23.6186	2.88257e-08	1.31492e-07	up
chr2	32204008	32204324	diffreps_peak_158166	316	NM_172661	Prrc2b	2.46015	0	0	up
chr18	82656948	82657100	diffreps_peak_143144	152	NM_177832	Zfp236	186.2	4.05247e-07	1.63976e-06	up
chr11	117156361	117156539	diffreps_peak_56369	178	NM_028777	Sec14l1	16.0547	0	0	up
chr8	72744901	72745010	diffreps_peak_276666	109	NM_009188	Sin3b	399.1	1.09468e-13	8.27807e-13	up
chr19	46284721	46284833	diffreps_peak_150951	112	NM_178930	Gbf1	352.8	2.87592e-12	1.91221e-11	up
chr1	193339388	193339530	diffreps_peak_20815	142	NM_008484	Lamb3	334.3	1.0653e-11	6.702e-11	up
chr18	78033281	78033480	diffreps_peak_142597	199	NM_001195633	Epg5	204.7	1.07383e-07	4.60612e-07	up
chr2	157561541	157561920	diffreps_peak_172992	379	NM_010923	Nnat	612	0	0	up
chr5	33249121	33249500	diffreps_peak_215693	379	uc008xao.2	Ctbp1	80.8983	0	0	up
chr17	78237741	78237915	diffreps_peak_131321	174	NM_015800	Crim1	23.0633	0	0	up
chr11	5012881	5012987	diffreps_peak_37715	106	NM_007454	Ap1b1	3.37798	6.59472e-14	5.05777e-13	up
chr7	80371181	80371375	diffreps_peak_259188	194	NM_172903	Man2a2	315.8	3.95171e-11	2.36335e-10	up
chr3	105718221	105718680	diffreps_peak_187369	459	NM_175398	Fam212b	3.77556	2.17668e-11	1.32914e-10	up
chr11	83419521	83419740	diffreps_peak_49348	219	NM_001013386	Rasl10b	4.18114	5.04559e-07	2.02573e-06	up
chr17	24681108	24681920	diffreps_peak_122596	812	NM_183149	Zfp598	159.398	0	0	up
chr3	97701557	97701560	diffreps_peak_186035	3	NM_001039376	Pde4dip	2.95435	0	0	up
chr15	86234729	86234786	diffreps_peak_106040	57	NM_145476	Tbc1d22a	713.9	0	0	up
chr18	62505937	62506041	diffreps_peak_140548	104	NM_134136	Fbxo38	491.7	2.22045e-16	2.13071e-15	up
chr11	59103274	59103550	diffreps_peak_43937	276	NM_199152	Obscn	2.14505	0	0	up
chr17	32305341	32305706	diffreps_peak_124737	365	NM_019774	Akap8	2.05999	0	0	up
chr3	105921919	105921987	diffreps_peak_187411	68	NM_027025	Tmigd3	40.8814	2.83107e-14	2.26801e-13	up
chr4	155750131	155750256	diffreps_peak_211805	125	NM_179203	Atad3a	15.0699	0	0	up
chr4	43925060	43925197	diffreps_peak_196016	137	NM_016678	Reck	565.8	0	0	up
chr10	39970421	39970800	diffreps_peak_25266	379	NM_001113385	BC021785	519.5	0	0	up
chr10	128480850	128481004	diffreps_peak_36761	154	NM_198160	Smarcc2	13.5147	0	0	up
chr2	135340659	135340814	diffreps_peak_170045	155	NM_019677	Plcb1	158.4	2.99649e-06	1.11741e-05	up
chr5	138178341	138178708	diffreps_peak_230145	367	ENSMUST00000019662	Ap4m1	1315.7	0	0	up
chr1	163916661	163916980	diffreps_peak_16568	319	NM_010629	Kifap3	630.6	0	0	up
chr1	121560131	121560271	diffreps_peak_11408	140	NM_025860	Ddx18	149.1	5.85402e-06	2.08107e-05	up
chr17	46168561	46168940	diffreps_peak_127104	379	NM_019581	Gtpbp2	17.0743	0	0	up
chr3	53010581	53010687	diffreps_peak_180798	106	NM_026225	Cog6	732.4	0	0	up
chr6	29135407	29135566	diffreps_peak_234874	159	NM_133925	Rbm28	38.5339	1.87961e-13	1.41527e-12	up
chr15	100783786	100783922	diffreps_peak_108384	136	NM_021530	Slc4a8	1084.2	0	0	up
chr12	112784901	112785420	diffreps_peak_70115	519	ENSMUST00000124526	Ahnak2	2.49376	1.75292e-10	9.8903e-10	up
chr10	127083430	127083578	diffreps_peak_36002	148	NM_001033263	Agap2	19.708	6.70375e-12	4.32873e-11	up
chr7	104644781	104645220	diffreps_peak_262280	439	NM_147049	Olfr658	352.8	2.87592e-12	1.91221e-11	up
chr18	20885141	20885257	diffreps_peak_135404	116	NM_029491	Trappc8	436.1	7.99361e-15	6.71832e-14	up
chr6	113268661	113268695	diffreps_peak_244340	34	NM_026849	Mtmr14	167.6	1.5361e-06	5.82525e-06	up
chr4	133370201	133370620	diffreps_peak_206345	419	NM_016981	Slc9a1	8.37289	0	0	up
chr7	39537821	39538240	diffreps_peak_255083	419	NM_001004139	Zfp619	1056.4	0	0	up
chr17	72849101	72849380	diffreps_peak_130741	279	NM_027166	Ypel5	5.84576	0	0	up
chr7	110072118	110072202	diffreps_peak_262907	84	uc009jex.1	Zfp143	1362	0	0	up
chr2	122787457	122787628	diffreps_peak_168206	171	NM_021507	Sqrdl	3.12229	8.62671e-08	3.79356e-07	up
chr19	6324981	6325280	diffreps_peak_144912	299	NM_001033342	Cdc42bpg	10.6947	3.6507e-06	1.35905e-05	up
chr4	44032761	44032848	diffreps_peak_196056	87	NM_001290470	Clta	334.3	1.0653e-11	6.702e-11	up
chr9	110983141	110983360	diffreps_peak_300143	219	NM_028838	Lrrc2	5.1267	0	0	up
chr1	180811861	180811986	diffreps_peak_19166	125	ENSMUST00000159789	H3f3a	2.6	7.72832e-06	2.74135e-05	up
chr19	4426301	4426740	diffreps_peak_144080	439	uc008gab.1	Rhod	186.2	4.05247e-07	1.63976e-06	up
chr9	4309253	4309494	diffreps_peak_285827	241	NM_026276	Aasdhppt	1537.9	0	0	up
chr1	63065703	63065837	diffreps_peak_5449	134	NM_001081436	Ino80d	306.5	7.61544e-11	4.48391e-10	up
chr6	89384603	89384739	diffreps_peak_241627	136	NM_025351	Chchd6	528.7	0	0	up
chr7	126456719	126457017	diffreps_peak_265274	298	NM_007504	Atp2a1	1260.1	0	0	up
chr6	32148421	32148620	diffreps_peak_235560	199	NM_175750	Plxna4	371.3	7.77378e-13	5.44925e-12	up
chr8	119198854	119199140	diffreps_peak_283308	286	uc009npk.1	Cdh13	2.99326	5.92136e-08	2.61247e-07	up
chr11	118487101	118487540	diffreps_peak_56840	439	NM_172573	Engase	1593.4	0	0	up
chr10	27346994	27347094	diffreps_peak_24140	100	NM_008481	Lama2	621.3	0	0	up
chr11	113656061	113656480	diffreps_peak_55466	419	NM_013581	Cog1	90.1681	0	0	up
chr1	94038761	94039260	diffreps_peak_9891	499	NM_008798	Pdcd1	1417.5	0	0	up
chr5	145290329	145290860	diffreps_peak_231603	531	NM_001081431	Zscan25	13.4919	0	0	up
chr8	75054576	75054693	diffreps_peak_276936	117	NM_011622	Tom1	7.47264	1.18949e-09	6.24579e-09	up
chr5	114733192	114733381	diffreps_peak_225024	189	NM_019834	Git2	4.67823	1.57652e-14	1.27657e-13	up
chr17	56173301	56173900	diffreps_peak_128548	599	NM_025566	Tnfaip8l1	352.8	2.87592e-12	1.91221e-11	up
chr4	107390221	107390400	diffreps_peak_201949	179	NM_028355	Ndc1	223.2	2.85593e-08	1.30314e-07	up
chr2	125773175	125773300	diffreps_peak_168491	125	NM_177608	Secisbp2l	167.6	1.5361e-06	5.82525e-06	up
chr10	127566456	127566820	diffreps_peak_36293	364	NM_008512	Lrp1	3.14346	0	0	up
chr10	95174841	95175260	diffreps_peak_33338	419	NM_009950	Cradd	7.99358	2.22045e-16	2.13071e-15	up
chr2	106405941	106406151	diffreps_peak_166270	210	uc008llk.1	Dcdc5	556.5	0	0	up
chr2	84441621	84441820	diffreps_peak_164004	199	NM_001177319	Tfpi	1102.7	0	0	up
chr8	120164861	120165240	diffreps_peak_283582	379	NM_172286	6430548M08Rik	1167.5	0	0	up
chr15	100115844	100115916	diffreps_peak_108203	72	NM_001159361	Dip2b	500.9	1.11022e-16	1.08282e-15	up
chr3	148852566	148852600	diffreps_peak_191543	34	NM_001081298	Adgrl2	408.4	5.70655e-14	4.38104e-13	up
chr15	27748161	27748520	diffreps_peak_98535	359	NM_001081302	Trio	2.25186	6.8213e-07	2.73121e-06	up
chr15	89308484	89308570	diffreps_peak_106465	86	NM_001081030	Sbf1	399.1	1.09468e-13	8.27807e-13	up
chr4	117289301	117289446	diffreps_peak_203285	145	uc008uin.1	Rnf220	686.1	0	0	up
chr16	33014161	33014640	diffreps_peak_113661	479	NM_001081255	Lrch3	13.804	0	0	up
chr15	10572361	10572480	diffreps_peak_97328	119	NM_030690	Rai14	223.2	2.85593e-08	1.30314e-07	up
chr4	15283158	15283180	diffreps_peak_193622	22	NM_181401	Tmem64	306.5	7.61544e-11	4.48391e-10	up
chr17	33646481	33646745	diffreps_peak_125013	264	uc008bzc.2	Hnrnpm	2.00882	1.21341e-08	5.72749e-08	up
chr2	181869001	181869300	diffreps_peak_177127	299	NM_025901	Polr3k	371.3	7.77378e-13	5.44925e-12	up
chr11	60229141	60229360	diffreps_peak_44375	219	NM_153080	Tom1l2	3.206	1.7733e-08	8.30667e-08	up
chr13	113318261	113318640	diffreps_peak_83064	379	ENSMUST00000136755	BC067074	167.6	1.5361e-06	5.82525e-06	up
chr9	111190181	111190284	diffreps_peak_300186	103	NM_027742	Lrrfip2	3.14592	3.76197e-10	2.08925e-09	up
chr18	6212516	6212618	diffreps_peak_133936	102	NM_008448	Kif5b	90.3136	0	0	up
chr7	116093300	116093525	diffreps_peak_264047	225	ENSMUST00000032899	1110004F10Rik	3.72999	0	0	up
chr12	71063092	71063324	diffreps_peak_63812	232	NM_001081195	Arid4a	2.76822	9.02409e-06	3.19576e-05	up
chr18	60987121	60987500	diffreps_peak_140101	379	NM_009792	Camk2a	2.45831	2.22353e-07	9.20417e-07	up
chr2	153621661	153621819	diffreps_peak_171981	158	uc008nia.2	Commd7	11.1168	7.95415e-09	3.85282e-08	up
chr8	119599421	119599718	diffreps_peak_283439	297	uc009npx.1	Taf1c	778.7	0	0	up
chr2	120317761	120318109	diffreps_peak_167507	348	NM_147153	Vps39	36.0929	0	0	up
chr13	58408941	58409300	diffreps_peak_77556	359	NM_028904	Rmi1	528.7	0	0	up
chr2	153071781	153072212	diffreps_peak_171852	431	NM_145536	Ccm2l	17.4236	0	0	up
chr10	60382653	60382755	diffreps_peak_27176	102	NM_023370	Cdh23	3.28225	2.64115e-07	1.09206e-06	up
chr8	70138920	70139197	diffreps_peak_275704	277	NM_011266	Rfxank	3.85104	0	0	up
chr7	80326012	80326168	diffreps_peak_259147	156	NM_133952	Unc45a	278.7	5.46479e-10	2.91842e-09	up
chr7	130742129	130742301	diffreps_peak_266380	172	NM_021314	Tacc2	7.18865	0	0	up
chr3	131248481	131248573	diffreps_peak_189956	92	NM_008212	Hadh	3.17175	0	0	up
chr2	26926801	26926955	diffreps_peak_156579	154	NM_011512	Surf4	7.74804	1.57219e-11	9.85772e-11	up
chr17	46824941	46825160	diffreps_peak_127418	219	NM_001100452	Gltscr1l	149.1	5.85402e-06	2.08107e-05	up
chr5	88673692	88673849	diffreps_peak_220844	157	NM_178700	Grsf1	5.04069	0	0	up
chr11	101164012	101164140	diffreps_peak_52867	128	NM_146030	Plekhh3	325	2.05138e-11	1.25297e-10	up
chr19	40916021	40916400	diffreps_peak_149939	379	NM_028319	Zfp518a	778.7	0	0	up
chr6	117171481	117171599	diffreps_peak_245111	118	NM_013655	Cxcl12	2.34445	1.3549e-09	7.10701e-09	up
chr16	84971407	84971461	diffreps_peak_117892	54	NM_007471	App	575	0	0	up
chr2	174423375	174423506	diffreps_peak_175795	131	NM_020580	Nelfcd	241.7	7.61926e-09	3.692e-08	up
chr1	24765801	24766120	diffreps_peak_1579	319	NM_026719	Lmbrd1	223.2	2.85593e-08	1.30314e-07	up
chr15	74721381	74721780	diffreps_peak_102800	399	NM_198607	Them6	16.0875	0	0	up
chrX	102083481	102083820	diffreps_peak_308035	339	NM_001163610	Nhsl2	204.7	1.07383e-07	4.60612e-07	up
chr16	91044201	91044543	diffreps_peak_118501	342	ENSMUST00000118522	Paxbp1	241.7	7.61926e-09	3.692e-08	up
chr1	127891017	127891096	diffreps_peak_11959	79	NM_178690	Rab3gap1	2111.9	0	0	up
chr18	37477941	37478680	diffreps_peak_137478	739	NM_053141	Pcdhb16	1741.5	0	0	up
chr15	35930301	35930540	diffreps_peak_99357	239	NM_177151	Vps13b	315.8	3.95171e-11	2.36335e-10	up
chr4	115839197	115839281	diffreps_peak_202937	84	NM_021461	Mknk1	31.177	0	0	up
chr6	87827583	87827696	diffreps_peak_241246	113	NM_133934	Isy1	445.4	4.21885e-15	3.60185e-14	up
chr1	194644341	194644640	diffreps_peak_20870	299	NM_008882	Plxna2	5.61468	4.60383e-10	2.50106e-09	up
chr9	62851521	62851860	diffreps_peak_292943	339	NM_001033175	Cln6	7.08727	9.12722e-08	4.01114e-07	up
chr7	82528833	82528981	diffreps_peak_259736	148	NM_001190374	Adamtsl3	575	0	0	up
chr5	8825550	8825712	diffreps_peak_212628	162	NM_011075	Abcb1b	204.7	1.07383e-07	4.60612e-07	up
chr7	121914211	121914329	diffreps_peak_264709	118	NM_011325	Scnn1b	686.1	0	0	up
chr4	135321341	135321454	diffreps_peak_206911	113	NM_016799	Srrm1	75.4068	0	0	up
chrX	41856661	41857040	diffreps_peak_304276	379	uc009taq.1	Thoc2	1112	0	0	up
chr13	13359141	13359423	diffreps_peak_72037	282	NM_031999	Gpr137b	538	0	0	up
chr17	56419403	56419527	diffreps_peak_128669	124	NM_011218	Ptprs	4.30587	2.22045e-16	2.13071e-15	up
chr1	134463826	134464140	diffreps_peak_13161	314	uc007crz.1	Klhl12	760.2	0	0	up
chr5	36495061	36495276	diffreps_peak_216470	215	NM_133910	Tbc1d14	297.3	1.46821e-10	8.29314e-10	up
chr11	30144105	30144223	diffreps_peak_40077	118	NM_009260	Sptbn1	2.77148	0	0	up
chr9	35421596	35421815	diffreps_peak_288858	219	ENSMUST00000119129	Cdon	9.30091	9.31033e-13	6.51858e-12	up
chr6	88897286	88897516	diffreps_peak_241560	230	NM_008564	Mcm2	67.5593	0	0	up
chr17	74642260	74642357	diffreps_peak_131023	97	NM_007566	Birc6	14.7216	3.82205e-12	2.53503e-11	up
chr6	88000201	88000530	diffreps_peak_241292	329	NM_009005	Rab7	2.84038	0	0	up
chr15	65818432	65818440	diffreps_peak_101963	8	NM_133766	Efr3a	149.1	5.85402e-06	2.08107e-05	up
chr10	42702381	42702462	diffreps_peak_25741	81	NM_172416	Ostm1	575	0	0	up
chr3	137903882	137903977	diffreps_peak_190588	95	NM_001033155	Dnajb14	389.8	2.10387e-13	1.5283e-12	up
chr12	91289392	91289640	diffreps_peak_67049	248	uc007okn.2	Cep128	232.5	1.4746e-08	6.92167e-08	up
chr6	101377165	101377400	diffreps_peak_243643	235	NM_018884	Pdzrn3	602.8	0	0	up
chr1	33837541	33837920	diffreps_peak_1929	379	NM_001161816	Gm15455	519.5	0	0	up
chrX	142682401	142682860	diffreps_peak_309664	459	NM_177592	Tmem164	602.8	0	0	up
chr1	128298581	128298734	diffreps_peak_12079	153	NM_001081078	Lct	167.6	1.5361e-06	5.82525e-06	up
chr14	36938583	36938740	diffreps_peak_88234	157	NM_027045	Ccser2	20.4831	3.49648e-07	1.44114e-06	up
chr12	75722641	75722741	diffreps_peak_64404	100	uc007nxl.2	Sgpp1	371.3	7.77378e-13	5.44925e-12	up
chr12	9008521	9008689	diffreps_peak_58744	168	NM_172470	Wdr35	269.5	1.05509e-09	5.54397e-09	up
chr9	70475775	70476060	diffreps_peak_294661	285	NM_033604	Rnf111	3.41658	1.67315e-07	7.14798e-07	up
chr17	48264294	48264440	diffreps_peak_127795	146	NM_172623	Treml4	1000.9	0	0	up
chrX	101447801	101448000	diffreps_peak_307936	199	NM_023144	Nono	4.9446	0	0	up
chr11	101471221	101471600	diffreps_peak_53035	379	ENSMUST00000001347	Rnd2	11.5133	1.12591e-06	4.35859e-06	up
chr3	96153407	96153492	diffreps_peak_185643	85	NM_001025613	Otud7b	7.02603	3.33067e-16	3.14312e-15	up
chr10	71079189	71079236	diffreps_peak_29002	47	NM_031397	Bicc1	2.65561	9.78751e-09	4.62697e-08	up
chr14	118153876	118153926	diffreps_peak_95465	50	NM_021434	Gpr180	204.7	1.07383e-07	4.60612e-07	up
chr11	98771501	98771525	diffreps_peak_52261	24	NM_145434	Nr1d1	371.3	7.77378e-13	5.44925e-12	up
chr1	64734261	64734640	diffreps_peak_5643	379	NM_022721	Fzd5	195.4	2.08502e-07	8.63395e-07	up
chr2	180984901	180985240	diffreps_peak_176883	339	ENSMUST00000094214	9230112E08Rik	186.2	4.05247e-07	1.63976e-06	up
chr7	73484581	73484597	diffreps_peak_258339	16	NM_001081345	Chd2	10.9894	1.11022e-15	9.94655e-15	up
chr19	38719555	38719738	diffreps_peak_149427	183	NM_019588	Plce1	213.9	5.53552e-08	2.44362e-07	up
chr19	4231898	4232188	diffreps_peak_144000	290	NM_027196	Pold4	278.7	5.46479e-10	2.91842e-09	up
chr9	45787425	45787460	diffreps_peak_290176	35	NM_001081373	Cep164	389.8	2.10387e-13	1.5283e-12	up
chr15	102537721	102538100	diffreps_peak_108800	379	NM_146065	Atf7	204.7	1.07383e-07	4.60612e-07	up
chr10	128283281	128283316	diffreps_peak_36643	35	NM_019963	Stat2	158.4	2.99649e-06	1.11741e-05	up
chr12	85824901	85825280	diffreps_peak_66541	379	uc007ohg.1	Ttll5	325	2.05138e-11	1.25297e-10	up
chr5	143902821	143903200	diffreps_peak_231187	379	ENSMUST00000100487	Eif2ak1	4.89893	1.31723e-09	6.91065e-09	up
chr18	31941861	31941899	diffreps_peak_136419	38	NM_144862	Lims2	3.77643	2.49685e-09	1.25437e-08	up
chr2	181240501	181240900	diffreps_peak_176942	399	NM_183162	Helz2	963.9	0	0	up
chr8	124231390	124231649	diffreps_peak_284768	259	ENSMUST00000034458	Galnt2	18.6652	0	0	up
chr10	82875623	82875696	diffreps_peak_31653	73	NM_015762	Txnrd1	40.1017	5.31797e-14	4.1488e-13	up
chr12	110662517	110662688	diffreps_peak_69442	171	NM_030238	Dync1h1	2.8239	7.41629e-14	5.68136e-13	up
chr11	70454581	70455040	diffreps_peak_46386	459	NM_023158	Cxcl16	241.7	7.61926e-09	3.692e-08	up
chr4	119531041	119531748	diffreps_peak_203758	707	NM_001004178	AA415398	167.6	1.5361e-06	5.82525e-06	up
chr9	108817641	108818080	diffreps_peak_299620	439	NM_030729	Nckipsd	186.2	4.05247e-07	1.63976e-06	up
chr19	16677853	16677860	diffreps_peak_146487	7	NM_173028	Vps13a	251	3.9395e-09	1.96139e-08	up
chr11	102046066	102046198	diffreps_peak_53164	132	NM_001160711	Cd300lg	17.7695	5.32907e-15	4.51574e-14	up
chr4	58435281	58435760	diffreps_peak_197913	479	NM_010336	Lpar1	4.61244	1.34004e-13	1.01152e-12	up
chr8	25201141	25201542	diffreps_peak_271411	401	NM_177089	Tacc1	14.2284	0	0	up
chr3	123077981	123078320	diffreps_peak_189014	339	NM_080451	Synpo2	334.3	1.0653e-11	6.702e-11	up
chr7	132570021	132570140	diffreps_peak_266639	119	NM_016978	Oat	2.56896	4.42446e-12	2.89509e-11	up
chr13	58009301	58009420	diffreps_peak_77451	119	NM_001195075	Klhl3	204.7	1.07383e-07	4.60612e-07	up
chrX	101267261	101267640	diffreps_peak_307865	379	uc009txd.1	Il2rg	176.9	7.88508e-07	3.13718e-06	up
chr9	22010523	22010602	diffreps_peak_287585	79	NM_008925	Prkcsh	18.5345	0	0	up
chr16	19949501	19949652	diffreps_peak_111692	151	NM_183390	Klhl6	343.6	5.53424e-12	3.57877e-11	up
chr10	79540521	79540940	diffreps_peak_30283	419	NM_027422	Mier2	797.2	0	0	up
chr1	160954801	160955151	diffreps_peak_16144	350	NM_001024952	Rc3h1	3.8412	2.57049e-08	1.19408e-07	up
chr3	103353641	103354120	diffreps_peak_186879	479	uc008qsx.1	Trim33	1195.3	0	0	up
chr17	42807913	42808015	diffreps_peak_126461	102	NM_009847	Cd2ap	176.9	7.88508e-07	3.13718e-06	up
chr17	56260901	56261260	diffreps_peak_128590	359	NM_010192	Fem1a	371.3	7.77378e-13	5.44925e-12	up
chr2	26140138	26140320	diffreps_peak_156327	182	NM_001256521	C330006A16Rik	6.14183	0	0	up
chr5	66309077	66309193	diffreps_peak_218767	116	NM_009686	Apbb2	6.39356	2.22045e-16	2.13071e-15	up
chr6	136587044	136587683	diffreps_peak_248195	639	NM_019426	Atf7ip	3.98854	0	0	up
chr10	75794076	75794100	diffreps_peak_29429	24	NM_008185	Gstt1	871.3	0	0	up
chr5	3559581	3560400	diffreps_peak_212105	819	uc008wgx.1	Fam133b	3.00923	2.72328e-08	1.26455e-07	up
chr5	122876101	122876480	diffreps_peak_227008	379	uc008zmt.1	Kdm2b	1287.9	0	0	up
chr4	41387174	41387280	diffreps_peak_195233	106	NM_023305	Ubap1	36.5044	0	0	up
chr5	115615368	115615520	diffreps_peak_225433	152	NM_172719	Gcn1l1	686.1	0	0	up
chr15	84313241	84313440	diffreps_peak_105553	199	NM_133167	Parvb	149.1	5.85402e-06	2.08107e-05	up
chr1	68328067	68328267	diffreps_peak_6040	200	NM_010154	Erbb4	362.1	1.49503e-12	1.0204e-11	up
chr5	64979707	64980120	diffreps_peak_218460	413	uc012dwm.1	Fam114a1	4.45005	2.89702e-12	1.92615e-11	up
chr1	172369741	172370160	diffreps_peak_18041	419	NM_001039484	Kcnj10	649.1	0	0	up
chr10	128487254	128487636	diffreps_peak_36777	382	NM_198160	Smarcc2	9.58359	3.03757e-13	2.20132e-12	up
chr10	33258086	33258140	diffreps_peak_24652	54	NM_029726	Trdn	4.16994	0	0	up
chr1	54434053	54434238	diffreps_peak_4212	185	NM_001033194	Gtf3c3	5.93603	4.41185e-08	1.97213e-07	up
chr15	81783881	81784400	diffreps_peak_104846	519	uc007wxf.1	Zc3h7b	1112	0	0	up
chr9	78199489	78199541	diffreps_peak_295851	52	NM_010357	Gsta4	9.20451	0	0	up
chr15	78621601	78622019	diffreps_peak_103907	418	NM_028195	Cyth4	538	0	0	up
chr4	49529941	49530320	diffreps_peak_196952	379	NM_145547	Zfp189	454.7	2.22045e-15	1.93461e-14	up
chr7	131342717	131342840	diffreps_peak_266492	123	NM_026655	2310057M21Rik	223.2	2.85593e-08	1.30314e-07	up
chr17	6064948	6065077	diffreps_peak_120052	129	NM_177311	Serac1	158.4	2.99649e-06	1.11741e-05	up
chr17	70786981	70787360	diffreps_peak_130403	379	uc008dlj.1	Dlgap1	241.7	7.61926e-09	3.692e-08	up
chr4	133874607	133874640	diffreps_peak_206534	33	NM_001285506	Rps6ka1	519.5	0	0	up
chr7	67265942	67265960	diffreps_peak_257820	18	NM_001033713	Mef2a	8.778	0	0	up
chr10	45369190	45369320	diffreps_peak_26085	130	NM_024285	Bves	3.24356	6.22183e-06	2.211e-05	up
chr1	162887567	162887730	diffreps_peak_16478	163	NM_018881	Fmo2	556.5	0	0	up
chr5	49999132	49999260	diffreps_peak_217428	128	NM_133911	Adgra2	325	2.05138e-11	1.25297e-10	up
chr5	136392314	136392393	diffreps_peak_229694	79	NM_009986	Cux1	10.8807	0	0	up
chr9	59928461	59928866	diffreps_peak_292543	405	NM_173018	Myo9a	482.4	3.33067e-16	3.14312e-15	up
chr16	59529222	59529255	diffreps_peak_116711	33	NM_174848	Crybg3	538	0	0	up
chr15	73556347	73556480	diffreps_peak_102673	133	NM_001081066	Dennd3	149.1	5.85402e-06	2.08107e-05	up
chr16	94452963	94453032	diffreps_peak_119101	69	NM_009441	Ttc3	565.8	0	0	up
chr14	27776825	27776940	diffreps_peak_86929	115	NM_177814	Erc2	315.8	3.95171e-11	2.36335e-10	up
chr5	88641001	88641500	diffreps_peak_220819	499	NM_027530	Rufy3	1019.4	0	0	up
chr3	68990741	68991120	diffreps_peak_182242	379	uc033huc.1	Ift80	362.1	1.49503e-12	1.0204e-11	up
chr8	70596996	70597290	diffreps_peak_275945	294	NM_023627	Isyna1	6.69777	0	0	up
chr11	101291382	101291440	diffreps_peak_52941	58	NM_019584	Becn1	676.8	0	0	up
chr7	126951999	126952131	diffreps_peak_265480	132	NM_144926	Sez6l2	278.7	5.46479e-10	2.91842e-09	up
chr8	83939221	83939660	diffreps_peak_278126	439	NM_181039	Adgrl1	575	0	0	up
chr6	131367841	131367863	diffreps_peak_247753	22	NM_011733	Ybx3	9.95496	0	0	up
chr11	98043479	98043680	diffreps_peak_52021	201	NM_146028	Stac2	278.7	5.46479e-10	2.91842e-09	up
chr16	32856891	32857045	diffreps_peak_113596	154	NM_172615	1700021K19Rik	47.9492	1.11022e-16	1.08282e-15	up
chr13	64112929	64113001	diffreps_peak_78202	72	NM_001001321	Slc35d2	500.9	1.11022e-16	1.08282e-15	up
chr2	93847916	93848120	diffreps_peak_165290	204	NM_183220	Accs	575	0	0	up
chr12	4634761	4634797	diffreps_peak_58226	36	NM_011365	Itsn2	612	0	0	up
chr5	23743416	23743546	diffreps_peak_213964	130	NM_178403	Pus7	399.1	1.09468e-13	8.27807e-13	up
chr8	122894601	122895100	diffreps_peak_284336	499	NM_001081379	Ankrd11	3.50708	4.10361e-12	2.72064e-11	up
chr4	155813167	155813242	diffreps_peak_211833	75	NM_207678	Ccnl2	158.4	2.99649e-06	1.11741e-05	up
chr15	82389996	82390184	diffreps_peak_105077	188	NM_001104531	Cyp2d11	186.2	4.05247e-07	1.63976e-06	up
chr4	115740391	115740540	diffreps_peak_202901	149	NM_172698	Efcab14	834.2	0	0	up
chr9	57098105	57098264	diffreps_peak_291935	159	NM_011378	Sin3a	575	0	0	up
chr3	151437881	151438004	diffreps_peak_191742	123	NM_133222	Adgrl4	3.20196	4.24231e-06	1.57658e-05	up
chr5	30654747	30654820	diffreps_peak_215030	73	NM_175675	Slc35f6	43.2373	4.21885e-15	3.60185e-14	up
chr5	110683845	110683999	diffreps_peak_223967	154	NM_029337	Ep400	510.2	0	0	up
chr11	59227881	59228080	diffreps_peak_44048	199	NM_001130408	Arf1	251	3.9395e-09	1.96139e-08	up
chr19	10389089	10389340	diffreps_peak_145855	251	NM_018801	Syt7	167.6	1.5361e-06	5.82525e-06	up
chr7	45415434	45415600	diffreps_peak_255906	166	NM_198190	Ntf5	158.4	2.99649e-06	1.11741e-05	up
chr1	21244937	21245032	diffreps_peak_1326	95	NM_001077353	Gsta3	12.2206	0	0	up
chr12	64966261	64966720	diffreps_peak_63170	459	NM_177805	Fam179b	371.3	7.77378e-13	5.44925e-12	up
chrX	101276664	101276919	diffreps_peak_307868	255	NM_021521	Med12	334.3	1.0653e-11	6.702e-11	up
chr2	93430126	93430255	diffreps_peak_165238	129	ENSMUST00000111256	Cd82	260.2	2.03817e-09	1.02582e-08	up
chr5	117334767	117335067	diffreps_peak_225697	300	NM_001033311	Vsig10	575	0	0	up
chr11	22999401	22999820	diffreps_peak_39422	419	uc007ien.1	Cct4	500.9	1.11022e-16	1.08282e-15	up
chr15	27871160	27871352	diffreps_peak_98604	192	NM_001081302	Trio	137.39	0	0	up
chr11	69407424	69407644	diffreps_peak_45971	220	NM_001017426	Kdm6b	8.05934	0	0	up
chr5	121263884	121264020	diffreps_peak_226334	136	NM_181421	Gm15800	389.8	2.10387e-13	1.5283e-12	up
chr13	21423181	21423580	diffreps_peak_72757	399	NM_001012311	Pgbd1	114.636	0	0	up
chr5	35697179	35697500	diffreps_peak_216250	321	NM_194344	Sh3tc1	575	0	0	up
chr10	64250697	64250778	diffreps_peak_28167	81	NM_177612	Ctnna3	371.3	7.77378e-13	5.44925e-12	up
chr10	59183524	59183620	diffreps_peak_26917	96	NM_001024910	Sept10	4.26308	2.72987e-08	1.26754e-07	up
chr11	101164701	101164791	diffreps_peak_52868	90	NM_146030	Plekhh3	204.7	1.07383e-07	4.60612e-07	up
chr19	44565877	44566000	diffreps_peak_150565	123	NM_176958	Hif1an	917.6	0	0	up
chr7	144070023	144070191	diffreps_peak_268419	168	ENSMUST00000105902	Shank2	519.5	0	0	up
chr6	122513582	122513732	diffreps_peak_246481	150	ENSMUST00000032210	Mfap5	11.4119	2.22045e-16	2.13071e-15	up
chr5	3802596	3802920	diffreps_peak_212192	324	NM_001003909	Ankib1	575	0	0	up
chr16	11755196	11755473	diffreps_peak_110422	277	NM_028964	Snx29	223.2	2.85593e-08	1.30314e-07	up
chr7	133701838	133701922	diffreps_peak_266857	84	NM_009479	Uros	380.6	4.04343e-13	2.90829e-12	up
chr15	90935634	90935834	diffreps_peak_106687	200	NM_016705	Kif21a	29.1283	0	0	up
chr17	75320970	75321093	diffreps_peak_131151	123	NM_019919	Ltbp1	12.087	0	0	up
chr5	120620257	120620379	diffreps_peak_226214	122	NM_028041	Ddx54	695.4	0	0	up
chr7	19764041	19764196	diffreps_peak_252232	155	NM_020486	Bcam	2.13019	2.30105e-12	1.55575e-11	up
chr14	41907134	41907290	diffreps_peak_88501	156	ENSMUST00000168107	Gm7980	649.1	0	0	up
chr2	11290441	11290577	diffreps_peak_154385	136	NM_008859	Prkcq	158.4	2.99649e-06	1.11741e-05	up
chr2	158143021	158143174	diffreps_peak_173109	153	NM_009373	Tgm2	3.75273	0	0	up
chr7	110614706	110614922	diffreps_peak_263028	216	ENSMUST00000164759	Sbf2	1861.9	0	0	up
chr11	78348841	78349164	diffreps_peak_48479	323	ENSMUST00000002127	Unc119	223.2	2.85593e-08	1.30314e-07	up
chr2	168486685	168486771	diffreps_peak_174963	86	NM_001136073	Nfatc2	186.2	4.05247e-07	1.63976e-06	up
chr10	5336948	5337320	diffreps_peak_21512	372	NM_153399	Syne1	9.96911	0	0	up
chr14	20722827	20723006	diffreps_peak_85583	179	NM_027996	Zswim8	4.85328	4.02856e-12	2.67109e-11	up
chr6	29447394	29447720	diffreps_peak_234955	326	NM_001081185	Flnc	3.63218	0	0	up
chr3	98111601	98111742	diffreps_peak_186270	141	NM_010928	Notch2	278.7	5.46479e-10	2.91842e-09	up
chr4	150488392	150488575	diffreps_peak_210614	183	ENSMUST00000105680	Rere	815.7	0	0	up
chr5	92201134	92201350	diffreps_peak_221376	216	NM_019490	Uso1	4.27013	1.82707e-11	1.14471e-10	up
chrX	101596087	101596265	diffreps_peak_307976	178	NM_001290729	Taf1	260.2	2.03817e-09	1.02582e-08	up
chr1	53925621	53926000	diffreps_peak_4164	379	NM_001001883	Hecw2	260.2	2.03817e-09	1.02582e-08	up
chr8	84266835	84267060	diffreps_peak_278248	225	NM_026350	Ccdc130	17.6593	1.40383e-10	8.06044e-10	up
chr7	5067543	5067640	diffreps_peak_250548	97	NM_133671	U2af2	67.6372	0	0	up
chr2	152705261	152705700	diffreps_peak_171764	439	NM_010376	H13	797.2	0	0	up
chr10	127487774	127487875	diffreps_peak_36215	101	NM_027900	R3hdm2	7.98956	5.30553e-12	3.44753e-11	up
chr1	73917997	73918069	diffreps_peak_6591	72	NM_027884	Tns1	3.46099	0	0	up
chr8	119679381	119679457	diffreps_peak_283448	76	NM_023395	Wfdc1	362.1	1.49503e-12	1.0204e-11	up
chr6	116651692	116651860	diffreps_peak_245089	168	NM_145980	8430408G22Rik	3.51625	1.58047e-07	6.75545e-07	up
chr4	108727455	108727545	diffreps_peak_202231	90	NM_001254730	3110021N24Rik	21.406	0	0	up
chr7	16843064	16843300	diffreps_peak_251548	236	NM_178900	Prkd2	3.91651	6.82951e-06	2.42444e-05	up
chr19	8943464	8943532	diffreps_peak_145614	68	NM_011842	Mta2	167.6	1.5361e-06	5.82525e-06	up
chr6	83373193	83373300	diffreps_peak_240292	107	NM_183138	Tet3	223.2	2.85593e-08	1.30314e-07	up
chr3	63915321	63915738	diffreps_peak_181836	417	NM_177856	E130311K13Rik	22.6448	0	0	up
chr11	98717181	98717620	diffreps_peak_52217	439	uc011yeg.1	Med24	352.8	2.87592e-12	1.91221e-11	up
chr19	34524737	34524846	diffreps_peak_148761	109	NM_021460	Lipa	713.9	0	0	up
chr5	31192581	31192700	diffreps_peak_215235	119	NM_001127355	Eif2b4	186.2	4.05247e-07	1.63976e-06	up
chr11	102849183	102849311	diffreps_peak_53456	128	NM_011431	Eftud2	251	3.9395e-09	1.96139e-08	up
chr3	89378721	89379020	diffreps_peak_184467	299	NM_009565	Zbtb7b	223.2	2.85593e-08	1.30314e-07	up
chr19	56570415	56570540	diffreps_peak_152441	125	NM_025811	Nhlrc2	4.02102	4.97173e-08	2.20723e-07	up
chr6	146310986	146311107	diffreps_peak_249464	121	NM_010586	Itpr2	538	0	0	up
chr8	71566561	71566649	diffreps_peak_276264	88	NM_145598	Nxnl1	602.8	0	0	up
chr9	113973518	113973520	diffreps_peak_300449	2	NM_013699	Ubp1	241.7	7.61926e-09	3.692e-08	up
chr10	19904621	19904713	diffreps_peak_23205	92	NM_008822	Pex7	371.3	7.77378e-13	5.44925e-12	up
chr4	129542580	129542713	diffreps_peak_205367	133	ENSMUST00000102597	Hdac1	325	2.05138e-11	1.25297e-10	up
chr11	121354226	121354360	diffreps_peak_57745	134	NM_025793	Wdr45b	5.83753	8.13033e-09	3.93738e-08	up
chr9	84012508	84012619	diffreps_peak_296336	111	NM_199195	Bckdhb	36.9115	0	0	up
chr14	32180161	32180260	diffreps_peak_87711	99	ENSMUST00000013845	Timm23	389.8	2.10387e-13	1.5283e-12	up
chr18	37671001	37671440	diffreps_peak_137509	439	NM_033585	Pcdhga2	1130.5	0	0	up
chr6	113804761	113805180	diffreps_peak_244539	419	uc009dhr.1	Atp2b2	704.6	0	0	up
chr7	110805963	110806084	diffreps_peak_263067	121	NM_009667	Ampd3	3.80481	6.47289e-07	2.59283e-06	up
chr11	78571470	78571564	diffreps_peak_48532	94	NM_008702	Nlk	445.4	4.21885e-15	3.60185e-14	up
chr4	123052065	123052175	diffreps_peak_204177	110	NM_025873	Trit1	399.1	1.09468e-13	8.27807e-13	up
chr8	107586624	107586716	diffreps_peak_281401	92	NM_010817	Psmd7	4.11945	2.33226e-07	9.65225e-07	up
chr1	11107602	11107752	diffreps_peak_588	150	NM_029525	Prex2	8.87994	4.95026e-12	3.2182e-11	up
chr15	38048104	38048149	diffreps_peak_99692	45	NM_001081359	Ubr5	500.9	1.11022e-16	1.08282e-15	up
chr10	119201301	119201680	diffreps_peak_35181	379	NM_027994	Cand1	334.3	1.0653e-11	6.702e-11	up
chr8	119394877	119395470	diffreps_peak_283369	593	ENSMUST00000098367	Mlycd	3.57025	0	0	up
chr12	51794413	51794584	diffreps_peak_62100	171	NM_144788	Hectd1	3.70646	2.11831e-13	1.53863e-12	up
chr1	173760129	173760326	diffreps_peak_18150	197	NM_008329	Ifi204	13.2416	0	0	up
chr18	69636830	69636964	diffreps_peak_141652	134	NM_013685	Tcf4	889.8	0	0	up
chr9	59670466	59670737	diffreps_peak_292494	271	NM_011099	Pkm	2.41929	0	0	up
chr10	11609961	11610438	diffreps_peak_22300	477	ENSMUST00000052902	Gm9797	1278.6	0	0	up
chr2	121302061	121302600	diffreps_peak_167880	539	NM_032393	Map1a	5.51128	0	0	up
chr13	49387001	49387026	diffreps_peak_76348	25	NM_029791	Bicd2	149.1	5.85402e-06	2.08107e-05	up
chr6	97196836	97196917	diffreps_peak_242943	81	NM_011666	Uba3	3.98516	9.26462e-10	4.92629e-09	up
chr2	84957741	84958060	diffreps_peak_164161	319	NM_021398	Slc43a3	6.08936	3.55271e-15	3.08456e-14	up
chr5	121876967	121877140	diffreps_peak_226670	173	NM_007804	Cux2	371.3	7.77378e-13	5.44925e-12	up
chr11	85841261	85841660	diffreps_peak_49841	399	NM_009324	Tbx2	871.3	0	0	up
chr11	115803721	115803843	diffreps_peak_55913	122	NM_080643	Caskin2	44.2876	0	0	up
chr9	88479570	88479678	diffreps_peak_296711	108	NM_019666	Syncrip	19.708	6.70375e-12	4.32873e-11	up
chr15	84200292	84200300	diffreps_peak_105491	8	NM_178614	Samm50	6.21187	0	0	up
chr5	150118669	150118811	diffreps_peak_232405	142	uc009ats.1	Fry	602.8	0	0	up
chr6	87335761	87335775	diffreps_peak_241164	14	NM_054041	Antxr1	686.1	0	0	up
chr16	17356083	17356216	diffreps_peak_111246	133	NM_001001983	Pi4ka	778.7	0	0	up
chr17	34214281	34214459	diffreps_peak_125294	178	ENSMUST00000121995	Gm15821	195.4	2.08502e-07	8.63395e-07	up
chr2	37540421	37540542	diffreps_peak_159400	121	NM_146121	Rabgap1	399.1	1.09468e-13	8.27807e-13	up
chr10	76606171	76606207	diffreps_peak_29685	36	NM_146007	Col6a2	7.25636	5.32121e-08	2.3606e-07	up
chr2	160766241	160766600	diffreps_peak_173420	359	ENSMUST00000103111	Zhx3	741.7	0	0	up
chrX	7652101	7652500	diffreps_peak_302527	399	NM_009305	Syp	926.8	0	0	up
chr3	104782600	104782721	diffreps_peak_187127	121	NM_027982	Ppm1j	8.9012	7.83419e-07	3.13259e-06	up
chr1	16104364	16104500	diffreps_peak_1002	136	ENSMUST00000058437	Rpl7	3.60465	4.05543e-10	2.25023e-09	up
chr2	32213041	32213520	diffreps_peak_158178	479	NM_001159634	Prrc2b	3.77887	0	0	up
chr19	24021605	24021662	diffreps_peak_147173	57	NM_001114174	Fam189a2	343.6	5.53424e-12	3.57877e-11	up
chr7	97400002	97400357	diffreps_peak_260724	355	NM_024220	Ndufc2	3.24007	0	0	up
chr8	82763981	82764491	diffreps_peak_277795	510	NM_145600	Zfp330	4.56543	0	0	up
chr5	115061561	115061639	diffreps_peak_225156	78	NM_029012	Sppl3	426.9	1.54321e-14	1.24979e-13	up
chr1	92982921	92983540	diffreps_peak_9563	619	NM_022320	Gpr35	1926.7	0	0	up
chr9	49520034	49520180	diffreps_peak_290888	146	NM_010875	Ncam1	676.8	0	0	up
chr6	90604801	90605008	diffreps_peak_241804	207	ENSMUST00000044019	Slc41a3	371.3	7.77378e-13	5.44925e-12	up
chr9	82908690	82908874	diffreps_peak_296231	184	NM_001081216	Phip	2.42912	5.48684e-06	1.98505e-05	up
chr15	98589985	98590120	diffreps_peak_107648	135	NM_007405	Adcy6	306.5	7.61544e-11	4.48391e-10	up
chr10	58304821	58305240	diffreps_peak_26806	419	NM_027375	Gcc2	1075	0	0	up
chr5	144264621	144264860	diffreps_peak_231294	239	NM_025833	Baiap2l1	53.4407	0	0	up
chr17	71824689	71824820	diffreps_peak_130685	131	NM_030179	Clip4	8.69794	4.55191e-15	3.88475e-14	up
chr9	77650921	77651120	diffreps_peak_295738	199	NM_172925	Klhl31	6.27465	0	0	up
chr4	87833981	87834420	diffreps_peak_199987	439	uc008tmq.2	Mllt3	723.1	0	0	up
chr5	52582319	52582440	diffreps_peak_217634	121	ENSMUST00000177881	Gm5866	519.5	0	0	up
chr5	129571001	129571240	diffreps_peak_228293	239	NM_172276	Sfswap	278.7	5.46479e-10	2.91842e-09	up
chr4	81320345	81320523	diffreps_peak_199350	178	NM_010820	Mpdz	473.2	6.66134e-16	6.1087e-15	up
chr9	110078002	110078084	diffreps_peak_299834	82	NM_008633	Map4	2.63432	5.40169e-06	1.95432e-05	up
chr7	66170831	66170920	diffreps_peak_257678	89	NM_001081163	Chsy1	19.2965	1.23338e-11	7.75161e-11	up
chr8	13792099	13792280	diffreps_peak_270086	181	uc009kym.1	Upf3a	8.26727	2.00508e-09	1.02582e-08	up
chr18	13846361	13846620	diffreps_peak_134898	259	NM_145492	Zfp521	445.4	4.21885e-15	3.60185e-14	up
chr9	106374821	106375200	diffreps_peak_298813	379	NM_153459	Dusp7	12.7231	0	0	up
chr4	116975195	116975342	diffreps_peak_203197	147	NM_001029912	Zswim5	315.8	3.95171e-11	2.36335e-10	up
chr14	44852701	44853080	diffreps_peak_88649	379	NM_008962	Ptgdr	241.7	7.61926e-09	3.692e-08	up
chr7	127611541	127611860	diffreps_peak_265758	319	NM_177226	Zfp629	167.6	1.5361e-06	5.82525e-06	up
chr12	111832302	111832436	diffreps_peak_69856	134	NM_011625	Ppp1r13b	612	0	0	up
chr3	108200361	108200595	diffreps_peak_187690	234	ENSMUST00000106654	Cyb561d1	871.3	0	0	up
chr9	42394932	42395066	diffreps_peak_289471	134	NM_009347	Tecta	491.7	2.22045e-16	2.13071e-15	up
chr4	109017561	109017696	diffreps_peak_202287	135	uc008uby.1	Nrd1	167.6	1.5361e-06	5.82525e-06	up
chr10	80315081	80315700	diffreps_peak_30741	619	NM_011789	Apc2	12.0506	0	0	up
chr13	8853999	8854095	diffreps_peak_70955	96	NM_172445	Wdr37	269.5	1.05509e-09	5.54397e-09	up
chr5	119838695	119838790	diffreps_peak_226047	95	NM_011537	Tbx5	49.6764	0	0	up
chr1	44163876	44164084	diffreps_peak_3433	208	NM_011729	Ercc5	14.8937	8.88178e-16	8.12987e-15	up
chr7	114040721	114041080	diffreps_peak_263767	359	NM_145584	Spon1	482.4	3.33067e-16	3.14312e-15	up
chrX	48389075	48389297	diffreps_peak_304541	222	NM_178782	Bcorl1	547.2	0	0	up
chr9	3034701	3035151	diffreps_peak_285712	450	ENSMUST00000178641	Gm17535	10.0041	0	0	up
chr17	36268761	36269140	diffreps_peak_126173	379	uc008ckv.1	Trim39	167.6	1.5361e-06	5.82525e-06	up
chr2	102301561	102301800	diffreps_peak_165701	239	NM_020267	Trim44	19.2941	0	0	up
chr18	70523381	70523399	diffreps_peak_141739	18	NM_011972	Poli	380.6	4.04343e-13	2.90829e-12	up
chr9	66975040	66975420	diffreps_peak_293880	380	NM_030717	Lactb	2.79258	4.44089e-16	4.10745e-15	up
chr16	78540721	78540920	diffreps_peak_117627	199	NM_025967	D16Ertd472e	186.2	4.05247e-07	1.63976e-06	up
chr1	176740001	176740089	diffreps_peak_18355	88	NM_001099637	Cep170	158.4	2.99649e-06	1.11741e-05	up
chr4	140594145	140594237	diffreps_peak_208402	92	NM_172415	Arhgef10l	519.5	0	0	up
chr15	85852881	85852985	diffreps_peak_105897	104	NM_001033337	Ttc38	47.161	2.22045e-16	2.13071e-15	up
chr11	46137539	46137648	diffreps_peak_41669	109	NM_009616	Adam19	1408.2	0	0	up
chr7	44621737	44621950	diffreps_peak_255461	213	NM_028021	Myh14	3.08804	0	0	up
chr7	67952256	67952860	diffreps_peak_257967	604	NM_010513	Igf1r	12.0588	0	0	up
chr5	24876181	24876620	diffreps_peak_214340	439	uc008wsn.2	Prkag2	371.3	7.77378e-13	5.44925e-12	up
chr17	3178154	3178348	diffreps_peak_119584	194	NM_134123	Scaf8	4.53977	1.14253e-12	7.85025e-12	up
chr4	58179361	58179707	diffreps_peak_197904	346	uc008syu.2	Svep1	195.4	2.08502e-07	8.63395e-07	up
chr12	112181441	112181747	diffreps_peak_69963	306	NM_001097621	Kif26a	223.2	2.85593e-08	1.30314e-07	up
chr2	62664401	62664459	diffreps_peak_161675	58	NM_145523	Gca	1186	0	0	up
chr14	78925261	78925400	diffreps_peak_93428	139	NM_027906	Vwa8	2.76233	1.5596e-10	8.80586e-10	up
chr9	118850698	118850806	diffreps_peak_301175	108	NM_133721	Itga9	204.7	1.07383e-07	4.60612e-07	up
chr6	100286482	100286608	diffreps_peak_243478	126	NM_019743	Rybp	10.3924	0	0	up
chr12	76632379	76632531	diffreps_peak_64726	152	NM_013675	Sptb	7.00229	2.63274e-11	1.60439e-10	up
chr4	138454321	138454720	diffreps_peak_207925	399	ENSMUST00000050918	Camk2n1	491.7	2.22045e-16	2.13071e-15	up
chr12	15792121	15792380	diffreps_peak_59135	259	NM_144551	Trib2	649.1	0	0	up
chr5	64803522	64803791	diffreps_peak_218438	269	NM_008453	Klf3	9.35229	0	0	up
chr2	6027212	6027380	diffreps_peak_153894	168	NM_001081132	Upf2	528.7	0	0	up
chr1	135364581	135364960	diffreps_peak_13448	379	NM_053106	Lmod1	297.3	1.46821e-10	8.29314e-10	up
chr19	46260861	46260878	diffreps_peak_150939	17	NM_178930	Gbf1	463.9	1.11022e-15	9.94655e-15	up
chr6	48411701	48411794	diffreps_peak_237493	93	NM_133922	Krba1	3.10281	1.33315e-06	5.1489e-06	up
chr2	119705438	119705643	diffreps_peak_167321	205	NM_030112	Rtf1	2.81885	8.00039e-09	3.87512e-08	up
chr8	70257041	70257440	diffreps_peak_275767	399	uc009lzn.1	Sugp2	519.5	0	0	up
chr2	26014891	26014965	diffreps_peak_156290	74	NM_133835	Ubac1	4.12826	9.99201e-16	9.09958e-15	up
chr9	108716862	108716915	diffreps_peak_299588	53	NM_008924	Prkar2a	565.8	0	0	up
chr1	180178882	180178940	diffreps_peak_18959	58	NM_023341	Adck3	2.52807	0	0	up
chr18	74276801	74276939	diffreps_peak_141980	138	NM_013594	Mbd1	6.34947	0	0	up
chr3	116027012	116027060	diffreps_peak_188201	48	NM_021388	Extl2	251	3.9395e-09	1.96139e-08	up
chr11	86514961	86515340	diffreps_peak_49922	379	NM_028259	Rps6kb1	334.3	1.0653e-11	6.702e-11	up
chr11	98380457	98380700	diffreps_peak_52133	243	NM_021547	Stard3	9.54462	0	0	up
chr11	4901151	4901180	diffreps_peak_37685	29	NM_172438	Thoc5	195.4	2.08502e-07	8.63395e-07	up
chr10	127457649	127457728	diffreps_peak_36178	79	NM_027900	R3hdm2	11.6327	2.4647e-14	1.97768e-13	up
chr17	24960567	24960636	diffreps_peak_122738	69	ENSMUST00000024981	Hn1l	380.6	4.04343e-13	2.90829e-12	up
chr2	151867761	151867944	diffreps_peak_171627	183	NM_001040689	Rspo4	1204.6	0	0	up
chr11	59133141	59133329	diffreps_peak_43991	188	NM_199152	Obscn	3.24285	0	0	up
chr8	119288585	119288728	diffreps_peak_283332	143	NM_019707	Cdh13	8.26625	0	0	up
chr2	125363861	125363987	diffreps_peak_168407	126	NM_007993	Fbn1	4.84065	2.44249e-15	2.12671e-14	up
chr10	80015041	80015187	diffreps_peak_30513	146	NM_013850	Abca7	362.1	1.49503e-12	1.0204e-11	up
chr2	30256101	30256480	diffreps_peak_157503	379	NM_177725	Lrrc8a	2.46121	8.66488e-09	4.19387e-08	up
chr8	36593401	36593458	diffreps_peak_272482	57	NM_015802	Dlc1	195.4	2.08502e-07	8.63395e-07	up
chr9	45954521	45955080	diffreps_peak_290262	559	ENSMUST00000181487	A830035O19Rik	926.8	0	0	up
chrX	37109147	37109254	diffreps_peak_304073	107	NM_026573	Upf3b	149.1	5.85402e-06	2.08107e-05	up
chr15	96415728	96415880	diffreps_peak_107275	152	uc007xke.1	Scaf11	4.4362	5.91597e-10	3.15722e-09	up
chr15	79725081	79725360	diffreps_peak_104299	279	NM_194342	Sun2	5.41199	0	0	up
chr6	54615214	54615370	diffreps_peak_238217	156	NM_001001335	Plekha8	343.6	5.53424e-12	3.57877e-11	up
chr14	7817956	7818260	diffreps_peak_84041	304	NM_134080	Flnb	7.89514	2.33332e-10	1.30635e-09	up
chr15	78795208	78795400	diffreps_peak_103947	192	NM_130859	Card10	871.3	0	0	up
chr17	70990472	70990780	diffreps_peak_130440	308	ENSMUST00000038446	Myl12b	21.1283	0	0	up
chr18	67243963	67244047	diffreps_peak_141159	84	NM_172630	Mppe1	445.4	4.21885e-15	3.60185e-14	up
chr17	80408567	80408740	diffreps_peak_131782	173	NM_009231	Sos1	195.4	2.08502e-07	8.63395e-07	up
chr17	71369807	71369960	diffreps_peak_130601	153	NM_028887	Smchd1	6.40415	0	0	up
chr6	38554979	38555040	diffreps_peak_236554	61	uc009bkk.2	Luc7l2	9.02941	9.7277e-09	4.59895e-08	up
chr19	47874829	47875052	diffreps_peak_151439	223	NM_026619	Gsto2	389.8	2.10387e-13	1.5283e-12	up
chr2	129593521	129593694	diffreps_peak_169148	173	NM_007547	Sirpa	399.1	1.09468e-13	8.27807e-13	up
chr18	24003221	24003560	diffreps_peak_135647	339	NM_011755	Zfp35	241.7	7.61926e-09	3.692e-08	up
chr1	187233130	187233313	diffreps_peak_19941	183	NM_026367	Gpatch2	630.6	0	0	up
chr6	121195141	121195480	diffreps_peak_246291	339	NM_028730	Pex26	149.1	5.85402e-06	2.08107e-05	up
chr15	64089421	64089521	diffreps_peak_101777	100	NM_010026	Asap1	315.8	3.95171e-11	2.36335e-10	up
chr19	7226101	7226860	diffreps_peak_145264	759	NM_027643	Naa40	2343.3	0	0	up
chr8	72749718	72749940	diffreps_peak_276669	222	NM_009188	Sin3b	223.2	2.85593e-08	1.30314e-07	up
chr7	100327521	100327882	diffreps_peak_261383	361	NM_028292	Ppme1	6.88361	8.88178e-16	8.12987e-15	up
chr8	113705178	113705385	diffreps_peak_282371	207	NM_172466	Adamts18	297.3	1.46821e-10	8.29314e-10	up
chr12	113059722	113059813	diffreps_peak_70231	91	NM_001081170	Pacs2	639.8	0	0	up
chr2	144479641	144479685	diffreps_peak_170773	44	NM_172859	Dzank1	630.6	0	0	up
chr11	69622161	69622332	diffreps_peak_46018	171	NM_026991	Sat2	186.2	4.05247e-07	1.63976e-06	up
chr8	93973301	93973314	diffreps_peak_279766	13	NM_011787	Amfr	12.3967	0	0	up
chr4	108015301	108015695	diffreps_peak_202019	394	NM_172874	Podn	3.34443	4.77085e-12	3.10242e-11	up
chr11	79425541	79425647	diffreps_peak_48735	106	NM_010897	Nf1	241.7	7.61926e-09	3.692e-08	up
chr12	69250752	69250823	diffreps_peak_63366	71	NM_178253	Klhdc1	315.8	3.95171e-11	2.36335e-10	up
chr11	87598862	87598945	diffreps_peak_50145	83	NM_133215	Mtmr4	7.1448	1.41643e-06	5.46676e-06	up
chrX	101578199	101578292	diffreps_peak_307970	93	NM_001290729	Taf1	519.5	0	0	up
chr1	128256118	128256237	diffreps_peak_12055	119	NM_026390	Ubxn4	667.6	0	0	up
chr6	143078262	143078400	diffreps_peak_249070	138	NM_029081	C2cd5	232.5	1.4746e-08	6.92167e-08	up
chr4	148538481	148538585	diffreps_peak_209883	104	NM_020009	Mtor	22.1637	1.70752e-13	1.287e-12	up
chr6	115249828	115249943	diffreps_peak_244708	115	NM_080639	Timp4	176.9	7.88508e-07	3.13718e-06	up
chr13	76147711	76147836	diffreps_peak_79273	125	NM_001081352	Ttc37	204.7	1.07383e-07	4.60612e-07	up
chr7	45628901	45629081	diffreps_peak_256016	180	NM_028544	Rasip1	149.1	5.85402e-06	2.08107e-05	up
chr3	103746794	103747036	diffreps_peak_186909	242	NM_010432	Hipk1	9.8627	0	0	up
chr5	115614330	115614520	diffreps_peak_225431	190	NM_172719	Gcn1l1	371.3	7.77378e-13	5.44925e-12	up
chr1	139110383	139110485	diffreps_peak_13990	102	NM_181347	Dennd1b	1028.7	0	0	up
chr10	117224258	117224507	diffreps_peak_35000	249	NM_026570	Yeats4	2.37754	9.2815e-11	5.45391e-10	up
chr15	97795746	97795831	diffreps_peak_107485	85	NM_019572	Hdac7	352.8	2.87592e-12	1.91221e-11	up
chr15	73586161	73586540	diffreps_peak_102686	379	NM_001033219	Slc45a4	1000.9	0	0	up
chr11	115347761	115348160	diffreps_peak_55706	399	NM_175454	Hid1	519.5	0	0	up
chr8	94602661	94603340	diffreps_peak_279930	679	uc009mwp.1	Rspry1	1380.5	0	0	up
chr11	84368670	84368767	diffreps_peak_49518	97	NM_133360	Acaca	149.1	5.85402e-06	2.08107e-05	up
chr6	146810785	146810865	diffreps_peak_249607	80	NM_172309	Arntl2	195.4	2.08502e-07	8.63395e-07	up
chr13	55638025	55638214	diffreps_peak_77201	189	NM_001282055	Ddx46	2.54892	0	0	up
chr16	44225241	44225540	diffreps_peak_115468	299	NM_001029889	Gm608	7.89514	2.33332e-10	1.30635e-09	up
chr11	115244101	115244520	diffreps_peak_55680	419	NM_001033393	Tmem104	42.4492	7.99361e-15	6.71832e-14	up
chr17	24397285	24397520	diffreps_peak_122409	235	NM_013855	Abca3	695.4	0	0	up
chr10	39892061	39892560	diffreps_peak_25252	499	ENSMUST00000178045	AA474331	140.525	0	0	up
chr14	54268181	54268880	diffreps_peak_89754	699	NM_134076	Abhd4	16.4872	0	0	up
chr19	41234680	41234775	diffreps_peak_149966	95	NM_133352	Tm9sf3	6.88361	8.88178e-16	8.12987e-15	up
chr18	57904123	57904251	diffreps_peak_139745	128	NM_009194	Slc12a2	649.1	0	0	up
chr9	87055801	87055905	diffreps_peak_296568	104	NM_024195	Cyb5r4	15.5226	2.22045e-16	2.13071e-15	up
chr3	129735861	129736004	diffreps_peak_189790	143	NM_010113	Egf	575	0	0	up
chr15	89390165	89390420	diffreps_peak_106504	255	ENSMUST00000109314	Syce3	352.8	2.87592e-12	1.91221e-11	up
chr18	37839902	37840620	diffreps_peak_137616	718	NM_033574	Pcdhgb1	2.13472	0	0	up
chr2	53119959	53120089	diffreps_peak_160644	130	NM_172409	Fmnl2	315.8	3.95171e-11	2.36335e-10	up
chr2	30401261	30401460	diffreps_peak_157592	199	NM_007760	Crat	176.9	7.88508e-07	3.13718e-06	up
chrY	900478	900600	diffreps_peak_311386	122	NM_011419	Kdm5d	343.6	5.53424e-12	3.57877e-11	up
chr15	102500101	102500176	diffreps_peak_108772	75	NM_009582	Map3k12	251	3.9395e-09	1.96139e-08	up
chr3	90012685	90012720	diffreps_peak_184636	35	NM_028475	Ubap2l	1037.9	0	0	up
chr1	64790201	64790760	diffreps_peak_5648	559	NM_001039493	Plekhm3	352.8	2.87592e-12	1.91221e-11	up
chr7	79725361	79725740	diffreps_peak_258949	379	uc009hyw.1	Plin1	195.4	2.08502e-07	8.63395e-07	up
chr7	97303023	97303129	diffreps_peak_260700	106	NM_010248	Gab2	167.6	1.5361e-06	5.82525e-06	up
chr8	105276446	105276613	diffreps_peak_280760	167	NM_030152	Nol3	39.1138	0	0	up
chr9	21238401	21238780	diffreps_peak_287164	379	NM_016679	Keap1	204.7	1.07383e-07	4.60612e-07	up
chr14	14772535	14772697	diffreps_peak_84759	162	NM_001033270	Slc4a7	565.8	0	0	up
chr5	30921555	30921720	diffreps_peak_215119	165	ENSMUST00000031053	Khk	213.9	5.53552e-08	2.44362e-07	up
chr9	13620241	13620660	diffreps_peak_286431	419	NM_001013813	Maml2	834.2	0	0	up
chr9	96287600	96287722	diffreps_peak_297431	122	NM_178667	Tfdp2	2.82518	1.91385e-06	7.24821e-06	up
chr9	65650561	65650624	diffreps_peak_293538	63	NM_028030	Rbpms2	23.3938	2.70894e-14	2.17165e-13	up
chr14	36890293	36890426	diffreps_peak_88210	133	ENSMUST00000182797	Ccser2	35.8416	0	0	up
chr5	114212650	114212751	diffreps_peak_224851	101	NM_133904	Acacb	11.0236	0	0	up
chr1	164457760	164458240	diffreps_peak_16685	480	NM_009721	Atp1b1	2.54192	0	0	up
chr14	122019949	122020260	diffreps_peak_96115	311	NM_026861	Ubac2	1417.5	0	0	up
chr11	119278875	119279009	diffreps_peak_56939	134	NM_008064	Gaa	2.2528	6.27753e-06	2.23055e-05	up
chr11	60248930	60249064	diffreps_peak_44397	134	NM_153080	Tom1l2	6.20669	1.4256e-07	6.1008e-07	up
chr17	64309521	64309666	diffreps_peak_129519	145	NM_144859	Pja2	6.32399	0	0	up
chr2	156127665	156127771	diffreps_peak_172579	106	NM_010911	Nfs1	72.2712	0	0	up
chr9	21935541	21935628	diffreps_peak_287555	87	NM_025977	Ccdc159	8.819	1.70508e-08	7.99179e-08	up
chr3	135240947	135241106	diffreps_peak_190236	159	NM_173762	Cenpe	334.3	1.0653e-11	6.702e-11	up
chr5	136967843	136968240	diffreps_peak_229782	397	ENSMUST00000111093	Cldn15	575	0	0	up
chr13	74217161	74217640	diffreps_peak_78983	479	uc007rex.1	Ahrr	260.2	2.03817e-09	1.02582e-08	up
chr18	9319421	9319571	diffreps_peak_134186	150	NM_026484	Ccny	4.8682	7.77156e-15	6.56571e-14	up
chr16	91679821	91680026	diffreps_peak_118668	205	NM_021720	Donson	436.1	7.99361e-15	6.71832e-14	up
chr1	177784048	177784117	diffreps_peak_18525	69	NM_007422	Adss	371.3	7.77378e-13	5.44925e-12	up
chr2	30097561	30098000	diffreps_peak_157436	439	NM_178694	Zer1	5.72166	0	0	up
chr1	91546927	91547200	diffreps_peak_9336	273	NM_023046	Asb1	167.6	1.5361e-06	5.82525e-06	up
chr17	23808065	23808173	diffreps_peak_122264	108	NM_175229	Srrm2	12.1425	0	0	up
chr10	63011761	63012140	diffreps_peak_27717	379	NM_027425	Rufy2	602.8	0	0	up
chr19	40326181	40326880	diffreps_peak_149703	699	uc008hkr.1	Sorbs1	760.2	0	0	up
chr6	5266111	5266240	diffreps_peak_233076	129	NM_183308	Pon2	704.6	0	0	up
chr4	155731926	155732100	diffreps_peak_211796	174	uc008wek.2	Ssu72	436.1	7.99361e-15	6.71832e-14	up
chr9	67921839	67921919	diffreps_peak_294102	80	NM_177184	Vps13c	704.6	0	0	up
chr18	36648141	36648400	diffreps_peak_137329	259	NM_175375	Ankhd1	14.4431	6.92091e-12	4.46704e-11	up
chr11	23647581	23647960	diffreps_peak_39557	379	NM_023651	Pex13	352.8	2.87592e-12	1.91221e-11	up
chr4	42159748	42159820	diffreps_peak_195452	72	NM_010550	Il11ra2	334.3	1.0653e-11	6.702e-11	up
chr17	5411421	5411467	diffreps_peak_119858	46	NM_027457	Tmem242	9.72098	0	0	up
chr13	8805561	8805800	diffreps_peak_70940	239	NM_172445	Wdr37	575	0	0	up
chr7	100559747	100559760	diffreps_peak_261478	13	NM_198831	Mrpl48	4.64524	3.02817e-08	1.38063e-07	up
chr19	42183427	42183564	diffreps_peak_150199	137	NM_177319	Zfyve27	750.9	0	0	up
chr11	16893007	16893106	diffreps_peak_38732	99	NM_207655	Egfr	167.6	1.5361e-06	5.82525e-06	up
chr1	58077442	58077520	diffreps_peak_4622	78	NM_009676	Aox1	19.4341	2.22045e-16	2.13071e-15	up
chr4	117122218	117122385	diffreps_peak_203235	167	uc008uhz.2	Btbd19	186.2	4.05247e-07	1.63976e-06	up
chr11	119209061	119209368	diffreps_peak_56911	307	NM_172443	Tbc1d16	3.48187	2.94267e-11	1.79139e-10	up
chr10	80586921	80587030	diffreps_peak_30848	109	NM_145421	Abhd17a	991.6	0	0	up
chr7	127017021	127017420	diffreps_peak_265515	399	ENSMUST00000032918	Pagr1a	5.57214	1.78657e-12	1.21751e-11	up
chr8	111293990	111294175	diffreps_peak_282081	185	NM_146218	Rfwd3	315.8	3.95171e-11	2.36335e-10	up
chr1	184912481	184912635	diffreps_peak_19711	154	NM_145515	Mark1	880.5	0	0	up
chr18	44862604	44862731	diffreps_peak_138608	127	NM_001163013	Ythdc2	186.2	4.05247e-07	1.63976e-06	up
chr18	78859321	78859931	diffreps_peak_142665	610	NM_053099	Setbp1	963.9	0	0	up
chr11	47125534	47125540	diffreps_peak_41822	6	NM_011891	Sgcd	6.26087	1.03703e-09	5.47692e-09	up
chr9	14555641	14555764	diffreps_peak_286562	123	NM_001081395	Amotl1	10.96	2.45803e-13	1.78321e-12	up
chr5	138171961	138172360	diffreps_peak_230141	399	ENSMUST00000000505	Mcm7	426.9	1.54321e-14	1.24979e-13	up
chr4	141595223	141595479	diffreps_peak_208742	256	NM_133754	Fblim1	21.0346	0	0	up
chr2	32712030	32712140	diffreps_peak_158481	110	ENSMUST00000155205	Cdk9	371.3	7.77378e-13	5.44925e-12	up
chr5	112791076	112791200	diffreps_peak_224413	124	NM_028901	Myo18b	2.32411	1.37668e-14	1.13361e-13	up
chr8	23411501	23412280	diffreps_peak_271228	779	NM_013834	Sfrp1	1056.4	0	0	up
chr11	72977344	72977447	diffreps_peak_46951	103	NM_016745	Atp2a3	297.3	1.46821e-10	8.29314e-10	up
chr5	31730467	31730555	diffreps_peak_215439	88	NM_181279	Bre	1056.4	0	0	up
chr12	91648421	91648840	diffreps_peak_67101	419	NM_175367	Ston2	21.8077	0	0	up
chr5	117105154	117105180	diffreps_peak_225603	26	NM_178622	Suds3	2.75901	6.03729e-06	2.14576e-05	up
chr10	111979886	111980057	diffreps_peak_34524	171	NM_178610	Krr1	6.58364	4.54424e-07	1.82602e-06	up
chr17	24169205	24169461	diffreps_peak_122362	256	ENSMUST00000024932	Atp6v0c	4.92962	0	0	up
chr5	121887353	121887488	diffreps_peak_226676	135	NM_007804	Cux2	167.6	1.5361e-06	5.82525e-06	up
chr2	10240721	10241079	diffreps_peak_154333	358	NM_172471	Itih5	186.2	4.05247e-07	1.63976e-06	up
chr11	105834948	105835230	diffreps_peak_54010	282	NM_181071	Tanc2	1232.3	0	0	up
chr4	138455041	138455351	diffreps_peak_207927	310	ENSMUST00000050918	Camk2n1	2.52965	3.78597e-12	2.51206e-11	up
chr4	24904561	24905001	diffreps_peak_194133	440	NM_026742	Ndufaf4	232.5	1.4746e-08	6.92167e-08	up
chr12	73969526	73969631	diffreps_peak_64244	105	NM_178392	Snapc1	834.2	0	0	up
chr5	3960111	3960220	diffreps_peak_212235	109	NM_194462	Akap9	3.10855	1.88619e-07	8.05192e-07	up
chr9	21471342	21471441	diffreps_peak_287271	99	NM_007871	Dnm2	528.7	0	0	up
chr9	56894901	56895320	diffreps_peak_291862	419	uc009ptn.1	Cspg4	2.99124	1.98769e-06	7.52391e-06	up
chr8	15029961	15030680	diffreps_peak_270249	719	NM_029116	Kbtbd11	769.4	0	0	up
chr16	33975501	33975880	diffreps_peak_113931	379	NM_177357	Kalrn	482.4	3.33067e-16	3.14312e-15	up
chr11	3977181	3977200	diffreps_peak_37400	19	NM_022889	Pes1	167.6	1.5361e-06	5.82525e-06	up
chr4	156237381	156237728	diffreps_peak_212018	347	uc029vbi.1	Noc2l	2.11139	4.42096e-07	1.78782e-06	up
chr2	167642607	167642880	diffreps_peak_174824	273	ENSMUST00000006587	Tmem189	1028.7	0	0	up
chr18	36675662	36675746	diffreps_peak_137345	84	NM_146085	Apbb3	251	3.9395e-09	1.96139e-08	up
chr14	60690853	60691780	diffreps_peak_90922	927	NM_001033272	Spata13	148.341	0	0	up
chrX	56597784	56598000	diffreps_peak_304940	216	ENSMUST00000059899	Mmgt1	2.21174	7.89212e-07	3.13994e-06	up
chr7	4851421	4851533	diffreps_peak_250435	112	NM_026158	Isoc2b	223.2	2.85593e-08	1.30314e-07	up
chr5	24326701	24326777	diffreps_peak_214091	76	NM_013569	Kcnh2	29.3073	0	0	up
chr2	102300781	102301220	diffreps_peak_165700	439	NM_020267	Trim44	16.8798	0	0	up
chr3	138077841	138078220	diffreps_peak_190637	379	ENSMUST00000163080	1110002E22Rik	1713.8	0	0	up
chr9	110634363	110634470	diffreps_peak_300029	107	NM_183276	Nbeal2	278.7	5.46479e-10	2.91842e-09	up
chr11	69369135	69369320	diffreps_peak_45937	185	NM_146019	Chd3	2.86617	3.65294e-11	2.22066e-10	up
chr11	108434125	108434220	diffreps_peak_54903	95	NM_029606	Cep112	195.4	2.08502e-07	8.63395e-07	up
chr17	29846381	29846650	diffreps_peak_124196	269	NM_001081160	Mdga1	186.2	4.05247e-07	1.63976e-06	up
chr2	26429373	26429516	diffreps_peak_156435	143	NM_153125	Sec16a	4.20368	1.27162e-08	6.0008e-08	up
chr13	97993901	97994182	diffreps_peak_80996	281	NM_012026	Arhgef28	426.9	1.54321e-14	1.24979e-13	up
chr19	3807381	3807760	diffreps_peak_143802	379	NM_001167889	Suv420h1	445.4	4.21885e-15	3.60185e-14	up
chr7	97842934	97843141	diffreps_peak_260843	207	ENSMUST00000033040	Pak1	575	0	0	up
chr18	37742281	37742660	diffreps_peak_137559	379	NM_033578	Pcdhgb6	19.2965	1.23338e-11	7.75161e-11	up
chr10	111296661	111297000	diffreps_peak_34455	339	NM_175489	Osbpl8	1223.1	0	0	up
chrX	105764278	105764400	diffreps_peak_308311	122	ENSMUST00000033581	Fgf16	19.708	6.70375e-12	4.32873e-11	up
chr8	46818901	46818908	diffreps_peak_273657	7	NM_008391	Irf2	278.7	5.46479e-10	2.91842e-09	up
chr15	66705204	66705354	diffreps_peak_102075	150	NM_009375	Tg	8.31611	4.51326e-11	2.68025e-10	up
chr1	38044703	38044835	diffreps_peak_2749	132	NM_198303	Eif5b	54.2203	0	0	up
chr5	31253861	31253968	diffreps_peak_215287	107	NM_026298	Ift172	630.6	0	0	up
chr3	108427259	108427389	diffreps_peak_187755	130	NM_011319	Sars	11.9248	6.23691e-07	2.49891e-06	up
chr16	57146029	57146146	diffreps_peak_116329	117	NM_138599	Tomm70a	11.5532	1.11022e-16	1.08282e-15	up
chr4	11534188	11534321	diffreps_peak_193351	133	NM_001081183	1110037F02Rik	889.8	0	0	up
chr18	50164801	50164851	diffreps_peak_139145	50	NM_008292	Hsd17b4	7.50653	4.63242e-11	2.75049e-10	up
chr5	139760653	139760800	diffreps_peak_230406	147	NM_026748	Ints1	445.4	4.21885e-15	3.60185e-14	up
chr16	23358921	23359300	diffreps_peak_112368	379	NM_145933	St6gal1	334.3	1.0653e-11	6.702e-11	up
chr4	45084489	45084604	diffreps_peak_196234	115	NM_001024142	Fbxo10	334.3	1.0653e-11	6.702e-11	up
chr5	64277915	64278044	diffreps_peak_218399	129	NM_019636	Tbc1d1	1010.1	0	0	up
chr6	87042845	87043005	diffreps_peak_241095	160	NM_013528	Gfpt1	1186	0	0	up
chr7	127908721	127909120	diffreps_peak_265885	399	NM_009739	Bckdk	741.7	0	0	up
chr11	115850626	115850919	diffreps_peak_55940	293	NM_145438	Llgl2	33.9548	0	0	up
chr5	102845881	102846169	diffreps_peak_222635	288	uc008yiz.1	Arhgap24	167.6	1.5361e-06	5.82525e-06	up
chr2	112634041	112634440	diffreps_peak_166634	399	ENSMUST00000003705	Aven	778.7	0	0	up
chr17	12219141	12219645	diffreps_peak_120981	504	ENSMUST00000024594	Agpat4	6.45466	2.22045e-16	2.13071e-15	up
chr6	35522681	35522795	diffreps_peak_236174	114	NM_008098	Mtpn	473.2	6.66134e-16	6.1087e-15	up
chr2	25444541	25444669	diffreps_peak_156125	128	NM_007379	Abca2	3.35217	5.99971e-06	2.1325e-05	up
chr8	122466541	122467160	diffreps_peak_284150	619	NM_001033142	Rnf166	7.9484	0	0	up
chr4	123455357	123455380	diffreps_peak_204338	23	NM_001199136	Macf1	13.4276	5.4623e-14	4.25999e-13	up
chr14	63606502	63606600	diffreps_peak_91401	98	ENSMUST00000119973	Xkr6	426.9	1.54321e-14	1.24979e-13	up
chr7	79821802	79822376	diffreps_peak_258967	574	NM_008486	Anpep	584.3	0	0	up
chr1	34086241	34086303	diffreps_peak_1970	62	NM_133833	Dst	4.26408	0	0	up
chr16	16474341	16474383	diffreps_peak_111075	42	NM_139232	Fgd4	343.6	5.53424e-12	3.57877e-11	up
chr9	7999081	7999460	diffreps_peak_286131	379	uc009odg.2	Yap1	371.3	7.77378e-13	5.44925e-12	up
chr4	41499381	41499690	diffreps_peak_195257	309	NM_001085515	AI464131	658.3	0	0	up
chr17	34580941	34581172	diffreps_peak_125359	231	NM_010929	Notch4	3.22321	3.72248e-09	1.86348e-08	up
chr13	59460541	59460629	diffreps_peak_77602	88	NM_023328	Agtpbp1	17.0664	0	0	up
chr9	70124923	70125197	diffreps_peak_294571	274	NM_029784	Fam81a	649.1	0	0	up
chr8	84910685	84911020	diffreps_peak_278466	335	NM_010062	Dnase2a	6.92272	0	0	up
chr17	27145061	27145322	diffreps_peak_123417	261	NM_173027	Ip6k3	176.9	7.88508e-07	3.13718e-06	up
chr8	111171229	111171318	diffreps_peak_282036	89	NM_009149	Glg1	5.65247	2.66454e-15	2.31841e-14	up
chr7	139101161	139101740	diffreps_peak_267392	579	NM_011993	Dpysl4	1241.6	0	0	up
chr5	90300021	90300145	diffreps_peak_221111	124	NM_030886	Ankrd17	82.4661	0	0	up
chr10	80027032	80027160	diffreps_peak_30520	128	NM_027521	Hmha1	362.1	1.49503e-12	1.0204e-11	up
chr3	95901092	95901272	diffreps_peak_185557	180	NM_011797	Car14	63.1327	0	0	up
chr13	67069397	67069880	diffreps_peak_78408	483	NM_001012325	Zfp708	260.2	2.03817e-09	1.02582e-08	up
chr1	152557402	152557587	diffreps_peak_15013	185	NM_016846	Rgl1	3.76706	1.83091e-08	8.5731e-08	up
chr3	158054580	158054668	diffreps_peak_192496	88	NM_024194	Lrrc40	843.5	0	0	up
chr5	73194761	73195113	diffreps_peak_219658	352	ENSMUST00000171179	Fryl	260.2	2.03817e-09	1.02582e-08	up
chr18	39245282	39245341	diffreps_peak_138096	59	NM_175164	Arhgap26	306.5	7.61544e-11	4.48391e-10	up
chr15	79546441	79546741	diffreps_peak_104245	300	NM_199080	Ddx17	27.7485	0	0	up
chr7	65970541	65970659	diffreps_peak_257608	118	NM_011048	Pcsk6	519.5	0	0	up
chr7	108924121	108924520	diffreps_peak_262691	399	NM_175532	Nlrp10	815.7	0	0	up
chr17	44248719	44249040	diffreps_peak_126828	321	uc008cpx.1	Clic5	4.4587	1.44329e-14	1.18808e-13	up
chr11	75634841	75635260	diffreps_peak_47547	419	uc007kej.1	Inpp5k	186.2	4.05247e-07	1.63976e-06	up
chr6	83551943	83552056	diffreps_peak_240366	113	NM_024239	Stambp	7.23813	0	0	up
chr9	99649554	99649617	diffreps_peak_297833	63	NM_028258	Dzip1l	232.5	1.4746e-08	6.92167e-08	up
chr11	53332301	53332660	diffreps_peak_42821	359	NM_026479	Zcchc10	20.5265	1.97686e-12	1.3457e-11	up
chr1	134986761	134987140	diffreps_peak_13330	379	NM_001033409	Lgr6	1639.7	0	0	up
chr1	181919324	181919629	diffreps_peak_19339	305	NM_008680	Enah	2.40789	2.35277e-08	1.09368e-07	up
chr1	151344497	151344740	diffreps_peak_14753	243	NM_054102	Ivns1abp	2.45706	0	0	up
chr16	92077001	92077300	diffreps_peak_118788	299	NM_017391	Slc5a3	18.8894	2.26776e-11	1.38382e-10	up
chr2	37472294	37472300	diffreps_peak_159379	6	NM_146121	Rabgap1	269.5	1.05509e-09	5.54397e-09	up
chr17	56601226	56601366	diffreps_peak_128767	140	NM_001163300	Safb	2.53328	1.5e-09	7.86471e-09	up
chr19	10627125	10627235	diffreps_peak_145965	110	NM_015735	Ddb1	49.2035	0	0	up
chr9	107348721	107349120	diffreps_peak_298998	399	NM_175486	6430571L13Rik	297.3	1.46821e-10	8.29314e-10	up
chr13	60176881	60177535	diffreps_peak_77778	654	NM_008086	Gas1	10.9696	0	0	up
chr16	30338431	30338541	diffreps_peak_113097	110	NM_001128094	Atp13a3	399.1	1.09468e-13	8.27807e-13	up
chr1	131286921	131287200	diffreps_peak_12382	279	NM_001081011	Srgap2	158.4	2.99649e-06	1.11741e-05	up
chr2	120688912	120689016	diffreps_peak_167686	104	ENSMUST00000140843	Stard9	1260.1	0	0	up
chr5	123558613	123558813	diffreps_peak_227255	200	NM_029929	Vps33a	4.23985	2.02061e-14	1.6334e-13	up
chr10	24902002	24902208	diffreps_peak_23806	206	NM_027347	Med23	1371.2	0	0	up
chr12	84443728	84443788	diffreps_peak_66225	60	NM_134042	Aldh6a1	186.2	4.05247e-07	1.63976e-06	up
chr9	21184381	21184551	diffreps_peak_287135	170	uc009okk.1	Pde4a	3.59077	8.56772e-11	5.03826e-10	up
chr6	29405870	29406191	diffreps_peak_234925	321	NM_145574	Ccdc136	389.8	2.10387e-13	1.5283e-12	up
chr5	65652387	65652533	diffreps_peak_218684	146	NM_001081321	Pds5a	3.03736	4.35785e-06	1.61907e-05	up
chr16	35860161	35860666	diffreps_peak_114292	505	uc007zbt.2	Parp14	797.2	0	0	up
chr9	96320381	96320600	diffreps_peak_297457	219	NM_178667	Tfdp2	241.7	7.61926e-09	3.692e-08	up
chr5	33335571	33335645	diffreps_peak_215711	74	NM_021500	Maea	9.61273	2.31184e-11	1.41054e-10	up
chr18	24585125	24585503	diffreps_peak_135744	378	NM_139143	Slc39a6	1102.7	0	0	up
chr18	37737361	37738000	diffreps_peak_137557	639	NM_033592	Pcdhga9	676.8	0	0	up
chr11	69991142	69991480	diffreps_peak_46260	338	ENSMUST00000018711	Gabarap	528.7	0	0	up
chr7	143521400	143521430	diffreps_peak_268335	30	NM_008672	Nap1l4	7.39908	8.43769e-15	7.08873e-14	up
chr10	128386100	128386212	diffreps_peak_36705	112	NM_172790	Ankrd52	288	2.8319e-10	1.57592e-09	up
chr11	79580921	79581260	diffreps_peak_48781	339	NM_010897	Nf1	445.4	4.21885e-15	3.60185e-14	up
chr1	97769854	97770220	diffreps_peak_10031	366	ENSMUST00000042509	Ppip5k2	2.11139	4.42096e-07	1.78782e-06	up
chr14	66770584	66770800	diffreps_peak_91955	216	NM_001271761	Adra1a	260.2	2.03817e-09	1.02582e-08	up
chr6	47835781	47835920	diffreps_peak_237372	139	NM_027477	Zfp398	176.9	7.88508e-07	3.13718e-06	up
chr3	116293821	116294086	diffreps_peak_188217	265	NM_001080818	Cdc14a	769.4	0	0	up
chr7	99588894	99588954	diffreps_peak_261232	60	NM_177231	Arrb1	149.1	5.85402e-06	2.08107e-05	up
chr5	135056027	135056060	diffreps_peak_229251	33	NM_025375	Wbscr22	315.8	3.95171e-11	2.36335e-10	up
chr8	84677141	84677252	diffreps_peak_278295	111	NM_025788	Nacc1	787.9	0	0	up
chr12	102283081	102283326	diffreps_peak_68062	245	NM_177620	Rin3	7.68569	0	0	up
chr1	151709096	151709204	diffreps_peak_14861	108	NM_022018	Fam129a	297.3	1.46821e-10	8.29314e-10	up
chr17	48365507	48365593	diffreps_peak_127802	86	NM_027763	Treml1	538	0	0	up
chr18	54987781	54988000	diffreps_peak_139508	219	NM_175751	Zfp608	33.2257	0	0	up
chr8	121550481	121550860	diffreps_peak_283860	379	NM_133765	Fbxo31	14.6144	0	0	up
chrX	48379081	48379330	diffreps_peak_304538	249	NM_178782	Bcorl1	2.37575	5.65419e-07	2.26907e-06	up
chr7	122594965	122595060	diffreps_peak_264817	95	NM_008855	Prkcb	584.3	0	0	up
chr2	140129199	140129287	diffreps_peak_170402	88	NM_001081090	Esf1	334.3	1.0653e-11	6.702e-11	up
chr1	150398599	150398673	diffreps_peak_14526	74	NM_133780	Tpr	3.21513	8.12144e-09	3.93327e-08	up
chr1	170960821	170961080	diffreps_peak_17612	259	NM_010187	Fcgr2b	32.2542	2.90592e-11	1.76915e-10	up
chr17	42845341	42845479	diffreps_peak_126475	138	NM_009847	Cd2ap	8.16819	7.08322e-14	5.4279e-13	up
chr16	90221021	90221220	diffreps_peak_118354	199	uc029syr.1	Sod1	241.7	7.61926e-09	3.692e-08	up
chr2	155551221	155551640	diffreps_peak_172378	419	uc008nkt.1	Acss2	9.43995	7.10543e-15	6.00638e-14	up
chrX	72929623	72929720	diffreps_peak_305776	97	NM_010941	Nsdhl	269.5	1.05509e-09	5.54397e-09	up
chr13	48816434	48816554	diffreps_peak_76101	120	NM_011078	Phf2	5.60315	2.02394e-13	1.52264e-12	up
chr10	42197161	42197540	diffreps_peak_25604	379	NM_019740	Foxo3	4.74684	1.04534e-11	6.68255e-11	up
chr10	62569581	62569642	diffreps_peak_27585	61	NM_028197	2510003E04Rik	167.6	1.5361e-06	5.82525e-06	up
chr14	57585866	57585980	diffreps_peak_90584	114	NM_020506	Xpo4	186.2	4.05247e-07	1.63976e-06	up
chr9	119539523	119539580	diffreps_peak_301468	57	NM_021544	Scn5a	5.40635	6.66134e-16	6.1087e-15	up
chr14	36900761	36900845	diffreps_peak_88219	84	NM_027045	Ccser2	4.89893	1.31723e-09	6.91065e-09	up
chr2	30345321	30345427	diffreps_peak_157555	106	NM_139302	Sh3glb2	2.40173	7.67776e-06	2.72366e-05	up
chr17	12876781	12877040	diffreps_peak_121275	259	NM_030726	Mrgprh	149.1	5.85402e-06	2.08107e-05	up
chr9	27323241	27323359	diffreps_peak_288089	118	NM_001033323	Igsf9b	1130.5	0	0	up
chr9	113899481	113899599	diffreps_peak_300419	118	NM_029633	Clasp2	565.8	0	0	up
chr9	65730975	65731201	diffreps_peak_293578	226	NM_172536	Zfp609	9.01976	2.83962e-12	1.91221e-11	up
chr8	40307941	40308410	diffreps_peak_272838	469	ENSMUST00000068999	Micu3	556.5	0	0	up
chr13	46700988	46701087	diffreps_peak_75792	99	NM_175749	Nup153	8.58681	0	0	up
chr8	41348087	41348100	diffreps_peak_273069	13	NM_019734	Asah1	204.7	1.07383e-07	4.60612e-07	up
chr11	58955401	58956080	diffreps_peak_43719	679	uc007jct.1	Hist3h2a	1408.2	0	0	up
chr5	115552977	115553126	diffreps_peak_225365	149	NM_011223	Pxn	297.3	1.46821e-10	8.29314e-10	up
chr6	70876821	70876872	diffreps_peak_239270	51	NM_010121	Eif2ak3	10.6947	3.6507e-06	1.35905e-05	up
chr9	87730981	87731440	diffreps_peak_296630	459	ENSMUST00000181359	D030062O11Rik	223.2	2.85593e-08	1.30314e-07	up
chr15	12373181	12373500	diffreps_peak_97571	319	NM_001081064	Pdzd2	1056.4	0	0	up
chr10	128545081	128545538	diffreps_peak_36814	457	NM_134003	Zc3h10	862	0	0	up
chr3	83766801	83767043	diffreps_peak_183159	242	NM_009144	Sfrp2	176.9	7.88508e-07	3.13718e-06	up
chrX	101547932	101548060	diffreps_peak_307950	128	NM_001290729	Taf1	3.06957	2.80286e-07	1.15806e-06	up
chr9	110562936	110563014	diffreps_peak_299996	78	NM_001081340	Setd2	306.5	7.61544e-11	4.48391e-10	up
chr3	34081201	34081354	diffreps_peak_179446	153	NM_026332	Dnajc19	213.9	5.53552e-08	2.44362e-07	up
chr4	103365972	103366200	diffreps_peak_201472	228	NM_025909	Oma1	760.2	0	0	up
chr15	81771737	81771896	diffreps_peak_104836	159	NM_001081016	Zc3h7b	6.68535	1.28383e-10	7.37606e-10	up
chr17	63934289	63934412	diffreps_peak_129461	123	NM_001037997	Fer	389.8	2.10387e-13	1.5283e-12	up
chr11	60407293	60407391	diffreps_peak_44451	98	NM_145427	Atpaf2	6.75091	2.66752e-07	1.10271e-06	up
chr4	43927145	43927286	diffreps_peak_196017	141	NM_016678	Reck	565.8	0	0	up
chr4	118377663	118377775	diffreps_peak_203557	112	NM_198170	Szt2	260.2	2.03817e-09	1.02582e-08	up
chr18	43332881	43333013	diffreps_peak_138433	132	NM_009468	Dpysl3	815.7	0	0	up
chr7	81618781	81618905	diffreps_peak_259621	124	uc009icg.2	Homer2	16.5593	7.79736e-06	2.76509e-05	up
chr1	91308292	91308441	diffreps_peak_9234	149	ENSMUST00000124832	Scly	288	2.8319e-10	1.57592e-09	up
chr1	90214061	90214480	diffreps_peak_8976	419	NM_007722	Ackr3	3.68463	0	0	up
chr1	75169764	75169916	diffreps_peak_6989	152	NM_026846	Zfand2b	4.83777	2.25042e-13	1.63409e-12	up
chr11	101567094	101567100	diffreps_peak_53049	6	NM_008676	Nbr1	38.5531	0	0	up
chr6	8509981	8510319	diffreps_peak_233373	338	NM_133236	Glcci1	288	2.8319e-10	1.57592e-09	up
chr9	21238801	21239180	diffreps_peak_287165	379	NM_016679	Keap1	371.3	7.77378e-13	5.44925e-12	up
chr2	53122487	53122651	diffreps_peak_160645	164	NM_172409	Fmnl2	315.8	3.95171e-11	2.36335e-10	up
chr3	129321359	129321500	diffreps_peak_189732	141	NM_007934	Enpep	4.03865	1.46353e-08	6.90244e-08	up
chr1	134489641	134490200	diffreps_peak_13170	559	NM_153128	Klhl12	2.96276	0	0	up
chr4	118153201	118153310	diffreps_peak_203484	109	NM_172382	Kdm4a	251	3.9395e-09	1.96139e-08	up
chr10	9825369	9825448	diffreps_peak_22077	79	NM_001081344	Stxbp5	9.19843	2.15383e-14	1.73032e-13	up
chr14	49052297	49052392	diffreps_peak_89278	95	NM_207214	Exoc5	22.839	5.38396e-08	2.38777e-07	up
chr7	127922158	127922248	diffreps_peak_265894	90	NM_026370	Kat8	547.2	0	0	up
chr11	50814041	50814460	diffreps_peak_42477	419	NM_013922	Zfp354c	278.7	5.46479e-10	2.91842e-09	up
chr4	134127481	134127740	diffreps_peak_206577	259	NM_080559	Sh3bgrl3	7.54801	0	0	up
chr2	30003314	30003400	diffreps_peak_157368	86	NM_001076554	Sptan1	6.68535	1.28383e-10	7.37606e-10	up
chr4	108234641	108234920	diffreps_peak_202103	279	NM_001033634	Zyg11b	8.15181	0	0	up
chr2	166854904	166855013	diffreps_peak_174512	109	NM_001085495	Arfgef2	436.1	7.99361e-15	6.71832e-14	up
chr9	113685306	113685438	diffreps_peak_300354	132	NM_001164677	Pdcd6ip	2.68804	4.32843e-11	2.58521e-10	up
chr4	152312070	152312256	diffreps_peak_211131	186	NM_001033489	Rnf207	4.70156	0	0	up
chr17	35015861	35016030	diffreps_peak_125670	169	uc008cey.2	Vars	4.68073	1.02812e-07	4.48792e-07	up
chr16	31455027	31455180	diffreps_peak_113288	153	NM_175177	Bdh1	16.6569	0	0	up
chr12	79089241	79089700	diffreps_peak_65044	459	uc007nzu.1	9230116L04Rik	315.8	3.95171e-11	2.36335e-10	up
chr6	13594943	13595086	diffreps_peak_233671	143	NM_028990	Tmem168	269.5	1.05509e-09	5.54397e-09	up
chr14	32060561	32060920	diffreps_peak_87689	359	ENSMUST00000022460	Galnt15	963.9	0	0	up
chr13	96614773	96614820	diffreps_peak_80875	47	NM_023420	Col4a3bp	278.7	5.46479e-10	2.91842e-09	up
chr1	74079201	74079313	diffreps_peak_6757	112	NM_027884	Tns1	491.7	2.22045e-16	2.13071e-15	up
chr5	67631486	67631575	diffreps_peak_219161	89	NM_009727	Atp8a1	278.7	5.46479e-10	2.91842e-09	up
chr2	68358813	68358879	diffreps_peak_162103	66	NM_016866	Stk39	3.336	4.8983e-11	2.90698e-10	up
chr7	122458043	122458172	diffreps_peak_264802	129	NM_008855	Prkcb	362.1	1.49503e-12	1.0204e-11	up
chr5	125118616	125118794	diffreps_peak_227916	178	NM_011424	Ncor2	6.79062	7.58287e-11	4.48391e-10	up
chr5	139767720	139767878	diffreps_peak_230417	158	NM_026748	Ints1	223.2	2.85593e-08	1.30314e-07	up
chr4	133422661	133423080	diffreps_peak_206372	419	NM_016981	Slc9a1	45.5932	6.66134e-16	6.1087e-15	up
chr4	151992241	151992592	diffreps_peak_210992	351	NM_172705	Phf13	8.84312	0	0	up
chr5	123961221	123961338	diffreps_peak_227399	117	NM_001134767	Ccdc62	945.3	0	0	up
chr7	19756130	19756240	diffreps_peak_252220	110	ENSMUST00000003061	Bcam	195.4	2.08502e-07	8.63395e-07	up
chr10	62770861	62771240	diffreps_peak_27652	379	uc007fjc.2	Ccar1	2.82896	3.98662e-07	1.63976e-06	up
chr17	23822141	23822520	diffreps_peak_122288	379	uc008atq.1	Srrm2	880.5	0	0	up
chr16	35956806	35956900	diffreps_peak_114332	94	NM_030253	Parp9	315.8	3.95171e-11	2.36335e-10	up
chr7	45632235	45632400	diffreps_peak_256023	165	NM_028544	Rasip1	3.0903	3.78032e-11	2.29774e-10	up
chr9	70503461	70503725	diffreps_peak_294673	264	NM_033604	Rnf111	241.7	7.61926e-09	3.692e-08	up
chr15	97246821	97247280	diffreps_peak_107391	459	NM_178114	Amigo2	352.8	2.87592e-12	1.91221e-11	up
chr14	50924663	50924860	diffreps_peak_89440	197	NM_133676	Osgep	5.3617	3.12058e-06	1.16328e-05	up
chr7	109908281	109908415	diffreps_peak_262843	134	uc009jem.1	Dennd5a	5.21339	8.88178e-16	8.12987e-15	up
chr12	108165062	108165172	diffreps_peak_68942	110	NM_028262	Setd3	28.3305	6.72536e-10	3.58612e-09	up
chr1	62738288	62738460	diffreps_peak_5384	172	NM_010939	Nrp2	278.7	5.46479e-10	2.91842e-09	up
chr3	86323728	86323821	diffreps_peak_183554	93	NM_030695	Lrba	389.8	2.10387e-13	1.5283e-12	up
chr9	123576976	123577056	diffreps_peak_302236	80	NM_030692	Sacm1l	269.5	1.05509e-09	5.54397e-09	up
chr1	172195841	172196393	diffreps_peak_17958	552	NM_153555	Dcaf8	8.42279	0	0	up
chr15	78766817	78766820	diffreps_peak_103918	3	NM_008595	Mfng	408.4	5.70655e-14	4.38104e-13	up
chr17	25645881	25646340	diffreps_peak_122940	459	uc008bbg.1	Lmf1	241.7	7.61926e-09	3.692e-08	up
chr16	21926321	21926470	diffreps_peak_112078	149	NM_172821	Map3k13	204.7	1.07383e-07	4.60612e-07	up
chr12	55124527	55124722	diffreps_peak_62546	195	NM_028527	Fam177a	2.6719	0	0	up
chr12	16688496	16688639	diffreps_peak_59336	143	NM_015764	Greb1	926.8	0	0	up
chrX	7594441	7595120	diffreps_peak_302522	679	NM_054039	Foxp3	38.2814	0	0	up
chr8	95760502	95760625	diffreps_peak_280265	123	NM_153164	Cnot1	4.23789	6.77236e-14	5.19245e-13	up
chr14	32340644	32340747	diffreps_peak_87763	103	NM_001081130	Ogdhl	18.5881	0	0	up
chr1	171234196	171234365	diffreps_peak_17731	169	ENSMUST00000079957	Fcer1g	510.2	0	0	up
chr5	125029119	125029269	diffreps_peak_227829	150	NM_011424	Ncor2	6.33743	0	0	up
chr7	44861648	44861758	diffreps_peak_255595	110	NM_021549	Pnkp	25.4425	1.22125e-15	1.09332e-14	up
chr9	35187801	35187930	diffreps_peak_288815	129	NM_054096	Tirap	195.4	2.08502e-07	8.63395e-07	up
chr9	42968041	42968300	diffreps_peak_289503	259	NM_027144	Arhgef12	1380.5	0	0	up
chr19	6988188	6988275	diffreps_peak_145121	87	NM_020566	Dnajc4	3.90277	1.44329e-15	1.29071e-14	up
chr9	48656841	48657371	diffreps_peak_290650	530	NM_001033324	Zbtb16	6.19078	0	0	up
chr4	56947141	56947437	diffreps_peak_197620	296	ENSMUST00000068792	Tmem245	2.47281	5.25759e-07	2.11063e-06	up
chr2	180714689	180714800	diffreps_peak_176836	111	NM_029607	Gid8	2.5128	2.575e-11	1.57031e-10	up
chr10	121626104	121626316	diffreps_peak_35573	212	NM_001081056	Xpot	9.77706	0	0	up
chr10	78273481	78273775	diffreps_peak_30105	294	NM_053014	Agpat3	2.52766	1.23568e-11	7.76598e-11	up
chr11	69348392	69348610	diffreps_peak_45904	218	uc007jpx.3	Chd3	2.30872	2.89293e-10	1.60952e-09	up
chr7	127033468	127033660	diffreps_peak_265529	192	NM_145588	Kif22	334.3	1.0653e-11	6.702e-11	up
chr9	106212731	106212836	diffreps_peak_298761	105	NM_011876	Twf2	2.0597	2.37791e-10	1.33123e-09	up
chr7	97062568	97062940	diffreps_peak_260613	372	NM_153591	Nars2	463.9	1.11022e-15	9.94655e-15	up
chr1	185246635	185246784	diffreps_peak_19742	149	NM_001163754	Rab3gap2	389.8	2.10387e-13	1.5283e-12	up
chr6	83189547	83189745	diffreps_peak_240217	198	NM_007835	Dctn1	4.03653	0	0	up
chr19	43736001	43736260	diffreps_peak_150340	259	NM_144874	Cox15	1000.9	0	0	up
chr18	6065704	6065820	diffreps_peak_133901	116	NM_029277	Arhgap12	426.9	1.54321e-14	1.24979e-13	up
chr13	11554141	11554380	diffreps_peak_71338	239	NM_023868	Ryr2	2.23797	0	0	up
chr6	108175987	108176161	diffreps_peak_243855	174	NM_145937	Sumf1	417.6	2.9754e-14	2.37247e-13	up
chr4	152009641	152009963	diffreps_peak_211001	322	NM_001033352	Klhl21	3.85045	0	0	up
chr6	122833680	122833876	diffreps_peak_246532	196	NM_021899	Foxj2	12.3407	0	0	up
chr5	3812741	3812857	diffreps_peak_212200	116	NM_030675	Krit1	260.2	2.03817e-09	1.02582e-08	up
chr8	124902721	124903040	diffreps_peak_284997	319	NM_001111141	Sprtn	334.3	1.0653e-11	6.702e-11	up
chr9	85690208	85690341	diffreps_peak_296398	133	NM_001081282	Ibtk	14.0851	0	0	up
chr9	95493702	95493817	diffreps_peak_297253	115	NM_026476	U2surp	565.8	0	0	up
chr7	144461301	144461308	diffreps_peak_268466	7	NM_007803	Cttn	241.7	7.61926e-09	3.692e-08	up
chr2	128782522	128782615	diffreps_peak_169024	93	NM_008587	Mertk	556.5	0	0	up
chr10	70097120	70097581	diffreps_peak_28865	461	NM_001111121	Ccdc6	889.8	0	0	up
chrX	71962623	71962779	diffreps_peak_305729	156	ENSMUST00000126362	Prrg3	278.7	5.46479e-10	2.91842e-09	up
chr2	131918027	131918540	diffreps_peak_169632	513	NM_001278256	Prnp	630.6	0	0	up
chr8	85942191	85942220	diffreps_peak_278762	29	NM_199446	Phkb	11.1244	3.274e-11	1.99124e-10	up
chr4	135345521	135345780	diffreps_peak_206940	259	uc008vgg.2	Srrm1	352.8	2.87592e-12	1.91221e-11	up
chr11	68791862	68792034	diffreps_peak_45701	172	NM_175260	Myh10	36.5044	0	0	up
chr7	135168362	135168514	diffreps_peak_267097	152	NM_001033420	Dock1	3.41835	1.58917e-08	7.45132e-08	up
chr11	53283528	53283640	diffreps_peak_42807	112	NM_008300	Hspa4	787.9	0	0	up
chrX	134149961	134150480	diffreps_peak_309115	519	NM_183319	Xkrx	186.2	4.05247e-07	1.63976e-06	up
chr17	34970461	34971520	diffreps_peak_125640	1059	NM_010479	Hspa1a	24.8193	0	0	up
chr8	109561299	109561407	diffreps_peak_281581	108	NM_178380	Dhx38	10.6947	3.6507e-06	1.35905e-05	up
chr13	23807026	23807240	diffreps_peak_73040	214	NM_144836	Slc17a2	1297.1	0	0	up
chr4	109202104	109202272	diffreps_peak_202369	168	NM_133885	Osbpl9	1260.1	0	0	up
chr1	37895329	37895410	diffreps_peak_2710	81	NM_027098	Mrpl30	2.92544	1.11022e-15	9.94655e-15	up
chr16	32470050	32470239	diffreps_peak_113521	189	NM_009981	Pcyt1a	9.01487	8.88178e-16	8.12987e-15	up
chr2	154692548	154692675	diffreps_peak_172133	127	NM_029362	Chmp4b	3.02277	3.91947e-09	1.96139e-08	up
chrX	105830881	105831020	diffreps_peak_308332	139	NM_009530	Atrx	19.708	6.70375e-12	4.32873e-11	up

## Sheet: down.KO_vs_WT
Supplementary Table 2. List of differentially methylated RNA sites in HNEAP knockout mice heart compared to WT heart.
bed format information of differentially methylated RNA sites				differentially methylated RNA			comparison information
chrom	txStart	txEnd	PeakID	Peak_length	transcript_id	GeneName	Foldchange	P_value	FDR	Regulation
chr17	57211571	57211735	diffreps_peak_128967	164	NM_009778	C3	5.18876	2.18714e-12	1.47944e-11	down
chr6	86681590	86681703	diffreps_peak_240986	113	NM_025665	Snrnp27	22.1763	0	0	down
chr2	59699347	59699427	diffreps_peak_161142	80	NM_198294	Tanc1	281.8	4.38919e-10	2.38518e-09	down
chr6	89334861	89335005	diffreps_peak_241610	144	NM_008881	Plxna1	173.8	9.84652e-07	3.81598e-06	down
chr12	101999372	101999540	diffreps_peak_68043	168	NM_016856	Cpsf2	1005.5	0	0	down
chr3	148821279	148821408	diffreps_peak_191528	129	NM_001081298	Adgrl2	260.2	2.03817e-09	1.02582e-08	down
chrX	73353220	73353760	diffreps_peak_305818	540	NM_031494	Zfp275	10.0698	1.48767e-10	8.40223e-10	down
chr11	119344361	119344820	diffreps_peak_56961	459	NM_018822	Sgsh	11.1282	9.75567e-06	3.45171e-05	down
chr2	76675521	76675634	diffreps_peak_163271	113	NM_031256	Plekha3	681.5	0	0	down
chr9	107620419	107620462	diffreps_peak_299098	43	NM_008138	Gnai2	4.21643	0	0	down
chr7	24889041	24889640	diffreps_peak_252694	599	uc009fqr.1	Rps19	724.7	0	0	down
chr15	73126446	73126534	diffreps_peak_102563	88	NM_153178	Ago2	389.8	2.10387e-13	1.5283e-12	down
chr11	4139738	4139860	diffreps_peak_37458	122	uc007huj.1	Rnf215	497.9	1.11022e-16	1.08282e-15	down
chr3	132734346	132734409	diffreps_peak_190094	63	NM_001163455	Tbck	303.4	9.47775e-11	5.45799e-10	down
chr1	85327256	85327366	diffreps_peak_8048	110	uc007btg.2	Csprs	638.3	0	0	down
chr17	83814635	83814760	diffreps_peak_132306	125	NM_054082	Mta3	713.9	0	0	down
chr2	73431841	73432260	diffreps_peak_162902	419	NM_153138	Wipf1	22.0018	0	0	down
chr5	149194161	149194440	diffreps_peak_232319	279	NM_001013378	Uspl1	2323.3	0	0	down
chr9	107570161	107570700	diffreps_peak_299043	539	NM_010489	Hyal2	2193.7	0	0	down
chr11	97033318	97033499	diffreps_peak_51671	181	NM_146027	Scrn2	325	2.05138e-11	1.25297e-10	down
chr18	49894081	49894297	diffreps_peak_139043	216	NM_001081371	Dmxl1	29.4563	3.51635e-09	1.76074e-08	down
chr6	49075101	49075264	diffreps_peak_237649	163	NM_029353	Malsu1	497.9	1.11022e-16	1.08282e-15	down
chr2	127049259	127049562	diffreps_peak_168742	303	NM_175550	Ap4e1	649.1	0	0	down
chr7	83883441	83884341	diffreps_peak_259829	900	NM_030705	Mesdc1	7.05122	0	0	down
chr3	152422661	152422771	diffreps_peak_191953	110	NM_001080755	Zzz3	584.3	0	0	down
chr8	27127459	27127519	diffreps_peak_271757	60	NM_025686	Brf2	389.8	2.10387e-13	1.5283e-12	down
chr8	107076441	107076820	diffreps_peak_281278	379	NM_001083118	Terf2	32.7333	0	0	down
chr2	26365161	26365580	diffreps_peak_156376	419	NM_172339	Snapc4	152.2	4.68199e-06	1.69632e-05	down
chr10	80544002	80544116	diffreps_peak_30837	114	NM_025852	Rexo1	465.5	9.99201e-16	9.09958e-15	down
chr11	31085381	31085860	diffreps_peak_40378	479	uc007iie.1	Asb3	152.2	4.68199e-06	1.69632e-05	down
chr10	78581055	78581240	diffreps_peak_30214	185	uc007fxw.1	Ilvbl	195.4	2.08502e-07	8.63395e-07	down
chr17	33528881	33529440	diffreps_peak_124961	559	uc008bym.2	Adamts10	6.81944	1.40761e-11	8.83869e-11	down
chr8	107554980	107555101	diffreps_peak_281385	121	NM_025830	Wwp2	249.4	4.39711e-09	2.17435e-08	down
chr10	120215540	120215649	diffreps_peak_35273	109	NM_026617	Tmbim4	379	4.50973e-13	3.22376e-12	down
chr17	73169495	73169640	diffreps_peak_130787	145	NM_001081071	Lclat1	227.8	2.05197e-08	9.54553e-08	down
chr7	25235552	25235740	diffreps_peak_252793	188	NM_001031667	Gsk3a	7.28847	0	0	down
chr19	9004901	9005120	diffreps_peak_145673	219	NM_009643	Ahnak	2.77127	0	0	down
chr11	59081794	59081940	diffreps_peak_43906	146	NM_199152	Obscn	2.61513	5.36299e-09	2.64771e-08	down
chr12	84396678	84396982	diffreps_peak_66200	304	uc007ofd.2	Entpd5	638.3	0	0	down
chr6	121405021	121405480	diffreps_peak_246349	459	uc009dop.1	Iqsec3	1102.7	0	0	down
chr7	127253804	127254280	diffreps_peak_265580	476	NM_177362	Zfp771	778.7	0	0	down
chr10	76382019	76382120	diffreps_peak_29556	101	NM_008787	Pcnt	5.13642	3.70618e-07	1.52687e-06	down
chr5	129866901	129867025	diffreps_peak_228365	124	NM_011079	Phkg1	346.6	4.44922e-12	2.89509e-11	down
chr10	80021545	80021740	diffreps_peak_30517	195	uc007gbe.2	Hmha1	271	9.45483e-10	4.99693e-09	down
chr7	80092361	80092560	diffreps_peak_259073	199	NM_175433	Zfp710	433	9.99201e-15	8.24288e-14	down
chr1	93773769	93773868	diffreps_peak_9798	99	NM_174874	Atg4b	163	2.14506e-06	8.06423e-06	down
chrX	53357621	53357827	diffreps_peak_304850	206	NM_027409	Mospd1	681.5	0	0	down
chrX	73673741	73674050	diffreps_peak_305855	309	NM_133987	Slc6a8	2.62613	0	0	down
chr14	46846321	46846600	diffreps_peak_88862	279	uc007thk.1	Cgrrf1	454.7	2.22045e-15	1.93461e-14	down
chr10	81385620	81385920	diffreps_peak_31322	300	ENSMUST00000121047	Dohh	10.7239	2.69229e-13	1.95249e-12	down
chr4	137926218	137926400	diffreps_peak_207681	182	NM_199307	Ece1	940.7	0	0	down
chr8	105334701	105335080	diffreps_peak_280820	379	ENSMUST00000098453	Tmem208	465.5	9.99201e-16	9.09958e-15	down
chr14	24475761	24475881	diffreps_peak_86211	120	NM_001081247	Polr3a	346.6	4.44922e-12	2.89509e-11	down
chr7	35689801	35690360	diffreps_peak_254804	559	NM_178704	Dpy19l3	843.5	0	0	down
chr17	67950885	67950900	diffreps_peak_130280	15	uc008dki.2	Arhgap28	173.8	9.84652e-07	3.81598e-06	down
chr18	67815881	67815995	diffreps_peak_141312	114	NM_027556	Cep192	163	2.14506e-06	8.06423e-06	down
chr12	83568848	83569063	diffreps_peak_65897	215	NM_183154	Zfyve1	227.8	2.05197e-08	9.54553e-08	down
chr11	6474801	6475420	diffreps_peak_38168	619	NM_011221	Purb	2.08357	0	0	down
chr2	147025194	147025306	diffreps_peak_171151	112	NM_011917	Xrn2	7.09027	6.09872e-08	2.68978e-07	down
chr5	90298539	90298580	diffreps_peak_221109	41	NM_030886	Ankrd17	260.2	2.03817e-09	1.02582e-08	down
chr2	34695485	34695600	diffreps_peak_158859	115	NM_025709	Gapvd1	735.5	0	0	down
chr1	9545941	9546700	diffreps_peak_365	759	NM_021511	Rrs1	3.04652	0	0	down
chr3	96158661	96158860	diffreps_peak_185650	199	NM_001025613	Otud7b	605.9	0	0	down
chr10	21307521	21307779	diffreps_peak_23512	258	uc007eop.1	Hbs1l	19.3553	0	0	down
chr2	69709752	69709940	diffreps_peak_162278	188	uc008jyj.1	Fastkd1	1037.9	0	0	down
chr11	115845373	115845532	diffreps_peak_55937	159	NM_145438	Llgl2	206.2	9.61492e-08	4.20096e-07	down
chr11	78568801	78568975	diffreps_peak_48529	174	NM_008702	Nlk	303.4	9.47775e-11	5.45799e-10	down
chr4	155715461	155715660	diffreps_peak_211791	199	uc008wej.2	Ssu72	6.7438	0	0	down
chr2	156780989	156781140	diffreps_peak_172794	151	NM_172118	Myl9	3.28342	5.55112e-16	5.13124e-15	down
chr9	54457623	54457798	diffreps_peak_291397	175	NM_172771	Dmxl2	357.4	2.07345e-12	1.40313e-11	down
chr12	104931281	104931660	diffreps_peak_68677	379	NM_172500	Syne3	29.4103	6.66134e-16	6.1087e-15	down
chr3	89341507	89341577	diffreps_peak_184448	70	NM_009614	Adam15	3.14961	4.62475e-12	3.00788e-11	down
chr1	46235247	46235460	diffreps_peak_3683	213	uc007awy.2	Dnah7b	281.8	4.38919e-10	2.38518e-09	down
chr13	83633221	83633440	diffreps_peak_79680	219	uc007rif.1	Mef2c	325	2.05138e-11	1.25297e-10	down
chr13	9550183	9550280	diffreps_peak_71152	97	NM_001081426	Dip2c	249.4	4.39711e-09	2.17435e-08	down
chr14	57035881	57036320	diffreps_peak_90516	439	NM_016975	Gja3	724.7	0	0	down
chr3	67374096	67374262	diffreps_peak_182071	166	NM_010801	Mlf1	19.2204	0	0	down
chr11	106820561	106820880	diffreps_peak_54401	319	NM_025481	Smurf2	821.9	0	0	down
chr1	75493921	75494057	diffreps_peak_7196	136	NM_178884	Obsl1	2.95366	7.65505e-07	3.06194e-06	down
chr15	67153042	67153170	diffreps_peak_102202	128	NM_009177	St3gal1	649.1	0	0	down
chr4	129628661	129629020	diffreps_peak_205409	359	NM_001005506	Txlna	18.8821	5.15068e-10	2.79497e-09	down
chr11	105673419	105673491	diffreps_peak_53995	72	NM_181071	Tanc2	217	4.43931e-08	1.97213e-07	down
chr7	104260117	104260218	diffreps_peak_262191	101	NM_030684	Trim34a	1534.8	0	0	down
chr7	132610641	132610830	diffreps_peak_266644	189	ENSMUST00000033241	Lhpp	379	4.50973e-13	3.22376e-12	down
chrX	159385661	159385960	diffreps_peak_310636	299	ENSMUST00000087143	Eif1ax	1297.1	0	0	down
chr12	40104926	40105076	diffreps_peak_61333	150	NM_009132	Scin	303.4	9.47775e-11	5.45799e-10	down
chr7	80755961	80756264	diffreps_peak_259332	303	uc009ibf.2	Iqgap1	152.2	4.68199e-06	1.69632e-05	down
chr1	135371681	135371996	diffreps_peak_13450	315	NM_175259	Shisa4	573.5	0	0	down
chr19	58799881	58799998	diffreps_peak_152986	117	NM_175199	Hspa12a	292.6	2.03896e-10	1.14253e-09	down
chr11	102318847	102319096	diffreps_peak_53301	249	NM_011551	Ubtf	5.43575	1.55824e-10	8.79835e-10	down
chr2	166069204	166069379	diffreps_peak_174358	175	NM_008679	Ncoa3	206.2	9.61492e-08	4.20096e-07	down
chr6	119990091	119990100	diffreps_peak_245962	9	NM_198703	Wnk1	940.7	0	0	down
chr8	69769120	69769247	diffreps_peak_275561	127	NM_177899	Zfp866	1653.6	0	0	down
chrX	85614561	85614960	diffreps_peak_307118	399	NM_025729	Tab3	465.5	9.99201e-16	9.09958e-15	down
chr2	109137340	109137532	diffreps_peak_166397	192	NM_029790	Mettl15	454.7	2.22045e-15	1.93461e-14	down
chr13	21396141	21396540	diffreps_peak_72750	399	NM_023685	Zkscan3	2.91128	4.35058e-09	2.16457e-08	down
chr11	72888996	72889220	diffreps_peak_46924	224	NM_001045536	Zzef1	173.8	9.84652e-07	3.81598e-06	down
chr4	118393445	118393616	diffreps_peak_203571	171	NM_198170	Szt2	605.9	0	0	down
chr17	50687761	50688140	diffreps_peak_128129	379	NM_013880	Plcl2	23.3179	1.67399e-12	1.14156e-11	down
chrX	163000061	163000158	diffreps_peak_310934	97	NM_018737	Ctps2	217	4.43931e-08	1.97213e-07	down
chr1	90785889	90785940	diffreps_peak_9020	51	NM_001243008	Col6a3	9.50599	9.54792e-15	8.0154e-14	down
chr7	112303587	112303660	diffreps_peak_263440	73	NM_177282	Mical2	9.38478	1.07949e-09	5.6714e-09	down
chr12	98771521	98771649	diffreps_peak_67383	128	NM_001160108	Zc3h14	541.1	0	0	down
chr18	39097629	39097725	diffreps_peak_138035	96	NM_175164	Arhgap26	616.7	0	0	down
chr9	56890057	56890540	diffreps_peak_291859	483	NM_139001	Cspg4	75.9385	0	0	down
chr2	132089095	132089400	diffreps_peak_169679	305	uc008mmh.1	Slc23a2	206.2	9.61492e-08	4.20096e-07	down
chr7	5095887	5095974	diffreps_peak_250580	87	uc009ezz.2	Epn1	2.93361	3.95003e-06	1.46961e-05	down
chr8	110632521	110632616	diffreps_peak_281786	95	NM_146216	Vac14	217	4.43931e-08	1.97213e-07	down
chr5	69578021	69578152	diffreps_peak_219292	131	NM_001038015	Gnpda2	487.1	2.22045e-16	2.13071e-15	down
chr18	4674141	4674560	diffreps_peak_133562	419	NM_001081963	9430020K01Rik	2.74049	0	0	down
chr4	125052461	125052780	diffreps_peak_204620	319	NM_145552	Gnl2	18.2184	0	0	down
chr10	33334981	33335014	diffreps_peak_24674	33	NM_029726	Trdn	4.46682	0	0	down
chr2	73156737	73156913	diffreps_peak_162856	176	NM_025942	Ola1	3.1044	3.7368e-09	1.87059e-08	down
chr7	113284998	113285156	diffreps_peak_263683	158	NM_007489	Arntl	217	4.43931e-08	1.97213e-07	down
chr9	107789607	107789705	diffreps_peak_299192	98	NM_011251	Rbm6	530.3	0	0	down
chr9	63757471	63757994	diffreps_peak_293144	523	NM_016769	Smad3	1567.2	0	0	down
chr6	4520623	4520879	diffreps_peak_232926	256	uc009avn.1	Col1a2	2.98923	2.2746e-09	1.14357e-08	down
chr7	125646473	125646733	diffreps_peak_265068	260	NM_207239	Gtf3c1	3.56248	7.62568e-12	4.91681e-11	down
chr5	120549925	120550042	diffreps_peak_226183	117	NM_145853	Tpcn1	227.8	2.05197e-08	9.54553e-08	down
chr9	79820081	79820540	diffreps_peak_295984	459	NM_001081243	Filip1	2.05237	0	0	down
chr2	84940980	84941027	diffreps_peak_164144	47	NM_021398	Slc43a3	357.4	2.07345e-12	1.40313e-11	down
chr13	29984127	29984260	diffreps_peak_73610	133	NM_001289920	E2f3	508.7	0	0	down
chr5	130212833	130212960	diffreps_peak_228486	127	NM_019983	Rabgef1	227.8	2.05197e-08	9.54553e-08	down
chr18	36287061	36287500	diffreps_peak_137235	439	NM_008989	Pura	5.52106	0	0	down
chr19	53242503	53242627	diffreps_peak_151677	124	NM_013758	Add3	3.52468	1.55054e-12	1.05809e-11	down
chr11	69914191	69914380	diffreps_peak_46206	189	NM_019726	Gps2	5.11597	5.27924e-09	2.60654e-08	down
chr6	119956061	119956196	diffreps_peak_245952	135	uc009dmv.2	Wnk1	4.24446	2.22045e-16	2.13071e-15	down
chr11	78275006	78275209	diffreps_peak_48453	203	NM_001002004	2610507B11Rik	2.24909	0	0	down
chr5	25832385	25832478	diffreps_peak_214583	93	NM_001004365	Actr3b	163	2.14506e-06	8.06423e-06	down
chr10	81370696	81370824	diffreps_peak_31301	128	NM_019757	Fzr1	8.76293	0	0	down
chr18	34690241	34690623	diffreps_peak_136794	382	NM_010280	Gfra3	217	4.43931e-08	1.97213e-07	down
chr3	57293012	57293102	diffreps_peak_181245	90	NM_008536	Tm4sf1	17.3032	0	0	down
chr10	115218550	115218654	diffreps_peak_34619	104	NM_025706	Tbc1d15	519.5	0	0	down
chr6	4518790	4518844	diffreps_peak_232922	54	NM_007743	Col1a2	4.21763	1.55431e-15	1.38871e-14	down
chr14	31171781	31172140	diffreps_peak_87433	359	NM_022656	Nisch	2.66232	0	0	down
chr2	28011241	28011349	diffreps_peak_156907	108	NM_015734	Col5a1	206.2	9.61492e-08	4.20096e-07	down
chr5	30913901	30914044	diffreps_peak_215107	143	NM_133918	Emilin1	4.84339	9.91805e-08	4.33237e-07	down
chr10	5020195	5020320	diffreps_peak_21350	125	NM_022027	Syne1	163	2.14506e-06	8.06423e-06	down
chr13	47067444	47067582	diffreps_peak_75962	138	NM_172262	Kdm1b	443.9	4.66294e-15	3.9573e-14	down
chr14	67023025	67023190	diffreps_peak_92022	165	NM_028032	Ppp2r2a	3.86776	4.84314e-07	1.94509e-06	down
chr8	70059281	70059405	diffreps_peak_275677	124	NM_027481	Sugp1	217	4.43931e-08	1.97213e-07	down
chr12	99915449	99915480	diffreps_peak_67630	31	NM_028354	Tdp1	735.5	0	0	down
chr7	4631801	4632220	diffreps_peak_250359	419	NM_172894	Ppp6r1	2.07624	3.32655e-07	1.37229e-06	down
chr14	103252408	103252526	diffreps_peak_94803	118	NM_207215	Mycbp2	400.6	9.81437e-14	7.46572e-13	down
chr18	11840201	11840533	diffreps_peak_134561	332	NM_022021	Cables1	18.3699	0	0	down
chr9	105467700	105467817	diffreps_peak_298635	117	NM_175025	Atp2c1	389.8	2.10387e-13	1.5283e-12	down
chr1	62795708	62796140	diffreps_peak_5422	432	NM_001077406	Nrp2	3.24686	1.21374e-07	5.20063e-07	down
chr14	30875801	30876220	diffreps_peak_87219	419	NM_028839	Tmem110	389.8	2.10387e-13	1.5283e-12	down
chr17	27193837	27193980	diffreps_peak_123430	143	NM_146075	Lemd2	238.6	9.49438e-09	4.49049e-08	down
chr12	12937181	12937440	diffreps_peak_58986	259	NM_008709	Mycn	227.8	2.05197e-08	9.54553e-08	down
chr10	117360439	117360555	diffreps_peak_35020	116	NM_001013391	Cpsf6	2.91316	2.59948e-12	1.75563e-11	down
chr17	57305662	57305708	diffreps_peak_129056	46	NM_011691	Vav1	508.7	0	0	down
chr3	58593521	58593546	diffreps_peak_181469	25	NM_001040396	Selt	1016.3	0	0	down
chr2	181645470	181645592	diffreps_peak_177085	122	NM_133701	Prpf6	757.1	0	0	down
chr9	53527172	53527337	diffreps_peak_291303	165	NM_007499	Atm	638.3	0	0	down
chr11	78513919	78514001	diffreps_peak_48505	82	NM_026389	Poldip2	3.26632	1.45984e-09	7.65549e-09	down
chr11	94473681	94474198	diffreps_peak_51103	517	NM_009783	Cacna1g	1502.4	0	0	down
chr13	17803601	17804220	diffreps_peak_72428	619	NM_027118	Cdk13	8.04779	2.55699e-09	1.28431e-08	down
chr7	46076074	46076158	diffreps_peak_256178	84	NM_153057	Nomo1	1253.9	0	0	down
chr9	66504587	66504680	diffreps_peak_293790	93	NM_145617	Herc1	335.8	9.55125e-12	6.11199e-11	down
chr17	75310181	75310278	diffreps_peak_131144	97	NM_019919	Ltbp1	303.4	9.47775e-11	5.45799e-10	down
chr7	30555440	30555608	diffreps_peak_254198	168	NM_029377	Lin37	7.85791	5.15143e-14	4.02027e-13	down
chr7	29830861	29831280	diffreps_peak_254010	419	NM_146185	Zfp790	1988.4	0	0	down
chr10	116950259	116950380	diffreps_peak_34916	121	NM_001003950	Rab3ip	757.1	0	0	down
chr9	21104881	21105183	diffreps_peak_287103	302	NM_018793	Tyk2	411.4	4.58522e-14	3.58166e-13	down
chr14	25663481	25663700	diffreps_peak_86430	219	NM_183208	Zmiz1	9.70406	0	0	down
chr17	66685613	66685739	diffreps_peak_129868	126	NM_008984	Ptprm	30.9361	0	0	down
chr13	55277531	55277620	diffreps_peak_77044	89	NM_008739	Nsd1	1329.6	0	0	down
chr8	27156561	27156669	diffreps_peak_271768	108	NM_029423	Rab11fip1	551.9	0	0	down
chr11	5015605	5015741	diffreps_peak_37717	136	NM_007454	Ap1b1	508.7	0	0	down
chr18	38268761	38269211	diffreps_peak_137809	450	NM_017378	Pcdh12	18.7111	0	0	down
chr13	81544467	81544644	diffreps_peak_79576	177	NM_054053	Adgrv1	843.5	0	0	down
chr13	111706001	111706087	diffreps_peak_82796	86	NM_172593	Mier3	23.05	0	0	down
chr12	86882841	86883620	diffreps_peak_66741	779	NM_145836	Irf2bpl	3479	0	0	down
chr8	12947918	12948186	diffreps_peak_269667	268	uc009kwm.1	Mcf2l	325	2.05138e-11	1.25297e-10	down
chr13	54585281	54585424	diffreps_peak_76875	143	NM_178605	Nop16	55.6796	0	0	down
chr5	122742061	122742228	diffreps_peak_226952	167	uc008zmc.2	Camkk2	713.9	0	0	down
chr17	70975458	70975480	diffreps_peak_130431	22	NM_023402	Myl12b	4.27991	5.52842e-06	1.99993e-05	down
chr12	101894261	101894427	diffreps_peak_67999	166	NM_028446	Trip11	18.0382	2.2593e-13	1.64036e-12	down
chr11	80355501	80355880	diffreps_peak_48954	379	NM_139228	Rhbdl3	12.6354	3.33067e-16	3.14312e-15	down
chr15	44405809	44405992	diffreps_peak_100275	183	NM_026149	Nudcd1	217	4.43931e-08	1.97213e-07	down
chr19	53621781	53621906	diffreps_peak_151754	125	NM_007790	Smc3	9.97368	1.14576e-08	5.41039e-08	down
chr2	167976961	167977660	diffreps_peak_174883	699	NM_011201	Ptpn1	4.38353	9.02611e-14	6.90928e-13	down
chr19	6975101	6975506	diffreps_peak_145099	405	NM_008889	Ppp1r14b	4.60744	0	0	down
chr7	123295821	123296720	diffreps_peak_264938	899	uc009jpo.2	Arhgap17	908.3	0	0	down
chr19	59937181	59937430	diffreps_peak_153133	249	NM_001033172	Rab11fip2	152.2	4.68199e-06	1.69632e-05	down
chr9	52168501	52168572	diffreps_peak_291200	71	uc009plw.1	Zc3h12c	325	2.05138e-11	1.25297e-10	down
chr9	67293804	67293920	diffreps_peak_293974	116	NM_001081242	Tln2	670.7	0	0	down
chr14	103146832	103146940	diffreps_peak_94749	108	NM_207215	Mycbp2	487.1	2.22045e-16	2.13071e-15	down
chr7	19369793	19370100	diffreps_peak_251985	307	NM_001010836	Ppp1r13l	3.37003	4.79533e-07	1.92603e-06	down
chr4	155769801	155770180	diffreps_peak_211815	379	NM_147776	Vwa1	2.81936	9.42997e-11	5.45799e-10	down
chr5	52537863	52538300	diffreps_peak_217630	437	NM_144945	Lgi2	195.4	2.08502e-07	8.63395e-07	down
chr12	3911081	3911460	diffreps_peak_58036	379	NM_007872	Dnmt3a	692.3	0	0	down
chr6	90644084	90644233	diffreps_peak_241825	149	NM_027868	Slc41a3	692.3	0	0	down
chr11	73176561	73176751	diffreps_peak_47007	190	NM_025318	Emc6	2.58884	3.40602e-08	1.55056e-07	down
chr6	124705740	124705842	diffreps_peak_246706	102	NM_013536	Emg1	3.0898	3.80711e-08	1.73065e-07	down
chr9	31357141	31357342	diffreps_peak_288357	201	NM_001080817	Prdm10	1016.3	0	0	down
chr3	27426033	27426161	diffreps_peak_178492	128	NM_173182	Fndc3b	7.85664	4.84658e-09	2.39456e-08	down
chr10	76721402	76721531	diffreps_peak_29735	129	NM_009933	Col6a1	6.58972	0	0	down
chr4	3589146	3589264	diffreps_peak_192609	118	NM_054089	Tgs1	368.2	9.66782e-13	6.65123e-12	down
chr17	36957565	36957675	diffreps_peak_126234	110	NM_023162	Znrd1	3.81934	4.36089e-09	2.16948e-08	down
chr5	110224301	110224940	diffreps_peak_223827	639	ENSMUST00000112512	Golga3	17.6053	0	0	down
chr14	47276930	47277221	diffreps_peak_89016	291	ENSMUST00000065562	Socs4	1178.3	0	0	down
chr3	123358836	123359016	diffreps_peak_189141	180	NM_027135	Sec24d	584.3	0	0	down
chr18	60848750	60848960	diffreps_peak_140069	210	NM_011552	Tcof1	7.7	2.19099e-06	8.23574e-06	down
chr3	89779428	89779560	diffreps_peak_184582	132	NM_027315	Ube2q1	1178.3	0	0	down
chr1	119682704	119682795	diffreps_peak_11218	91	NM_019933	Ptpn4	886.7	0	0	down
chr12	75945075	75945195	diffreps_peak_64476	120	NM_001005510	Syne2	22.1974	0	0	down
chr13	55322921	55323078	diffreps_peak_77075	157	NM_025596	Prelid1	940.7	0	0	down
chr10	80853481	80853829	diffreps_peak_31022	348	uc007gez.1	Lsm7	227.8	2.05197e-08	9.54553e-08	down
chr1	155862241	155862800	diffreps_peak_15505	559	NM_001039184	Cep350	2.91321	1.62648e-13	1.22657e-12	down
chr7	59275767	59275920	diffreps_peak_257207	153	NM_011668	Ube3a	51.4854	6.66134e-16	6.1087e-15	down
chr10	60762981	60763360	diffreps_peak_27216	379	NM_029770	Unc5b	487.1	2.22045e-16	2.13071e-15	down
chr7	31117705	31117847	diffreps_peak_254361	142	NM_011322	Scn1b	767.9	0	0	down
chr19	46268401	46268516	diffreps_peak_150944	115	NM_178930	Gbf1	11.6821	4.8833e-06	1.76867e-05	down
chrX	52054445	52054582	diffreps_peak_304766	137	NM_008150	Gpc4	88.1845	0	0	down
chr11	120091601	120092000	diffreps_peak_57229	399	NM_183137	Enthd2	13.3436	6.04417e-07	2.42224e-06	down
chr12	104729127	104729262	diffreps_peak_68629	135	NM_148948	Dicer1	2.06941	3.87261e-10	2.14964e-09	down
chr13	55624710	55624880	diffreps_peak_77196	170	NM_007596	Caml	303.4	9.47775e-11	5.45799e-10	down
chr19	10186754	10187060	diffreps_peak_145818	306	uc008gpd.2	Fads1	2.8328	4.42543e-07	1.78959e-06	down
chr17	66115953	66116100	diffreps_peak_129784	147	NM_026833	Wash1	12.1499	0	0	down
chr11	49824331	49824452	diffreps_peak_42213	121	NM_013529	Gfpt2	195.4	2.08502e-07	8.63395e-07	down
chr8	107170390	107170420	diffreps_peak_281300	30	NM_025558	Cyb5b	184.6	4.52758e-07	1.81941e-06	down
chr9	108517915	108517976	diffreps_peak_299501	61	uc009rqf.1	Qrich1	541.1	0	0	down
chr9	44151361	44151720	diffreps_peak_289767	359	NM_007619	Cbl	4.23422	5.08545e-09	2.51168e-08	down
chr2	120021083	120021300	diffreps_peak_167408	217	NM_011941	Mapkbp1	249.4	4.39711e-09	2.17435e-08	down
chr9	82876725	82876889	diffreps_peak_296216	164	NM_001081216	Phip	217	4.43931e-08	1.97213e-07	down
chr7	49609881	49610090	diffreps_peak_256760	209	ENSMUST00000184945	Nav2	357.4	2.07345e-12	1.40313e-11	down
chr12	76765537	76765638	diffreps_peak_64751	101	ENSMUST00000041262	Churc1	1448.4	0	0	down
chr2	160645887	160646100	diffreps_peak_173343	213	ENSMUST00000109468	Top1	22.1165	5.98681e-07	2.40066e-06	down
chr12	40812219	40812324	diffreps_peak_61499	105	NM_172803	Dock4	173.8	9.84652e-07	3.81598e-06	down
chr19	6117841	6118180	diffreps_peak_144815	339	NM_133678	Sac3d1	281.8	4.38919e-10	2.38518e-09	down
chr16	14226458	14226652	diffreps_peak_110812	194	NM_013607	Myh11	7.28142	3.2512e-08	1.48029e-07	down
chr4	129076161	129076276	diffreps_peak_205205	115	NM_029219	Rnf19b	303.4	9.47775e-11	5.45799e-10	down
chr5	107506875	107507800	diffreps_peak_223402	925	NM_001007574	A830010M20Rik	36.6103	0	0	down
chr12	28718881	28719300	diffreps_peak_60336	419	uc007nfz.2	Trappc12	1027.1	0	0	down
chr5	4060281	4060420	diffreps_peak_212281	139	NM_194462	Akap9	152.2	4.68199e-06	1.69632e-05	down
chr3	85661081	85661218	diffreps_peak_183399	137	NM_172682	Fam160a1	13.9553	8.57425e-13	6.00772e-12	down
chr4	45398121	45398380	diffreps_peak_196280	259	NM_001009949	Slc25a51	1221.5	0	0	down
chr7	135163277	135163476	diffreps_peak_267093	199	NM_001033420	Dock1	800.3	0	0	down
chr16	57164197	57164318	diffreps_peak_116338	121	NM_023175	Nit2	7.28142	3.2512e-08	1.48029e-07	down
chr1	188992562	188992753	diffreps_peak_20202	191	NM_172650	Kctd3	5.1101	5.80647e-14	4.45717e-13	down
chr5	92964901	92965340	diffreps_peak_221598	439	NM_015756	Shroom3	519.5	0	0	down
chr7	130733505	130733566	diffreps_peak_266370	61	NM_021314	Tacc2	584.3	0	0	down
chr11	6602561	6602918	diffreps_peak_38207	357	NM_001081652	Nacad	951.5	0	0	down
chr4	56879301	56879640	diffreps_peak_197582	339	NM_175518	Tmem245	85.0388	0	0	down
chr18	24506833	24507009	diffreps_peak_135727	176	NM_144861	Rprd1a	4.80475	2.50314e-09	1.25747e-08	down
chr14	54689921	54690240	diffreps_peak_89933	319	NM_021437	1700123O20Rik	54.6311	0	0	down
chr4	134562941	134563680	diffreps_peak_206721	739	NM_207237	Man1c1	6.34447	0	0	down
chr17	87442695	87442726	diffreps_peak_133106	31	NM_007589	Calm2	95.5243	0	0	down
chr16	45162405	45162447	diffreps_peak_115567	42	NM_026402	Atg3	497.9	1.11022e-16	1.08282e-15	down
chr1	10058719	10058880	diffreps_peak_464	161	uc007ahg.1	Cspp1	314.2	4.40816e-11	2.61868e-10	down
chr15	66946431	66946552	diffreps_peak_102164	121	NM_008681	Ndrg1	897.5	0	0	down
chr9	44356227	44356429	diffreps_peak_289826	202	NM_027889	Vps11	368.2	9.66782e-13	6.65123e-12	down
chr15	76656359	76656520	diffreps_peak_103365	161	NM_001276321	Cyhr1	4.20993	0	0	down
chr7	55842181	55842307	diffreps_peak_256952	126	NM_011370	Cyfip1	454.7	2.22045e-15	1.93461e-14	down
chr11	72975185	72975340	diffreps_peak_46949	155	NM_016745	Atp2a3	163	2.14506e-06	8.06423e-06	down
chr2	31364216	31364361	diffreps_peak_157882	145	ENSMUST00000113532	Hmcn2	519.5	0	0	down
chr1	160964949	160965120	diffreps_peak_16149	171	NM_001024952	Rc3h1	3.66004	4.02904e-08	1.83067e-07	down
chr10	79733670	79733780	diffreps_peak_30338	110	NM_008226	Hcn2	5.47803	3.93193e-07	1.61905e-06	down
chr15	64088161	64088700	diffreps_peak_101776	539	NM_010026	Asap1	703.1	0	0	down
chr15	99180580	99180760	diffreps_peak_107917	180	NM_139140	Spats2	411.4	4.58522e-14	3.58166e-13	down
chr17	27087590	27087674	diffreps_peak_123382	84	NM_080553	Itpr3	184.6	4.52758e-07	1.81941e-06	down
chr15	66696095	66696240	diffreps_peak_102064	145	NM_009375	Tg	13.3436	6.04417e-07	2.42224e-06	down
chr19	5746881	5747023	diffreps_peak_144640	142	uc008gfg.1	Ltbp3	260.2	2.03817e-09	1.02582e-08	down
chr6	83124584	83124777	diffreps_peak_240178	193	NM_023547	Ino80b	2.579	1.64185e-10	9.26735e-10	down
chr1	91100576	91100612	diffreps_peak_9157	36	NM_008515	Lrrfip1	389.8	2.10387e-13	1.5283e-12	down
chr16	32037244	32037308	diffreps_peak_113413	64	NM_177326	Pak2	292.6	2.03896e-10	1.14253e-09	down
chr7	127777388	127777513	diffreps_peak_265800	125	NM_178029	Setd1a	11.4397	2.69806e-12	1.822e-11	down
chr2	156016888	156016953	diffreps_peak_172554	65	NM_025516	Ergic3	206.2	9.61492e-08	4.20096e-07	down
chr3	84970795	84970909	diffreps_peak_183344	114	NM_080428	Fbxw7	173.8	9.84652e-07	3.81598e-06	down
chr11	77777234	77777360	diffreps_peak_48136	126	NM_011586	Myo18a	5.52195	6.43302e-08	2.83611e-07	down
chr18	37844681	37845000	diffreps_peak_137619	319	ENSMUST00000025337	Diap1	325	2.05138e-11	1.25297e-10	down
chr14	70890161	70890640	diffreps_peak_92673	479	NM_008115	Gfra2	1027.1	0	0	down
chr13	30231963	30232060	diffreps_peak_73628	97	NM_153546	Mboat1	249.4	4.39711e-09	2.17435e-08	down
chr4	33085545	33085820	diffreps_peak_194583	275	ENSMUST00000147889	Gabrr2	530.3	0	0	down
chr3	90012685	90012739	diffreps_peak_184637	54	NM_028475	Ubap2l	12.4097	7.81259e-09	3.78478e-08	down
chr1	136624900	136625051	diffreps_peak_13779	151	NM_177643	Zfp281	217	4.43931e-08	1.97213e-07	down
chr3	101877869	101878010	diffreps_peak_186653	141	NM_001039371	Slc22a15	530.3	0	0	down
chr4	119169561	119170220	diffreps_peak_203672	659	NM_183140	Zfp691	875.9	0	0	down
chr15	80155756	80155901	diffreps_peak_104447	145	NM_025609	Tab1	249.4	4.39711e-09	2.17435e-08	down
chr8	45688332	45688447	diffreps_peak_273362	115	ENSMUST00000150102	Sorbs2	346.6	4.44922e-12	2.89509e-11	down
chr2	103779501	103779571	diffreps_peak_165938	70	NM_016739	Caprin1	5.05379	0	0	down
chr8	36139441	36140020	diffreps_peak_272419	579	NM_172911	D8Ertd82e	4.77506	1.90395e-11	1.19231e-10	down
chr12	55382501	55382533	diffreps_peak_62640	32	ENSMUST00000183475	1110008L16Rik	800.3	0	0	down
chr12	76577221	76577276	diffreps_peak_64660	55	NM_153804	Plekhg3	163	2.14506e-06	8.06423e-06	down
chr9	123064700	123064837	diffreps_peak_302107	137	NM_177911	Tgm4	281.8	4.38919e-10	2.38518e-09	down
chr3	137908481	137908860	diffreps_peak_190590	379	NM_001033155	Dnajb14	303.4	9.47775e-11	5.45799e-10	down
chr8	26035132	26035237	diffreps_peak_271623	105	NM_207659	Hook3	163	2.14506e-06	8.06423e-06	down
chr15	79441461	79441818	diffreps_peak_104212	357	NM_001289899	Csnk1e	929.9	0	0	down
chr1	106541121	106541460	diffreps_peak_10604	339	NM_009741	Bcl2	292.6	2.03896e-10	1.14253e-09	down
chr14	79062483	79062640	diffreps_peak_93489	157	NM_027906	Vwa8	5.19879	0	0	down
chr6	122323007	122323300	diffreps_peak_246468	293	NM_007905	Phc1	1221.5	0	0	down
chrX	134276845	134276960	diffreps_peak_309133	115	NM_172540	Trmt2b	292.6	2.03896e-10	1.14253e-09	down
chr18	57896281	57896400	diffreps_peak_139743	119	NM_009194	Slc12a2	5.62184	2.17529e-07	9.00594e-07	down
chr5	108647261	108647660	diffreps_peak_223605	399	NM_028223	Tmem175	14.4513	1.48705e-07	6.36026e-07	down
chr5	124774975	124775200	diffreps_peak_227773	225	NM_019536	Dnah10	1102.7	0	0	down
chr3	90260125	90260240	diffreps_peak_184711	115	NM_028881	Crtc2	3.38786	6.77236e-14	5.19245e-13	down
chr1	139732302	139732476	diffreps_peak_14067	174	NM_001029977	Gm4788	303.4	9.47775e-11	5.45799e-10	down
chr7	128725112	128725198	diffreps_peak_266096	86	NM_145955	Mcmbp	303.4	9.47775e-11	5.45799e-10	down
chr2	120025161	120025500	diffreps_peak_167412	339	NM_011941	Mapkbp1	173.8	9.84652e-07	3.81598e-06	down
chr16	93853778	93853898	diffreps_peak_118977	120	NM_001045529	Morc3	433	9.99201e-15	8.24288e-14	down
chr7	142003121	142003500	diffreps_peak_268019	379	NM_029426	Brsk2	173.8	9.84652e-07	3.81598e-06	down
chr15	101143342	101143540	diffreps_peak_108446	198	NM_009612	Acvrl1	465.5	9.99201e-16	9.09958e-15	down
chr12	111669561	111669741	diffreps_peak_69763	180	NM_021273	Ckb	39.4208	0	0	down
chr9	105709090	105709584	diffreps_peak_298676	494	NM_001102607	Col6a6	897.5	0	0	down
chr18	35652381	35652860	diffreps_peak_137124	479	NM_001270646	Prob1	10.7746	0	0	down
chrX	48415121	48415446	diffreps_peak_304547	325	NM_019680	Elf4	713.9	0	0	down
chr4	126162452	126162665	diffreps_peak_204751	213	NM_025856	Sh3d21	173.8	9.84652e-07	3.81598e-06	down
chr4	149474441	149474595	diffreps_peak_210287	154	NM_133435	Nmnat1	184.6	4.52758e-07	1.81941e-06	down
chr14	54361321	54361468	diffreps_peak_89772	147	NM_026936	Oxa1l	605.9	0	0	down
chr19	47896901	47897180	diffreps_peak_151446	279	NM_001001738	Itprip	325	2.05138e-11	1.25297e-10	down
chr16	21649921	21650180	diffreps_peak_112017	259	NM_001001881	2510009E07Rik	217	4.43931e-08	1.97213e-07	down
chr4	132367901	132368020	diffreps_peak_205989	119	NM_175306	Phactr4	25.2621	6.64364e-08	2.92759e-07	down
chr6	5063990	5064095	diffreps_peak_233020	105	NM_181595	Ppp1r9a	724.7	0	0	down
chr5	144275772	144275940	diffreps_peak_231301	168	NM_025833	Baiap2l1	152.2	4.68199e-06	1.69632e-05	down
chr3	90351403	90351500	diffreps_peak_184763	97	NM_139304	Gatad2b	3.3219	3.84464e-07	1.58355e-06	down
chr6	91259629	91259770	diffreps_peak_241959	141	NM_007992	Fbln2	5.48892	4.36251e-12	2.89151e-11	down
chr2	27995860	27995914	diffreps_peak_156884	54	NM_015734	Col5a1	346.6	4.44922e-12	2.89509e-11	down
chr4	117676608	117676767	diffreps_peak_203369	159	NM_023178	Dmap1	1135.1	0	0	down
chr5	103816212	103816428	diffreps_peak_222784	216	uc008yjs.1	Aff1	6.23347	0	0	down
chr8	105880081	105880280	diffreps_peak_280989	199	NM_026532	Nutf2	195.4	2.08502e-07	8.63395e-07	down
chr1	134202181	134202760	diffreps_peak_13104	579	NM_001008533	Adora1	7.41887	0	0	down
chr7	19149761	19149894	diffreps_peak_251879	133	ENSMUST00000049294	Snrpd2	4.39127	3.96778e-08	1.80317e-07	down
chr2	25441478	25441540	diffreps_peak_156117	62	NM_007379	Abca2	3.62911	1.11529e-06	4.31876e-06	down
chr11	82802581	82802960	diffreps_peak_49176	379	NM_010716	Lig3	292.6	2.03896e-10	1.14253e-09	down
chr2	146347115	146347184	diffreps_peak_171026	69	NM_001033348	Ralgapa2	357.4	2.07345e-12	1.40313e-11	down
chrX	95946410	95946558	diffreps_peak_307479	148	NM_152822	Las1l	314.2	4.40816e-11	2.61868e-10	down
chr19	29704619	29704716	diffreps_peak_148002	97	NM_029993	Mlana	476.3	4.44089e-16	4.10745e-15	down
chr6	83087961	83088243	diffreps_peak_240153	282	ENSMUST00000041265	Lbx2	389.8	2.10387e-13	1.5283e-12	down
chr1	58076063	58076188	diffreps_peak_4619	125	NM_009676	Aox1	260.2	2.03817e-09	1.02582e-08	down
chr7	141314861	141314988	diffreps_peak_267832	127	NM_016874	Deaf1	605.9	0	0	down
chr11	121435001	121435129	diffreps_peak_57758	128	NM_022014	Fn3k	27.8816	0	0	down
chr4	46633681	46633689	diffreps_peak_196581	8	ENSMUST00000107750	Tbc1d2	184.6	4.52758e-07	1.81941e-06	down
chr9	32757681	32757820	diffreps_peak_288647	139	NM_011808	Ets1	724.7	0	0	down
chr7	101831558	101831709	diffreps_peak_261853	151	NM_010567	Inppl1	2.61188	0	0	down
chr10	127458861	127458950	diffreps_peak_36181	89	NM_027900	R3hdm2	4.01724	0	0	down
chr14	47529174	47529480	diffreps_peak_89068	306	NM_030236	Fbxo34	6.41926	1.47958e-11	9.28529e-11	down
chr12	104714773	104714880	diffreps_peak_68623	107	NM_148948	Dicer1	206.2	9.61492e-08	4.20096e-07	down
chr2	110362101	110362640	diffreps_peak_166481	539	NM_026271	Fibin	1275.5	0	0	down
chr6	113447257	113447360	diffreps_peak_244435	103	NM_026365	Jagn1	227.8	2.05197e-08	9.54553e-08	down
chr2	34563054	34563162	diffreps_peak_158831	108	NM_177345	Mapkap1	173.8	9.84652e-07	3.81598e-06	down
chr4	148936165	148936256	diffreps_peak_210043	91	NM_027195	Casz1	368.2	9.66782e-13	6.65123e-12	down
chr10	59086821	59086916	diffreps_peak_26892	95	NM_172788	Sh3rf3	249.4	4.39711e-09	2.17435e-08	down
chr2	4610966	4611180	diffreps_peak_153574	214	NM_172475	Frmd4a	465.5	9.99201e-16	9.09958e-15	down
chr11	54936460	54936541	diffreps_peak_43235	81	NM_021327	Tnip1	281.8	4.38919e-10	2.38518e-09	down
chr3	90613742	90613880	diffreps_peak_184877	138	NM_011313	S100a6	1048.7	0	0	down
chr5	144174581	144175060	diffreps_peak_231244	479	NM_001081109	Lmtk2	7.48872	0	0	down
chr7	125752972	125753049	diffreps_peak_265117	77	NM_001081022	D430042O09Rik	368.2	9.66782e-13	6.65123e-12	down
chr13	17766361	17766606	diffreps_peak_72421	245	uc007poe.2	Cdk13	65.1165	0	0	down
chr7	80935026	80935136	diffreps_peak_259388	110	NM_019951	Sec11a	13.3436	6.04417e-07	2.42224e-06	down
chr11	60718119	60718160	diffreps_peak_44527	41	NM_022009	Flii	184.6	4.52758e-07	1.81941e-06	down
chr5	4069006	4069207	diffreps_peak_212294	201	NM_194462	Akap9	1253.9	0	0	down
chr12	31486781	31487300	diffreps_peak_60598	519	NM_134048	Cbll1	1491.6	0	0	down
chr5	41833657	41833780	diffreps_peak_216901	123	NM_001081422	Bod1l	389.8	2.10387e-13	1.5283e-12	down
chr18	34310692	34310907	diffreps_peak_136697	215	NM_007462	Apc	433	9.99201e-15	8.24288e-14	down
chr9	44913247	44913280	diffreps_peak_290070	33	NM_013795	Atp5l	217	4.43931e-08	1.97213e-07	down
chr10	70191701	70192080	diffreps_peak_28891	379	NM_001111121	Ccdc6	10.8003	0	0	down
chr14	117186661	117186820	diffreps_peak_95308	159	NM_011821	Gpc6	713.9	0	0	down
chr11	50156841	50157030	diffreps_peak_42296	189	NM_029745	Tbc1d9b	2.64898	4.90315e-06	1.7758e-05	down
chr6	91500921	91501011	diffreps_peak_242008	90	NM_009531	Xpc	15.0051	7.35802e-08	3.23999e-07	down
chr4	134244601	134245060	diffreps_peak_206621	459	uc008vek.1	Zfp593	195.4	2.08502e-07	8.63395e-07	down
chr5	110104061	110104620	diffreps_peak_223754	559	NM_207279	Plcxd1	5.21231	2.97347e-09	1.49154e-08	down
chr15	76370621	76371020	diffreps_peak_103250	399	NM_021555	Hgh1	292.6	2.03896e-10	1.14253e-09	down
chr11	87167439	87167516	diffreps_peak_50058	77	NM_197987	Trim37	195.4	2.08502e-07	8.63395e-07	down
chr8	57321621	57322140	diffreps_peak_274375	519	NM_010402	Hand2	4.11172	0	0	down
chr18	80363212	80363300	diffreps_peak_142906	88	ENSMUST00000184574	Kcng2	541.1	0	0	down
chr12	101898824	101898980	diffreps_peak_68002	156	NM_028446	Trip11	433	9.99201e-15	8.24288e-14	down
chr7	44863067	44863180	diffreps_peak_255596	113	NM_133949	Ptov1	217	4.43931e-08	1.97213e-07	down
chr16	4288141	4288520	diffreps_peak_109191	379	NM_009624	Adcy9	3.32077	1.12496e-10	6.47051e-10	down
chr11	109976436	109976663	diffreps_peak_55124	227	NM_013851	Abca8b	638.3	0	0	down
chr15	78883267	78883366	diffreps_peak_103983	99	NM_145929	Gga1	152.2	4.68199e-06	1.69632e-05	down
chr14	122139661	122139774	diffreps_peak_96133	113	NM_080556	Tm9sf2	2.86634	5.28195e-09	2.60783e-08	down
chr4	132553041	132553260	diffreps_peak_206051	219	NM_172400	Dnajc8	6.58868	4.79405e-11	2.84566e-10	down
chr8	13259981	13260380	diffreps_peak_269920	399	uc009kxl.1	Dcun1d2	951.5	0	0	down
chr17	83456994	83457062	diffreps_peak_132247	68	NM_199466	Eml4	249.4	4.39711e-09	2.17435e-08	down
chr18	6220801	6220860	diffreps_peak_133950	59	NM_008448	Kif5b	56.7282	0	0	down
chr17	46772781	46773280	diffreps_peak_127394	499	NM_025966	2310039H08Rik	1513.2	0	0	down
chr5	120140221	120140373	diffreps_peak_226108	152	NM_028762	Rbm19	260.2	2.03817e-09	1.02582e-08	down
chr17	66130676	66130834	diffreps_peak_129787	158	NM_001003919	Ddx11	163	2.14506e-06	8.06423e-06	down
chr12	101981913	101982020	diffreps_peak_68032	107	NM_016856	Cpsf2	238.6	9.49438e-09	4.49049e-08	down
chr13	90923121	90923199	diffreps_peak_79953	78	NM_024175	Rps23	4.45842	0	0	down
chr19	46081540	46081676	diffreps_peak_150906	136	NM_053086	Nolc1	940.7	0	0	down
chr11	54634759	54634940	diffreps_peak_43130	181	uc007ixy.2	Rapgef6	217	4.43931e-08	1.97213e-07	down
chr16	35932561	35933000	diffreps_peak_114308	439	NM_001013371	Dtx3l	2128.8	0	0	down
chr4	140583823	140583932	diffreps_peak_208396	109	NM_172415	Arhgef10l	24.2136	1.38335e-07	5.92171e-07	down
chr4	148470221	148470356	diffreps_peak_209852	135	NM_020009	Mtor	940.7	0	0	down
chr5	31624438	31624620	diffreps_peak_215408	182	NM_153196	Rbks	173.8	9.84652e-07	3.81598e-06	down
chr1	4894933	4895005	diffreps_peak_126	72	NM_011541	Tcea1	379	4.50973e-13	3.22376e-12	down
chr8	70305801	70306000	diffreps_peak_275790	199	uc009lzw.1	Cope	37.8447	9.66915e-12	6.18429e-11	down
chr2	6100621	6101240	diffreps_peak_153915	619	NM_144883	Proser2	271	9.45483e-10	4.99693e-09	down
chr10	69210821	69211180	diffreps_peak_28627	359	ENSMUST00000170048	A930033H14Rik	411.4	4.58522e-14	3.58166e-13	down
chr15	81871812	81871911	diffreps_peak_104904	99	ENSMUST00000023117	Phf5a	8.69767	7.69198e-09	3.72653e-08	down
chr4	111459749	111459900	diffreps_peak_202540	151	NM_026279	Bend5	379	4.50973e-13	3.22376e-12	down
chr1	132454981	132455408	diffreps_peak_12666	427	uc007cov.1	Dstyk	346.6	4.44922e-12	2.89509e-11	down
chr4	118478861	118479060	diffreps_peak_203610	199	NM_011587	Tie1	2.09901	2.78367e-11	1.69537e-10	down
chr7	126563626	126563752	diffreps_peak_265321	126	NM_146200	Eif3c	2.31042	2.71894e-13	1.97174e-12	down
chr5	45450006	45450235	diffreps_peak_217234	229	ENSMUST00000015950	Qdpr	1264.7	0	0	down
chr8	77346271	77346377	diffreps_peak_277142	106	NM_030113	Arhgap10	973.1	0	0	down
chr17	71275181	71275287	diffreps_peak_130586	106	NM_145158	Emilin2	465.5	9.99201e-16	9.09958e-15	down
chr7	16421355	16421507	diffreps_peak_251380	152	NM_198631	Zc3h4	32.6019	3.8629e-10	2.14431e-09	down
chr17	13804101	13804134	diffreps_peak_121453	33	NM_010806	Mllt4	357.4	2.07345e-12	1.40313e-11	down
chr16	20501363	20501540	diffreps_peak_111807	177	NM_172265	Eif2b5	41.041	0	0	down
chr1	91964779	91964826	diffreps_peak_9374	47	NM_207225	Hdac4	217	4.43931e-08	1.97213e-07	down
chr1	72629374	72629471	diffreps_peak_6486	97	NM_018817	Smarcal1	195.4	2.08502e-07	8.63395e-07	down
chr1	132526287	132526463	diffreps_peak_12700	176	NM_177129	Cntn2	487.1	2.22045e-16	2.13071e-15	down
chr7	117381261	117381520	diffreps_peak_264161	259	NM_175645	Xylt1	260.2	2.03817e-09	1.02582e-08	down
chr19	53233572	53233680	diffreps_peak_151661	108	NM_013758	Add3	422.2	2.14273e-14	1.72154e-13	down
chr5	108669161	108669517	diffreps_peak_223613	356	NM_008325	Idua	497.9	1.11022e-16	1.08282e-15	down
chr13	73514353	73514700	diffreps_peak_78840	347	ENSMUST00000022099	Lpcat1	411.4	4.58522e-14	3.58166e-13	down
chr11	96767821	96768280	diffreps_peak_51569	459	NM_028965	Snx11	1858.8	0	0	down
chr9	44852936	44853006	diffreps_peak_290050	70	NM_001081049	Kmt2a	519.5	0	0	down
chr6	87090661	87090860	diffreps_peak_241111	199	NM_013528	Gfpt1	195.4	2.08502e-07	8.63395e-07	down
chr14	78933665	78933830	diffreps_peak_93434	165	NM_027906	Vwa8	4.7735	0	0	down
chr12	112973481	112973621	diffreps_peak_70193	140	NM_028193	Brf1	163	2.14506e-06	8.06423e-06	down
chr15	90488781	90489160	diffreps_peak_106647	379	NM_025815	Cpne8	195.4	2.08502e-07	8.63395e-07	down
chr11	69364694	69364820	diffreps_peak_45933	126	ENSMUST00000166700	Gm17305	12.4097	7.81259e-09	3.78478e-08	down
chr12	100724821	100725028	diffreps_peak_67819	207	NM_153587	Rps6ka5	11.3755	0	0	down
chr11	54504737	54504880	diffreps_peak_43097	143	NM_173753	Fnip1	886.7	0	0	down
chr14	37134964	37134980	diffreps_peak_88278	16	NM_001199122	Ghitm	519.5	0	0	down
chr9	67920858	67920880	diffreps_peak_294101	22	NM_177184	Vps13c	25.2621	6.64364e-08	2.92759e-07	down
chr8	71376981	71377600	diffreps_peak_276163	619	ENSMUST00000110052	Ocel1	875.9	0	0	down
chr13	55663778	55663941	diffreps_peak_77230	163	NM_001282055	Ddx46	227.8	2.05197e-08	9.54553e-08	down
chr6	48686837	48686909	diffreps_peak_237590	72	NM_174990	Gimap4	357.4	2.07345e-12	1.40313e-11	down
chr11	115022701	115022845	diffreps_peak_55612	144	NM_001101656	Gm11710	24.0382	0	0	down
chr9	118535341	118535474	diffreps_peak_301045	133	NM_018748	Golga4	2.2761	2.83637e-10	1.57839e-09	down
chr11	77545481	77545528	diffreps_peak_48079	47	NM_144825	Taok1	335.8	9.55125e-12	6.11199e-11	down
chr16	11510959	11511042	diffreps_peak_110387	83	NM_028964	Snx29	173.8	9.84652e-07	3.81598e-06	down
chr10	51496166	51496260	diffreps_peak_26312	94	NM_013532	Lilrb4	303.4	9.47775e-11	5.45799e-10	down
chr1	180801461	180802020	diffreps_peak_19159	559	ENSMUST00000161308	H3f3a	1362	0	0	down
chr3	100138301	100138820	diffreps_peak_186432	519	NM_175552	Wdr3	1307.9	0	0	down
chr3	141801301	141801447	diffreps_peak_190913	146	NM_009472	Unc5c	152.2	4.68199e-06	1.69632e-05	down
chr14	103821681	103821787	diffreps_peak_94856	106	NM_007904	Ednrb	281.8	4.38919e-10	2.38518e-09	down
chr2	38587161	38587560	diffreps_peak_159606	399	ENSMUST00000054234	Nek6	670.7	0	0	down
chr1	191350581	191350880	diffreps_peak_20565	299	NM_025864	Tmem206	195.4	2.08502e-07	8.63395e-07	down
chr4	149717821	149718157	diffreps_peak_210376	336	ENSMUST00000054459	Tmem201	238.6	9.49438e-09	4.49049e-08	down
chr1	170349394	170349503	diffreps_peak_17472	109	NM_027528	Nos1ap	271	9.45483e-10	4.99693e-09	down
chr11	86319521	86319840	diffreps_peak_49890	319	NM_001080931	Med13	150.058	0	0	down
chr1	36161675	36161761	diffreps_peak_2342	86	NM_198899	Uggt1	314.2	4.40816e-11	2.61868e-10	down
chr6	134923581	134923780	diffreps_peak_248078	199	uc009ela.2	Cdkn1b	260.2	2.03817e-09	1.02582e-08	down
chr18	68305779	68305920	diffreps_peak_141465	141	NM_026440	Rnmt	238.6	9.49438e-09	4.49049e-08	down
chr9	48836121	48836222	diffreps_peak_290771	101	uc009pim.1	Zbtb16	5.75221	4.55296e-06	1.69078e-05	down
chr10	80798081	80798320	diffreps_peak_30994	239	NM_023900	Plekhj1	152.2	4.68199e-06	1.69632e-05	down
chr10	108251839	108251940	diffreps_peak_34186	101	NM_027892	Ppp1r12a	5.78098	3.25024e-09	1.62925e-08	down
chr11	103367597	103367755	diffreps_peak_53630	158	NM_183034	Plekhm1	497.9	1.11022e-16	1.08282e-15	down
chr2	84771424	84771559	diffreps_peak_164105	135	NM_009776	Serping1	11.4885	1.86517e-14	1.50846e-13	down
chr8	45344971	45345084	diffreps_peak_273321	113	NM_153535	Fam149a	249.4	4.39711e-09	2.17435e-08	down
chr9	27009881	27010037	diffreps_peak_288035	156	NM_178027	Vps26b	433	9.99201e-15	8.24288e-14	down
chr5	36829627	36829774	diffreps_peak_216559	147	NM_008550	Man2b2	260.2	2.03817e-09	1.02582e-08	down
chr19	56385984	56386083	diffreps_peak_152398	99	NM_008733	Nrap	3.02986	8.88178e-16	8.12987e-15	down
chr8	70052590	70052691	diffreps_peak_275674	101	NM_027481	Sugp1	48.3398	5.9952e-15	5.07451e-14	down
chr2	26441581	26442070	diffreps_peak_156450	489	NM_153125	Sec16a	12.2454	0	0	down
chr2	137091435	137091560	diffreps_peak_170276	125	NM_013822	Jag1	379	4.50973e-13	3.22376e-12	down
chr5	137109241	137109720	diffreps_peak_229823	479	ENSMUST00000054384	Trim56	2.91201	6.76391e-10	3.60654e-09	down
chr6	88898644	88898740	diffreps_peak_241561	96	NM_008564	Mcm2	865.1	0	0	down
chr4	46492705	46493180	diffreps_peak_196543	475	uc008stu.1	Nans	875.9	0	0	down
chr8	116921350	116921455	diffreps_peak_282679	105	ENSMUST00000148235	Cmc2	314.2	4.40816e-11	2.61868e-10	down
chr12	112172570	112172783	diffreps_peak_69948	213	NM_001097621	Kif26a	497.9	1.11022e-16	1.08282e-15	down
chr19	5480233	5480360	diffreps_peak_144454	127	NM_021474	Efemp2	152.2	4.68199e-06	1.69632e-05	down
chr8	80730094	80730195	diffreps_peak_277561	101	NM_053124	Smarca5	4.47928	9.10383e-15	7.64553e-14	down
chr19	41582221	41582880	diffreps_peak_150052	659	uc008hmd.1	Gm340	7.2386	2.92071e-09	1.4653e-08	down
chr16	90929915	90929983	diffreps_peak_118451	68	NM_026502	1110004E09Rik	303.4	9.47775e-11	5.45799e-10	down
chr4	98523441	98523501	diffreps_peak_200824	60	NM_172696	Inadl	60.7917	0	0	down
chr10	52403904	52404100	diffreps_peak_26383	196	NM_025684	Nepn	368.2	9.66782e-13	6.65123e-12	down
chr9	103182541	103183120	diffreps_peak_298288	579	NM_173781	Rab6b	1167.5	0	0	down
chr19	23934774	23934960	diffreps_peak_147138	186	NM_177034	Apba1	281.8	4.38919e-10	2.38518e-09	down
chr4	117271941	117272320	diffreps_peak_203269	379	NM_025739	Rnf220	48.3398	5.9952e-15	5.07451e-14	down
chr3	132724775	132724914	diffreps_peak_190091	139	NM_001163455	Tbck	227.8	2.05197e-08	9.54553e-08	down
chr4	137551791	137551926	diffreps_peak_207533	135	NM_008305	Hspg2	4.31342	0	0	down
chr10	80155141	80155406	diffreps_peak_30636	265	NM_021565	Midn	4.40192	1.51152e-10	8.53605e-10	down
chr6	136875721	136875805	diffreps_peak_248288	84	NM_008597	Mgp	152.2	4.68199e-06	1.69632e-05	down
chr15	12915338	12915440	diffreps_peak_97828	102	NM_026799	Drosha	530.3	0	0	down
chr8	106683067	106683255	diffreps_peak_281154	188	NM_173037	Tango6	195.4	2.08502e-07	8.63395e-07	down
chrX	52053301	52053640	diffreps_peak_304765	339	NM_008150	Gpc4	47.1333	0	0	down
chr3	89781367	89781463	diffreps_peak_184584	96	NM_027315	Ube2q1	1189.1	0	0	down
chr9	120023433	120023598	diffreps_peak_301571	165	NM_011724	Xirp1	3.01884	1.86423e-08	8.72701e-08	down
chr10	5436738	5436822	diffreps_peak_21544	84	NM_153399	Syne1	152.2	4.68199e-06	1.69632e-05	down
chr1	135452804	135452964	diffreps_peak_13491	160	NM_173437	Nav1	562.7	0	0	down
chr4	116804261	116804640	diffreps_peak_203184	379	NM_026654	Toe1	454.7	2.22045e-15	1.93461e-14	down
chr11	77470484	77470660	diffreps_peak_48024	176	ENSMUST00000037593	Ankrd13b	206.2	9.61492e-08	4.20096e-07	down
chr11	98245216	98245660	diffreps_peak_52099	444	NM_026952	Cdk12	6.8335	0	0	down
chr9	57086580	57086801	diffreps_peak_291928	221	NM_011378	Sin3a	1286.3	0	0	down
chr5	149619876	149620002	diffreps_peak_232369	126	NM_013559	Hsph1	2.64348	2.68147e-07	1.10845e-06	down
chr7	80323821	80324240	diffreps_peak_259141	419	NM_173445	Rccd1	778.7	0	0	down
chr14	65397681	65398020	diffreps_peak_91708	339	NM_199029	Zfp395	368.2	9.66782e-13	6.65123e-12	down
chr1	151636403	151636534	diffreps_peak_14844	131	NM_022018	Fam129a	789.5	0	0	down
chr2	75677041	75677184	diffreps_peak_163140	143	NM_010902	Nfe2l2	3.4886	5.38158e-09	2.65686e-08	down
chr9	15738401	15738780	diffreps_peak_286712	379	NM_172289	Slc36a4	411.4	4.58522e-14	3.58166e-13	down
chr1	184872341	184873400	diffreps_peak_19699	1059	NM_178692	C130074G19Rik	2.86659	0	0	down
chr16	18946345	18946547	diffreps_peak_111643	202	NM_010435	Hira	7.05021	4.09917e-12	2.71778e-11	down
chr14	25713081	25713480	diffreps_peak_86458	399	NM_001101433	Zcchc24	7.19677	0	0	down
chr3	87537921	87538360	diffreps_peak_183721	439	NM_012051	Etv3	1437.6	0	0	down
chr1	151892281	151892500	diffreps_peak_14907	219	NM_197990	1700025G04Rik	152.2	4.68199e-06	1.69632e-05	down
chr2	32371181	32371408	diffreps_peak_158293	227	NM_028412	Ciz1	1448.4	0	0	down
chr8	68888421	68888740	diffreps_peak_275454	319	uc009lwp.1	Lpl	346.6	4.44922e-12	2.89509e-11	down
chr4	134422377	134422532	diffreps_peak_206688	155	NM_133880	Pafah2	206.2	9.61492e-08	4.20096e-07	down
chr15	5011933	5012060	diffreps_peak_96675	127	NM_001243837	C7	173.8	9.84652e-07	3.81598e-06	down
chr1	105991081	105991540	diffreps_peak_10487	459	NM_001122675	Zcchc2	5.79037	8.97271e-11	5.27384e-10	down
chr2	62379096	62379169	diffreps_peak_161644	73	NM_010074	Dpp4	422.2	2.14273e-14	1.72154e-13	down
chr16	48944801	48944928	diffreps_peak_115788	127	NM_027341	Dzip3	281.8	4.38919e-10	2.38518e-09	down
chr11	97665729	97665839	diffreps_peak_51865	110	NM_139311	Mllt6	4.41877	0	0	down
chrX	81084290	81084431	diffreps_peak_306531	141	NM_138751	Tmem47	573.5	0	0	down
chr9	116109503	116109520	diffreps_peak_300726	17	NM_009371	Tgfbr2	271	9.45483e-10	4.99693e-09	down
chr12	80338261	80338580	diffreps_peak_65239	319	NM_177267	Dcaf5	7.2355	9.99201e-15	8.24288e-14	down
chr2	70754439	70754486	diffreps_peak_162461	47	NM_172664	Tlk1	184.6	4.52758e-07	1.81941e-06	down
chr11	55502361	55502880	diffreps_peak_43385	519	ENSMUST00000018727	G3bp1	1426.8	0	0	down
chr17	80205261	80205438	diffreps_peak_131737	177	NM_146083	Srsf7	7.95611	5.56e-13	3.96876e-12	down
chr17	46657631	46657803	diffreps_peak_127299	172	NM_025611	Cul7	1037.9	0	0	down
chr9	8995241	8995720	diffreps_peak_286167	479	NM_027823	Arhgap42	389.8	2.10387e-13	1.5283e-12	down
chr8	111297134	111297420	diffreps_peak_282084	286	NM_146218	Rfwd3	3.64701	4.59978e-06	1.69632e-05	down
chr4	155775841	155776161	diffreps_peak_211821	320	uc008wer.1	AK035229	1318.8	0	0	down
chr4	63419421	63419493	diffreps_peak_198623	72	NM_028640	Whrn	249.4	4.39711e-09	2.17435e-08	down
chr10	5030375	5030434	diffreps_peak_21359	59	NM_022027	Syne1	422.2	2.14273e-14	1.72154e-13	down
chr8	123459941	123460180	diffreps_peak_284589	239	uc009nvx.2	Def8	184.6	4.52758e-07	1.81941e-06	down
chr14	116925761	116926095	diffreps_peak_95237	334	NM_011821	Gpc6	703.1	0	0	down
chr17	25234979	25235111	diffreps_peak_122848	132	NM_172529	Gnptg	433	9.99201e-15	8.24288e-14	down
chr15	8137853	8137969	diffreps_peak_97029	116	NM_133227	Nup155	497.9	1.11022e-16	1.08282e-15	down
chr19	44573001	44573380	diffreps_peak_150568	379	NM_176958	Hif1an	1081.1	0	0	down
chr2	83662148	83662272	diffreps_peak_163937	124	NM_026934	Zc3h15	21.0974	2.95513e-11	1.79812e-10	down
chr3	89166681	89166780	diffreps_peak_184364	99	ENSMUST00000152205	Clk2	281.8	4.38919e-10	2.38518e-09	down
chr7	127934138	127934280	diffreps_peak_265899	142	NM_001081374	Prss36	217	4.43931e-08	1.97213e-07	down
chr8	26979841	26980060	diffreps_peak_271701	219	NM_001101502	Zfp703	811.1	0	0	down
chr2	154378007	154378200	diffreps_peak_172047	193	NM_009228	Snta1	973.1	0	0	down
chr3	89996246	89996298	diffreps_peak_184619	52	NM_011826	Hax1	227.8	2.05197e-08	9.54553e-08	down
chr2	65125921	65126117	diffreps_peak_161838	196	NM_027225	Cobll1	7.55603	1.93446e-07	8.25392e-07	down
chr2	104706361	104706542	diffreps_peak_166098	181	ENSMUST00000111118	Tcp11l1	14.3955	0	0	down
chr4	62510104	62510234	diffreps_peak_198399	130	NM_008525	Alad	15.0347	6.15581e-11	3.64636e-10	down
chr3	38484670	38484844	diffreps_peak_179901	174	ENSMUST00000120875	Ankrd50	2.50538	5.92758e-06	2.10714e-05	down
chr1	119526241	119526640	diffreps_peak_11192	399	NM_146103	Tmem185b	605.9	0	0	down
chr2	121355015	121355284	diffreps_peak_167919	269	ENSMUST00000134796	Ppip5k1	238.6	9.49438e-09	4.49049e-08	down
chr12	91589534	91589660	diffreps_peak_67090	126	ENSMUST00000021345	Gtf2a1	411.4	4.58522e-14	3.58166e-13	down
chr5	121426726	121426826	diffreps_peak_226443	100	NM_172722	Naa25	206.2	9.61492e-08	4.20096e-07	down
chr9	44333521	44333600	diffreps_peak_289812	79	NM_007875	Dpagt1	195.4	2.08502e-07	8.63395e-07	down
chr17	6436021	6436240	diffreps_peak_120161	219	NM_009342	Dynlt1b	238.6	9.49438e-09	4.49049e-08	down
chr9	122375905	122376060	diffreps_peak_302050	155	NM_026179	Abhd5	1556.4	0	0	down
chr4	43424841	43425220	diffreps_peak_195824	379	uc033ibq.1	Rusc2	400.6	9.81437e-14	7.46572e-13	down
chr7	75739421	75739560	diffreps_peak_258679	139	NM_029332	Akap13	10.6216	0	0	down
chr14	60779251	60779600	diffreps_peak_90961	349	NM_183175	C1qtnf9	2.29536	0	0	down
chr10	70004609	70004760	diffreps_peak_28848	151	NM_009670	Ank3	2.35639	1.78479e-12	1.21637e-11	down
chr7	45541054	45541204	diffreps_peak_255986	150	NM_148927	Plekha4	249.4	4.39711e-09	2.17435e-08	down
chr6	12080996	12081198	diffreps_peak_233584	202	NM_001168382	Phf14	195.4	2.08502e-07	8.63395e-07	down
chr7	126556282	126556340	diffreps_peak_265312	58	NM_146200	Eif3c	562.7	0	0	down
chr7	34192735	34193080	diffreps_peak_254515	345	NM_026549	Pdcd2l	9.1876	0	0	down
chr11	75163501	75164260	diffreps_peak_47301	759	NM_001002764	Smg6	12.5887	0	0	down
chr12	65113773	65113859	diffreps_peak_63214	86	NM_178912	Fancm	303.4	9.47775e-11	5.45799e-10	down
chr10	36833061	36833520	diffreps_peak_24906	459	NM_001081208	Hs3st5	238.6	9.49438e-09	4.49049e-08	down
chr11	83214781	83215060	diffreps_peak_49293	279	NM_011409	Slfn3	325	2.05138e-11	1.25297e-10	down
chr13	76134674	76134851	diffreps_peak_79268	177	NM_001081352	Ttc37	346.6	4.44922e-12	2.89509e-11	down
chr11	75831281	75831660	diffreps_peak_47650	379	NM_029548	Rph3al	152.2	4.68199e-06	1.69632e-05	down
chr1	178329867	178329939	diffreps_peak_18577	72	NM_016805	Hnrnpu	2.9648	1.11022e-15	9.94655e-15	down
chr15	83381761	83381883	diffreps_peak_105327	122	NM_011862	Pacsin2	6.12555	0	0	down
chr6	124746019	124746680	diffreps_peak_246745	661	NM_007881	Atn1	2.63249	0	0	down
chr3	123112801	123113180	diffreps_peak_189026	379	NM_080451	Synpo2	3.04289	2.27085e-12	1.53543e-11	down
chr5	35995956	35996140	diffreps_peak_216370	184	NM_027373	Afap1	3.89068	1.66755e-13	1.25739e-12	down
chr13	55362501	55362720	diffreps_peak_77084	219	NM_025828	Lman2	335.8	9.55125e-12	6.11199e-11	down
chr5	17724080	17724211	diffreps_peak_213107	131	NM_013657	Sema3c	573.5	0	0	down
chr2	26340404	26340560	diffreps_peak_156357	156	NM_153410	Gpsm1	3.84641	2.40121e-07	9.93345e-07	down
chr2	73624114	73624192	diffreps_peak_162980	78	NM_029716	Chn1	379	4.50973e-13	3.22376e-12	down
chr11	62402101	62402480	diffreps_peak_44939	379	NM_177229	Ncor1	357.4	2.07345e-12	1.40313e-11	down
chr5	76537661	76538040	diffreps_peak_220136	379	uc008xux.2	Exoc1	217	4.43931e-08	1.97213e-07	down
chr6	21806238	21806313	diffreps_peak_234276	75	NM_173007	Tspan12	487.1	2.22045e-16	2.13071e-15	down
chr2	155382201	155382280	diffreps_peak_172309	79	ENSMUST00000134218	Trp53inp2	7.04961	3.76366e-13	2.72298e-12	down
chr9	65480378	65480487	diffreps_peak_293494	109	NM_138584	Spg21	346.6	4.44922e-12	2.89509e-11	down
chr18	31791839	31792020	diffreps_peak_136353	181	NM_027002	Polr2d	173.8	9.84652e-07	3.81598e-06	down
chr5	35828123	35828182	diffreps_peak_216289	59	NM_177678	Ablim2	681.5	0	0	down
chr16	77077003	77077233	diffreps_peak_117434	230	NM_013918	Usp25	17.4142	0	0	down
chr3	129934624	129934700	diffreps_peak_189834	76	NM_025779	Ccdc109b	173.8	9.84652e-07	3.81598e-06	down
chrX	150655061	150655480	diffreps_peak_310011	419	NM_019548	Tro	541.1	0	0	down
chr1	91082140	91082179	diffreps_peak_9143	39	uc007bzt.2	Lrrfip1	3.12782	4.72083e-09	2.33287e-08	down
chr19	6340641	6340894	diffreps_peak_144922	253	NM_008583	Men1	173.8	9.84652e-07	3.81598e-06	down
chr15	42676701	42676977	diffreps_peak_100198	276	NM_009640	Angpt1	6.70406	2.60048e-11	1.58557e-10	down
chr12	113130884	113131000	diffreps_peak_70277	116	NM_054081	Mta1	346.6	4.44922e-12	2.89509e-11	down
chr18	36017961	36018400	diffreps_peak_137210	439	NM_001167891	Nrg2	173.8	9.84652e-07	3.81598e-06	down
chr18	79109187	79109391	diffreps_peak_142732	204	NM_053099	Setbp1	6.29701	0	0	down
chr10	99108541	99109120	diffreps_peak_33692	579	NM_015737	Galnt4	5.88056	8.29758e-12	5.34582e-11	down
chr1	162740421	162740556	diffreps_peak_16438	135	NM_001081290	Prrc2c	3.4251	5.96049e-07	2.39085e-06	down
chr9	40296081	40296580	diffreps_peak_289152	499	ENSMUST00000121357	Gramd1b	1578	0	0	down
chr1	134865777	134865960	diffreps_peak_13281	183	NM_001081307	Ppp1r12b	2.71996	1.05471e-14	8.6985e-14	down
chr2	84332981	84333340	diffreps_peak_163979	359	NM_018782	Calcrl	159.495	0	0	down
chr10	80386661	80387460	diffreps_peak_30785	799	NM_198615	Mex3d	3.69696	5.24247e-13	3.74351e-12	down
chr4	134805301	134805760	diffreps_peak_206800	459	uc008vfp.2	Tmem57	152.2	4.68199e-06	1.69632e-05	down
chr10	80691068	80691380	diffreps_peak_30910	312	NM_172457	Mob3a	573.5	0	0	down
chr8	122411283	122411400	diffreps_peak_284123	117	NM_001029993	Zc3h18	11.6597	3.07357e-08	1.40096e-07	down
chr11	89019861	89020240	diffreps_peak_50628	379	NM_009546	Trim25	37.1641	0	0	down
chr11	95274841	95275160	diffreps_peak_51328	319	NM_177619	Kat7	357.4	2.07345e-12	1.40313e-11	down
chr4	59485338	59485372	diffreps_peak_198039	34	NM_144904	Ptbp3	227.8	2.05197e-08	9.54553e-08	down
chr2	74859404	74859477	diffreps_peak_163078	73	NM_016804	Mtx2	821.9	0	0	down
chr8	13920947	13921048	diffreps_peak_270107	101	NM_025785	Fbxo25	152.2	4.68199e-06	1.69632e-05	down
chr4	138913609	138913900	diffreps_peak_207974	291	NM_028453	Otud3	627.5	0	0	down
chr15	89103181	89103580	diffreps_peak_106330	399	NM_001163319	Tubgcp6	3.4251	5.96049e-07	2.39085e-06	down
chr5	136219041	136219152	diffreps_peak_229628	111	NM_018825	Sh2b2	314.2	4.40816e-11	2.61868e-10	down
chr10	127010900	127011059	diffreps_peak_35976	159	NM_009635	Avil	919.1	0	0	down
chr4	123544741	123544831	diffreps_peak_204398	90	NM_001199136	Macf1	487.1	2.22045e-16	2.13071e-15	down
chr17	35263838	35264114	diffreps_peak_125828	276	NM_010380	H2-D1	4.74451	0	0	down
chr4	139457681	139457771	diffreps_peak_208232	90	NM_001160319	Ubr4	2.68905	3.21115e-06	1.19666e-05	down
chr17	25157871	25158000	diffreps_peak_122824	129	NM_011930	Clcn7	260.2	2.03817e-09	1.02582e-08	down
chr7	79736241	79736500	diffreps_peak_258956	259	ENSMUST00000032761	Pex11a	400.6	9.81437e-14	7.46572e-13	down
chrX	94102290	94102380	diffreps_peak_307340	90	NM_011768	Zfx	238.6	9.49438e-09	4.49049e-08	down
chr15	44537335	44537492	diffreps_peak_100305	157	NM_138674	Pkhd1l1	260.2	2.03817e-09	1.02582e-08	down
chr11	86279592	86279735	diffreps_peak_49872	143	NM_001080931	Med13	4.1045	0	0	down
chr13	64135001	64135536	diffreps_peak_78208	535	NM_175494	Zfp367	20.8974	0	0	down
chr6	137478921	137479129	diffreps_peak_248340	208	NM_007945	Eps8	238.6	9.49438e-09	4.49049e-08	down
chr18	77774381	77774543	diffreps_peak_142531	162	ENSMUST00000114748	Atp5a1	173.8	9.84652e-07	3.81598e-06	down
chr2	104788661	104789040	diffreps_peak_166124	379	NM_001123327	Qser1	2.48539	1.70659e-07	7.29009e-07	down
chr10	5605321	5605740	diffreps_peak_21574	419	NM_026793	Myct1	1027.1	0	0	down
chr4	130378045	130378168	diffreps_peak_205609	123	NM_025645	Snrnp40	325	2.05138e-11	1.25297e-10	down
chr2	32922068	32922224	diffreps_peak_158568	156	NM_146119	Fam129b	454.7	2.22045e-15	1.93461e-14	down
chr7	99660141	99660176	diffreps_peak_261264	35	NM_175316	Slco2b1	217	4.43931e-08	1.97213e-07	down
chr8	84143286	84143509	diffreps_peak_278200	223	NM_145970	Cc2d1a	12.0945	0	0	down
chr11	116545324	116545434	diffreps_peak_56208	110	NM_173755	Ube2o	8.65404	0	0	down
chr13	68575017	68575390	diffreps_peak_78583	373	NM_172480	Mtrr	908.3	0	0	down
chr2	156957441	156957820	diffreps_peak_172819	379	uc008noi.2	Ndrg3	767.9	0	0	down
chr16	78376600	78376810	diffreps_peak_117618	210	NM_009770	Btg3	335.8	9.55125e-12	6.11199e-11	down
chr10	81930431	81930480	diffreps_peak_31519	49	NM_199062	Zfp781	260.2	2.03817e-09	1.02582e-08	down
chr16	50194661	50195080	diffreps_peak_115869	419	NM_027444	Bbx	454.7	2.22045e-15	1.93461e-14	down
chr2	36190341	36190647	diffreps_peak_159290	306	ENSMUST00000028250	Mrrf	389.8	2.10387e-13	1.5283e-12	down
chr9	65273508	65273760	diffreps_peak_293431	252	NM_173385	Cilp	9.01175	1.11022e-16	1.08282e-15	down
chr8	120655821	120656260	diffreps_peak_283778	439	NM_010926	Emc8	703.1	0	0	down
chr18	74801296	74801367	diffreps_peak_142082	71	NM_177470	Acaa2	3.42873	0	0	down
chr2	146430821	146431060	diffreps_peak_171068	239	uc008msn.1	Ralgapa2	195.4	2.08502e-07	8.63395e-07	down
chr14	66862501	66862657	diffreps_peak_91990	156	NM_009955	Dpysl2	1081.1	0	0	down
chr2	152689843	152689860	diffreps_peak_171750	17	NM_010376	H13	584.3	0	0	down
chr6	38509001	38509240	diffreps_peak_236538	239	NM_177185	Ubn2	184.6	4.52758e-07	1.81941e-06	down
chr2	132372101	132372500	diffreps_peak_169735	399	NM_144944	Prokr2	303.4	9.47775e-11	5.45799e-10	down
chr3	89393161	89393362	diffreps_peak_184480	201	ENSMUST00000029677	Zbtb7b	18.3282	1.04999e-09	5.54397e-09	down
chr15	97374141	97374149	diffreps_peak_107408	8	NM_172293	Pced1b	163	2.14506e-06	8.06423e-06	down
chr8	122892521	122892740	diffreps_peak_284328	219	NM_001081379	Ankrd11	2.7168	4.91149e-07	1.97229e-06	down
chr3	145988641	145988840	diffreps_peak_191313	199	NM_001166064	Syde2	346.6	4.44922e-12	2.89509e-11	down
chr2	105166817	105166960	diffreps_peak_166173	143	NM_144783	Wt1	249.4	4.39711e-09	2.17435e-08	down
chr11	106253288	106253404	diffreps_peak_54171	116	NM_025310	Ftsj3	800.3	0	0	down
chr13	99441633	99441774	diffreps_peak_81235	141	NM_008634	Map1b	1059.5	0	0	down
chr5	122818853	122818960	diffreps_peak_226985	107	NM_021505	Anapc5	3.16414	2.96974e-09	1.48979e-08	down
chr1	195138541	195138940	diffreps_peak_21029	399	NM_007758	Cr2	238.6	9.49438e-09	4.49049e-08	down
chr7	118773020	118773117	diffreps_peak_264363	97	NM_027815	9030624J02Rik	670.7	0	0	down
chr19	44406741	44406760	diffreps_peak_150532	19	NM_009127	Scd1	2.29486	2.50227e-08	1.16271e-07	down
chr1	33484681	33484808	diffreps_peak_1842	127	NM_008922	Prim2	227.8	2.05197e-08	9.54553e-08	down
chr11	49174825	49174858	diffreps_peak_42091	33	NM_172793	Btnl9	9.79361	2.55351e-15	2.22259e-14	down
chr2	59948086	59948297	diffreps_peak_161249	211	NM_001001182	Baz2b	45.1942	5.4845e-14	4.27612e-13	down
chr10	53348901	53349259	diffreps_peak_26459	358	NM_001204983	Cep85l	24.2262	0	0	down
chr18	74274414	74274561	diffreps_peak_141975	147	NM_013594	Mbd1	2204.5	0	0	down
chr7	35288516	35288620	diffreps_peak_254721	104	NM_026181	Gpatch1	163	2.14506e-06	8.06423e-06	down
chr5	137520546	137520800	diffreps_peak_229906	254	NM_031408	Gigyf1	2.5	4.55469e-06	1.6914e-05	down
chr7	97661421	97661940	diffreps_peak_260805	519	NM_001081267	Rsf1	3003.7	0	0	down
chr5	122438128	122438246	diffreps_peak_226848	118	NM_019805	Anapc7	6.67497	2.85524e-10	1.58871e-09	down
chr9	110390042	110390188	diffreps_peak_299935	146	NM_001081043	Ptpn23	30.5049	1.68473e-09	8.82356e-09	down
chr11	117986841	117987013	diffreps_peak_56620	172	ENSMUST00000132676	Pgs1	184.6	4.52758e-07	1.81941e-06	down
chr19	47364622	47364714	diffreps_peak_151324	92	NM_008018	Sh3pxd2a	433	9.99201e-15	8.24288e-14	down
chr8	110738661	110739300	diffreps_peak_281844	639	NM_198625	Mtss1l	6.88622	0	0	down
chr11	102604801	102605000	diffreps_peak_53395	199	NM_020510	Fzd2	281.8	4.38919e-10	2.38518e-09	down
chr6	72350781	72351160	diffreps_peak_239588	379	NM_026696	0610030E20Rik	5.21231	2.97347e-09	1.49154e-08	down
chr19	47619721	47620080	diffreps_peak_151397	359	NM_009289	Slk	2.74913	0	0	down
chr10	128846531	128846583	diffreps_peak_36932	52	NM_025364	Sarnp	616.7	0	0	down
chr7	45812179	45812298	diffreps_peak_256079	119	NM_011181	Cyth2	9.60821	0	0	down
chr3	100186581	100186729	diffreps_peak_186451	148	NM_010269	Gdap2	163	2.14506e-06	8.06423e-06	down
chr12	55820661	55821200	diffreps_peak_62726	539	NM_019994	Ralgapa1	2.44383	2.03474e-09	1.02582e-08	down
chr2	177834561	177834646	diffreps_peak_176388	85	NM_001024849	Gm14325	152.2	4.68199e-06	1.69632e-05	down
chr14	60008381	60008494	diffreps_peak_90852	113	NM_015803	Atp8a2	400.6	9.81437e-14	7.46572e-13	down
chr4	134359084	134359245	diffreps_peak_206668	161	NM_019578	Extl1	271	9.45483e-10	4.99693e-09	down
chr14	66165263	66165329	diffreps_peak_91853	66	NM_172498	Ptk2b	303.4	9.47775e-11	5.45799e-10	down
chr3	116027041	116027280	diffreps_peak_188202	239	NM_021388	Extl2	281.8	4.38919e-10	2.38518e-09	down
chr6	8594221	8595060	diffreps_peak_233385	839	NM_133236	Glcci1	778.7	0	0	down
chr1	135374141	135374520	diffreps_peak_13452	379	uc007ctd.1	Shisa4	303.4	9.47775e-11	5.45799e-10	down
chr11	86724801	86725000	diffreps_peak_49975	199	uc007ktb.1	Cltc	314.2	4.40816e-11	2.61868e-10	down
chr7	28317736	28317821	diffreps_peak_253575	85	NM_013676	Supt5	184.6	4.52758e-07	1.81941e-06	down
chr10	100499061	100499184	diffreps_peak_33810	123	NM_146009	Cep290	713.9	0	0	down
chr10	80642661	80643040	diffreps_peak_30878	379	NM_145361	Btbd2	735.5	0	0	down
chrX	151934421	151934620	diffreps_peak_310211	199	NM_021523	Huwe1	605.9	0	0	down
chr11	48837464	48837740	diffreps_peak_42004	276	ENSMUST00000046903	Trim7	271	9.45483e-10	4.99693e-09	down
chr19	53851621	53851816	diffreps_peak_151956	195	NM_001170847	Rbm20	2.2384	9.73138e-08	4.25153e-07	down
chr9	56899301	56899860	diffreps_peak_291868	559	NM_139001	Cspg4	1794	0	0	down
chr3	95784141	95784340	diffreps_peak_185510	199	uc008qld.1	Rprd2	433	9.99201e-15	8.24288e-14	down
chr18	61739123	61739240	diffreps_peak_140419	117	NM_178928	Afap1l1	163	2.14506e-06	8.06423e-06	down
chr5	57718601	57718980	diffreps_peak_217967	379	NM_018764	Pcdh7	3.18494	0	0	down
chr10	88440223	88440391	diffreps_peak_32429	168	NM_001004164	Gnptab	292.6	2.03896e-10	1.14253e-09	down
chr6	122596631	122596777	diffreps_peak_246502	146	NM_031159	Apobec1	195.4	2.08502e-07	8.63395e-07	down
chr6	143072321	143072540	diffreps_peak_249065	219	uc009eqb.1	C2cd5	217	4.43931e-08	1.97213e-07	down
chr5	34604689	34604820	diffreps_peak_216002	131	NM_013457	Add1	8.04762	0	0	down
chr4	154018369	154018485	diffreps_peak_211290	116	NM_201226	Lrrc47	422.2	2.14273e-14	1.72154e-13	down
chr9	108563621	108563691	diffreps_peak_299527	70	NM_011830	Impdh2	24.7882	0	0	down
chr5	101929761	101930095	diffreps_peak_222530	334	uc008yit.1	Wdfy3	789.5	0	0	down
chr11	7172961	7173300	diffreps_peak_38270	339	NM_009622	Adcy1	152.2	4.68199e-06	1.69632e-05	down
chr2	26375607	26375689	diffreps_peak_156383	82	NM_172339	Snapc4	238.6	9.49438e-09	4.49049e-08	down
chr2	118700801	118701180	diffreps_peak_167089	379	NM_001081971	Ankrd63	692.3	0	0	down
chr7	118157993	118158000	diffreps_peak_264236	7	NM_001031814	Smg1	13.8974	3.00055e-07	1.23865e-06	down
chr4	12171697	12171980	diffreps_peak_193446	283	NM_026558	Fam92a	10.2622	0	0	down
chr13	49693023	49693171	diffreps_peak_76413	148	NM_172015	Iars	3.86262	6.75907e-06	2.39962e-05	down
chr8	72378661	72379040	diffreps_peak_276510	379	NM_001122832	Eps15l1	670.7	0	0	down
chr11	95696893	95697640	diffreps_peak_51429	747	ENSMUST00000062249	Gm9796	379	4.50973e-13	3.22376e-12	down
chr11	103071009	103071159	diffreps_peak_53512	150	NM_152813	Plcd3	217	4.43931e-08	1.97213e-07	down
chr16	35735621	35735651	diffreps_peak_114266	30	NM_153550	Dirc2	195.4	2.08502e-07	8.63395e-07	down
chr2	181842374	181842440	diffreps_peak_177112	66	NM_153594	Pcmtd2	4.84339	9.91805e-08	4.33237e-07	down
chrX	74036301	74036494	diffreps_peak_305986	193	NM_010788	Mecp2	2.38912	3.97538e-06	1.479e-05	down
chr17	24162881	24163332	diffreps_peak_122353	451	uc008auo.1	Amdhd2	3.75846	9.63674e-14	7.37047e-13	down
chr16	93871201	93871252	diffreps_peak_118985	51	NM_001045529	Morc3	206.2	9.61492e-08	4.20096e-07	down
chr11	48945521	48945860	diffreps_peak_42046	339	NM_001281472	Psme2b	584.3	0	0	down
chr2	176251519	176251702	diffreps_peak_176137	183	uc008ofu.1	BC080301	811.1	0	0	down
chr9	119530061	119530089	diffreps_peak_301459	28	NM_021544	Scn5a	173.8	9.84652e-07	3.81598e-06	down
chr6	83769781	83770240	diffreps_peak_240390	459	ENSMUST00000014892	Tex261	3965.1	0	0	down
chr9	43015902	43016043	diffreps_peak_289560	141	NM_027144	Arhgef12	9.54773	0	0	down
chr13	96654815	96654921	diffreps_peak_80890	106	NM_008255	Hmgcr	152.2	4.68199e-06	1.69632e-05	down
chr2	180661621	180662060	diffreps_peak_176802	439	NM_175551	Dido1	3.76871	7.32747e-15	6.19292e-14	down
chr6	117844982	117845280	diffreps_peak_245161	298	uc009dkz.1	Zfp637	1048.7	0	0	down
chr5	134148601	134148980	diffreps_peak_228987	379	NM_033572	Wbscr16	638.3	0	0	down
chr8	80705218	80705337	diffreps_peak_277550	119	NM_053124	Smarca5	411.4	4.58522e-14	3.58166e-13	down
chr4	117551181	117551500	diffreps_peak_203306	319	uc008uiu.2	Eri3	497.9	1.11022e-16	1.08282e-15	down
chr7	143254861	143255300	diffreps_peak_268244	439	uc012fxx.1	Kcnq1ot1	454.7	2.22045e-15	1.93461e-14	down
chr11	100409501	100409507	diffreps_peak_52489	6	NM_176830	P3h4	227.8	2.05197e-08	9.54553e-08	down
chr19	9116501	9116620	diffreps_peak_145684	119	NM_025610	Asrgl1	163	2.14506e-06	8.06423e-06	down
chr7	31139441	31139547	diffreps_peak_254372	106	NM_027898	Gramd1a	13.0381	2.35367e-14	1.88924e-13	down
chr15	81015348	81015400	diffreps_peak_104623	52	NM_153049	Mkl1	886.7	0	0	down
chr13	55693123	55693347	diffreps_peak_77241	224	NM_181278	B230219D22Rik	1016.3	0	0	down
chr19	38524361	38524780	diffreps_peak_149377	419	NM_019588	Plce1	28.1658	0	0	down
chr12	21111981	21112169	diffreps_peak_59733	188	NM_001004364	Asap2	519.5	0	0	down
chr18	10800221	10800248	diffreps_peak_134432	27	NM_144860	Mib1	260.2	2.03817e-09	1.02582e-08	down
chr2	118457125	118457180	diffreps_peak_167036	55	NM_013719	Eif2ak4	703.1	0	0	down
chr10	24879672	24879780	diffreps_peak_23798	108	NM_027347	Med23	206.2	9.61492e-08	4.20096e-07	down
chr9	108068266	108068359	diffreps_peak_299282	93	NM_032543	Rnf123	541.1	0	0	down
chr10	40836287	40836364	diffreps_peak_25422	77	NM_027879	Cdc40	325	2.05138e-11	1.25297e-10	down
chr8	109677541	109677686	diffreps_peak_281629	145	NM_028018	Ist1	616.7	0	0	down
chr12	3906764	3906883	diffreps_peak_58030	119	NM_007872	Dnmt3a	6.54686	5.26795e-10	2.85818e-09	down
chr12	55490405	55490666	diffreps_peak_62657	261	NM_010907	Nfkbia	5.07798	0	0	down
chr1	91945899	91946000	diffreps_peak_9368	101	NM_207225	Hdac4	476.3	4.44089e-16	4.10745e-15	down
chr4	106410141	106410352	diffreps_peak_201720	211	NM_183225	Usp24	3.84774	1.06581e-14	8.78982e-14	down
chr7	112315321	112315415	diffreps_peak_263448	94	ENSMUST00000106647	Mical2	843.5	0	0	down
chr11	107934801	107935320	diffreps_peak_54771	519	NM_011101	Prkca	1610.4	0	0	down
chr2	135249970	135250050	diffreps_peak_170033	80	NM_019677	Plcb1	335.8	9.55125e-12	6.11199e-11	down
chr13	55076901	55077280	diffreps_peak_76982	379	uc007qpx.1	Uimc1	217	4.43931e-08	1.97213e-07	down
chr5	129096749	129097226	diffreps_peak_228207	477	NM_001081342	Adgrd1	389.8	2.10387e-13	1.5283e-12	down
chr8	33324166	33324300	diffreps_peak_271978	134	NM_011721	Wrn	249.4	4.39711e-09	2.17435e-08	down
chr1	133800721	133801041	diffreps_peak_13055	320	ENSMUST00000143567	Atp2b4	2.65241	3.46917e-07	1.43043e-06	down
chr1	132529221	132529331	diffreps_peak_12704	110	NM_177129	Cntn2	39.9333	0	0	down
chr2	76829653	76829737	diffreps_peak_163329	84	ENSMUST00000099981	Ttn	811.1	0	0	down
chr14	70477852	70477940	diffreps_peak_92562	88	NM_009755	Bmp1	28.4078	7.33622e-09	3.61235e-08	down
chr12	100202392	100202423	diffreps_peak_67682	31	NM_009790	Calm1	5.15649	0	0	down
chr11	101337481	101337740	diffreps_peak_52964	259	NM_009675	Aoc3	227.8	2.05197e-08	9.54553e-08	down
chr9	59291571	59291866	diffreps_peak_292405	295	NM_028121	Adpgk	184.6	4.52758e-07	1.81941e-06	down
chr7	118790009	118790056	diffreps_peak_264368	47	NM_027815	9030624J02Rik	249.4	4.39711e-09	2.17435e-08	down
chr1	40022704	40022854	diffreps_peak_3066	150	NM_008696	Map4k4	12.8194	0	0	down
chr8	70650101	70650460	diffreps_peak_275967	359	NM_023217	Pgpep1	5.79037	8.97271e-11	5.27384e-10	down
chr16	13538121	13538680	diffreps_peak_110604	559	NM_028761	Parn	1394.4	0	0	down
chr19	5743921	5744340	diffreps_peak_144636	419	uc008gfg.1	Ltbp3	497.9	1.11022e-16	1.08282e-15	down
chr2	91017781	91018160	diffreps_peak_164521	379	NM_017368	Celf1	2.56417	1.0921e-11	6.8698e-11	down
chr7	24270441	24270681	diffreps_peak_252604	240	NM_009567	Zfp93	271	9.45483e-10	4.99693e-09	down
chr17	35692855	35693084	diffreps_peak_125942	229	NM_007584	Ddr1	6.58055	3.51319e-08	1.59886e-07	down
chr3	144685041	144685139	diffreps_peak_191193	98	NM_001282042	Sh3glb1	994.7	0	0	down
chr15	89503539	89503600	diffreps_peak_106555	61	NM_021423	Shank3	595.1	0	0	down
chr9	108362601	108362706	diffreps_peak_299429	105	NM_011678	Usp4	6.96599	0	0	down
chr17	47791521	47791820	diffreps_peak_127721	299	NM_011549	Tfeb	17.7744	2.13827e-09	1.07546e-08	down
chr18	75199162	75199265	diffreps_peak_142172	103	NM_027727	Dym	487.1	2.22045e-16	2.13071e-15	down
chr3	108357361	108357700	diffreps_peak_187728	339	NM_019972	Sort1	778.7	0	0	down
chr1	162715585	162715719	diffreps_peak_16422	134	NM_001081290	Prrc2c	3.36405	9.71666e-07	3.81598e-06	down
chr19	25410721	25410920	diffreps_peak_147480	199	NM_181404	Kank1	2.44627	1.39691e-06	5.39238e-06	down
chr3	86225221	86225480	diffreps_peak_183533	259	NM_030695	Lrba	530.3	0	0	down
chr11	79027221	79027620	diffreps_peak_48646	399	ENSMUST00000108264	Ksr1	649.1	0	0	down
chr12	113049841	113049969	diffreps_peak_70223	128	NM_001081170	Pacs2	281.8	4.38919e-10	2.38518e-09	down
chr15	75866295	75866471	diffreps_peak_102930	176	NM_026960	Gsdmd	703.1	0	0	down
chr10	56115661	56116080	diffreps_peak_26634	419	NM_001163833	Msl3l2	476.3	4.44089e-16	4.10745e-15	down
chr17	35897201	35897431	diffreps_peak_126016	230	ENSMUST00000148721	2310061I04Rik	389.8	2.10387e-13	1.5283e-12	down
chr2	29144602	29144820	diffreps_peak_157083	218	NM_198033	Setx	519.5	0	0	down
chr10	82058369	82058496	diffreps_peak_31543	127	NM_001024626	Zfp873	5.10334	7.846e-06	2.78215e-05	down
chr14	70440598	70440767	diffreps_peak_92543	169	NM_025945	Polr3d	1113.5	0	0	down
chr5	121171981	121172103	diffreps_peak_226301	122	NM_011202	Ptpn11	1048.7	0	0	down
chr13	41249843	41250314	diffreps_peak_74892	471	NM_001135577	Smim13	2.41816	8.16544e-10	4.34621e-09	down
chr12	33429623	33429908	diffreps_peak_60839	285	NM_172253	Twistnb	2.33017	3.86601e-06	1.43871e-05	down
chr6	146327093	146327294	diffreps_peak_249470	201	NM_010586	Itpr2	271	9.45483e-10	4.99693e-09	down
chr14	32052297	32052429	diffreps_peak_87685	132	NM_030166	Galnt15	854.3	0	0	down
chr4	135920725	135921150	diffreps_peak_207061	425	NM_024243	Fuca1	50.4564	0	0	down
chr5	24995261	24995660	diffreps_peak_214396	399	uc008wsl.2	Prkag2	605.9	0	0	down
chr3	67384550	67384640	diffreps_peak_182074	90	NM_010801	Mlf1	7.07447	5.46103e-09	2.69557e-08	down
chr4	152299670	152299840	diffreps_peak_211115	170	NM_133788	Icmt	23.3179	1.67399e-12	1.14156e-11	down
chr11	86283861	86283942	diffreps_peak_49875	81	NM_001080931	Med13	400.6	9.81437e-14	7.46572e-13	down
chr2	90703061	90703186	diffreps_peak_164421	125	NM_021512	Nup160	163	2.14506e-06	8.06423e-06	down
chr13	42155461	42155880	diffreps_peak_75009	419	NM_007772	Hivep1	3.60493	5.55112e-15	4.70322e-14	down
chr6	136923901	136924100	diffreps_peak_248293	199	NM_007486	Arhgdib	4.3682	1.35623e-07	5.8072e-07	down
chr16	91642981	91643146	diffreps_peak_118639	165	NM_010256	Gart	325	2.05138e-11	1.25297e-10	down
chr4	35225787	35225880	diffreps_peak_194800	93	NM_001081343	3110043O21Rik	6.18605	8.37995e-06	2.96936e-05	down
chr18	53718446	53718629	diffreps_peak_139383	183	NM_178686	Cep120	411.4	4.58522e-14	3.58166e-13	down
chr8	39005866	39006020	diffreps_peak_272750	154	NM_030254	Tusc3	227.8	2.05197e-08	9.54553e-08	down
chr1	189653821	189654420	diffreps_peak_20254	599	NM_001081363	Cenpf	1761.6	0	0	down
chr8	64959344	64959609	diffreps_peak_275077	265	NM_028427	Tmem192	6.30655	0	0	down
chr10	88825417	88825498	diffreps_peak_32517	81	NM_175158	Utp20	616.7	0	0	down
chr2	80447101	80447500	diffreps_peak_163797	399	ENSMUST00000028389	Frzb	811.1	0	0	down
chr10	116384541	116384940	diffreps_peak_34821	399	NM_029928	Ptprb	1750.8	0	0	down
chrX	151862297	151862404	diffreps_peak_310152	107	NM_021523	Huwe1	649.1	0	0	down
chr11	75733201	75733245	diffreps_peak_47618	44	ENSMUST00000131398	Ywhae	206.2	9.61492e-08	4.20096e-07	down
chr9	64173386	64173433	diffreps_peak_293208	47	NM_024212	Rpl4	48.241	0	0	down
chr6	52741950	52742175	diffreps_peak_237986	225	NM_025816	Tax1bp1	5.01195	0	0	down
chr17	28725796	28725844	diffreps_peak_123895	48	NM_011951	Mapk14	41.5949	0	0	down
chr8	64619421	64619547	diffreps_peak_275014	126	NM_013494	Cpe	2.25367	4.24001e-09	2.11004e-08	down
chr12	81994887	81995220	diffreps_peak_65543	333	NM_018814	Pcnx	2.39137	6.87799e-11	4.07201e-10	down
chr9	104189043	104189245	diffreps_peak_298519	202	NM_001163026	Dnajc13	703.1	0	0	down
chr3	32593261	32593640	diffreps_peak_179234	379	uc008own.1	Gnb4	217	4.43931e-08	1.97213e-07	down
chr16	11399764	11399835	diffreps_peak_110355	71	NM_028964	Snx29	184.6	4.52758e-07	1.81941e-06	down
chr6	113309802	113310140	diffreps_peak_244353	338	NM_030178	Brpf1	5.01963	9.34567e-09	4.49049e-08	down
chr2	158763281	158763580	diffreps_peak_173235	299	NM_153089	Ppp1r16b	476.3	4.44089e-16	4.10745e-15	down
chr8	86725101	86725420	diffreps_peak_278858	319	NM_009172	Siah1a	3.91351	1.04864e-08	4.9547e-08	down
chrX	12684184	12684300	diffreps_peak_302913	116	NM_012005	Med14	22.1165	5.98681e-07	2.40066e-06	down
chr14	66190055	66190220	diffreps_peak_91857	165	NM_172498	Ptk2b	238.6	9.49438e-09	4.49049e-08	down
chr3	89350218	89350514	diffreps_peak_184462	296	ENSMUST00000070820	Dcst1	1297.1	0	0	down
chr10	80060788	80060900	diffreps_peak_30541	112	NM_183426	Sbno2	163	2.14506e-06	8.06423e-06	down
chr3	145578101	145578140	diffreps_peak_191268	39	NM_001081094	Znhit6	1037.9	0	0	down
chr7	43437774	43437909	diffreps_peak_255248	135	NM_024253	Nkg7	173.8	9.84652e-07	3.81598e-06	down
chr11	99236141	99236269	diffreps_peak_52389	128	NM_172946	Krt222	69.3107	0	0	down
chr2	66252102	66252232	diffreps_peak_161934	130	NM_001047604	Ttc21b	217	4.43931e-08	1.97213e-07	down
chr14	74763981	74764400	diffreps_peak_92935	419	uc007uqh.1	Lrch1	281.8	4.38919e-10	2.38518e-09	down
chr6	72566221	72566700	diffreps_peak_239663	479	NM_144917	Elmod3	83.9903	0	0	down
chr7	105764143	105764760	diffreps_peak_262423	617	NM_001162943	Dchs1	1599.6	0	0	down
chr6	17306334	17306479	diffreps_peak_233887	145	NM_007616	Cav1	541.1	0	0	down
chr4	133680761	133681140	diffreps_peak_206451	379	NM_001080819	Arid1a	39.3795	0	0	down
chr1	62532644	62532780	diffreps_peak_5347	136	NM_001081050	Pard3b	217	4.43931e-08	1.97213e-07	down
chr18	67774875	67775120	diffreps_peak_141297	245	NM_028112	Seh1l	6.41874	9.69597e-10	5.12383e-09	down
chr4	16123761	16123891	diffreps_peak_193685	130	NM_138952	Ripk2	195.4	2.08502e-07	8.63395e-07	down
chr10	18472918	18473000	diffreps_peak_23122	82	NM_173390	Nhsl1	152.2	4.68199e-06	1.69632e-05	down
chr19	57453001	57453196	diffreps_peak_152799	195	NM_028115	Trub1	227.8	2.05197e-08	9.54553e-08	down
chr10	77598621	77598732	diffreps_peak_29958	111	NM_145925	Pttg1ip	238.6	9.49438e-09	4.49049e-08	down
chr9	21489742	21489794	diffreps_peak_287298	52	NM_007871	Dnm2	11.5193	0	0	down
chr3	116927172	116927283	diffreps_peak_188389	111	NM_023245	Palmd	37.8447	9.66915e-12	6.18429e-11	down
chr8	83677930	83678006	diffreps_peak_278033	76	NM_177262	Pkn1	886.7	0	0	down
chr6	116650821	116650845	diffreps_peak_245087	24	NM_145980	8430408G22Rik	703.1	0	0	down
chr15	102435721	102435980	diffreps_peak_108742	259	NM_013672	Sp1	1059.5	0	0	down
chr12	77365196	77365340	diffreps_peak_64839	144	NM_016893	Fut8	778.7	0	0	down
chr7	45918022	45918120	diffreps_peak_256124	98	NM_010129	Emp3	152.2	4.68199e-06	1.69632e-05	down
chrX	152029190	152029398	diffreps_peak_310228	208	NM_019710	Smc1a	14.3264	0	0	down
chr4	41233603	41233714	diffreps_peak_195196	111	NM_026872	Ubap2	11.9658	1.02927e-10	5.92268e-10	down
chr15	101271735	101271865	diffreps_peak_108516	130	NM_010444	Nr4a1	2.04326	1.5678e-10	8.85199e-10	down
chr11	120382141	120382620	diffreps_peak_57343	479	NM_199469	Nploc4	9.22748	0	0	down
chr15	8135757	8135905	diffreps_peak_97028	148	NM_133227	Nup155	152.2	4.68199e-06	1.69632e-05	down
chr1	62144846	62144935	diffreps_peak_5291	89	NM_001081050	Pard3b	335.8	9.55125e-12	6.11199e-11	down
chr6	53818301	53818660	diffreps_peak_238106	359	NM_025817	Tril	303.4	9.47775e-11	5.45799e-10	down
chr1	180573681	180573817	diffreps_peak_19099	136	NM_007415	Parp1	4.107	4.72941e-06	1.71342e-05	down
chr1	183335924	183336029	diffreps_peak_19584	105	NM_177389	Mia3	35.7476	4.23042e-11	2.52739e-10	down
chr7	110267781	110267890	diffreps_peak_262939	109	NM_009302	Swap70	260.2	2.03817e-09	1.02582e-08	down
chr4	116033261	116033660	diffreps_peak_202970	399	NM_028142	Nsun4	1329.6	0	0	down
chr6	92193128	92193231	diffreps_peak_242228	103	NM_030081	Rbsn	152.2	4.68199e-06	1.69632e-05	down
chr8	46193181	46193520	diffreps_peak_273512	339	NM_025747	Cfap97	173.8	9.84652e-07	3.81598e-06	down
chr9	109108798	109108975	diffreps_peak_299719	177	NM_172775	Plxnb1	411.4	4.58522e-14	3.58166e-13	down
chr14	66088299	66088333	diffreps_peak_91821	34	NM_007940	Ephx2	357.4	2.07345e-12	1.40313e-11	down
chr4	155157981	155158176	diffreps_peak_211572	195	NM_011385	Ski	2.65958	7.37632e-13	5.25425e-12	down
chr4	59783727	59783820	diffreps_peak_198109	93	NM_001013577	Inip	584.3	0	0	down
chr19	10897502	10897652	diffreps_peak_146023	150	NM_134129	Prpf19	2.98852	1.11022e-14	9.15414e-14	down
chr11	45004716	45004820	diffreps_peak_41561	104	NM_007897	Ebf1	163	2.14506e-06	8.06423e-06	down
chr7	102153794	102154093	diffreps_peak_262002	299	NM_022979	Nup98	7.76032	0	0	down
chr5	115506675	115506868	diffreps_peak_225331	193	NM_011223	Pxn	1491.6	0	0	down
chr3	95495861	95496060	diffreps_peak_185383	199	NM_009709	Arnt	18.2184	0	0	down
chr15	73571721	73572100	diffreps_peak_102679	379	NM_001081066	Dennd3	389.8	2.10387e-13	1.5283e-12	down
chrX	139954906	139954960	diffreps_peak_309425	54	NM_153586	Rbm41	757.1	0	0	down
chr14	31154340	31154499	diffreps_peak_87412	159	NM_138672	Stab1	670.7	0	0	down
chr2	121546301	121546520	diffreps_peak_168003	219	NM_172673	Frmd5	3.58784	0	0	down
chr4	129209681	129209787	diffreps_peak_205259	106	NM_134151	Yars	249.4	4.39711e-09	2.17435e-08	down
chr19	23946541	23946960	diffreps_peak_147147	419	NM_177034	Apba1	12.5342	2.63849e-11	1.60778e-10	down
chr2	121199606	121199806	diffreps_peak_167838	200	NM_013735	Trp53bp1	389.8	2.10387e-13	1.5283e-12	down
chr11	4484670	4484697	diffreps_peak_37524	27	ENSMUST00000128256	Mtmr3	735.5	0	0	down
chr11	75652221	75652343	diffreps_peak_47569	122	NM_001080774	Myo1c	195.4	2.08502e-07	8.63395e-07	down
chr11	86535410	86535460	diffreps_peak_49927	50	NM_028259	Rps6kb1	508.7	0	0	down
chr2	125342799	125342922	diffreps_peak_168391	123	NM_007993	Fbn1	10.5118	0	0	down
chr1	155792193	155792284	diffreps_peak_15486	91	NM_023268	Qsox1	778.7	0	0	down
chr14	67018632	67018740	diffreps_peak_92019	108	uc007ukv.1	Ppp2r2a	173.8	9.84652e-07	3.81598e-06	down
chr6	55063090	55063253	diffreps_peak_238310	163	NM_180678	Gars	2.05899	1.10793e-08	5.23229e-08	down
chr9	7768289	7768340	diffreps_peak_286060	51	NM_133739	Tmem123	48.3398	5.9952e-15	5.07451e-14	down
chr18	13843921	13844240	diffreps_peak_134892	319	NM_145492	Zfp521	3.4888	1.084e-08	5.11995e-08	down
chr17	25750261	25750414	diffreps_peak_122958	153	NM_018857	Msln	152.2	4.68199e-06	1.69632e-05	down
chr15	79001520	79001623	diffreps_peak_104036	103	NM_138579	Triobp	411.4	4.58522e-14	3.58166e-13	down
chr2	125342002	125342161	diffreps_peak_168390	159	NM_007993	Fbn1	19.859	0	0	down
chr10	40466637	40466769	diffreps_peak_25368	132	NM_001168304	Cdk19	184.6	4.52758e-07	1.81941e-06	down
chr9	38718267	38718387	diffreps_peak_289086	120	NM_172767	Vwa5a	163	2.14506e-06	8.06423e-06	down
chr6	127629738	127629938	diffreps_peak_247293	200	NM_001033464	Cracr2a	400.6	9.81437e-14	7.46572e-13	down
chr1	91279504	91279537	diffreps_peak_9215	33	NM_026454	Ube2f	260.2	2.03817e-09	1.02582e-08	down
chr2	3490936	3491110	diffreps_peak_153426	174	NM_015765	Hspa14	379	4.50973e-13	3.22376e-12	down
chr10	67226301	67226540	diffreps_peak_28438	239	NM_207221	Jmjd1c	767.9	0	0	down
chr18	15062001	15062320	diffreps_peak_135018	319	NM_001142731	Kctd1	217	4.43931e-08	1.97213e-07	down
chr11	101525421	101525860	diffreps_peak_53039	439	NM_009764	Brca1	951.5	0	0	down
chr17	34682021	34682322	diffreps_peak_125439	301	ENSMUST00000087399	Tnxb	3.61199	4.44089e-14	3.53182e-13	down
chr7	126128226	126128296	diffreps_peak_265181	70	NM_028816	Xpo6	325	2.05138e-11	1.25297e-10	down
chr7	80592741	80592878	diffreps_peak_259252	137	NM_173863	Crtc3	5.55095	0	0	down
chr16	37882441	37882740	diffreps_peak_114630	299	NM_177093	Lrrc58	940.7	0	0	down
chr15	37360736	37361080	diffreps_peak_99522	344	NM_026496	Grhl2	908.3	0	0	down
chr5	123456261	123456700	diffreps_peak_227232	439	NM_133917	Mlxip	5.1681	3.29736e-14	2.62717e-13	down
chr8	13370541	13371022	diffreps_peak_269958	481	uc012fzy.1	Tfdp1	3.18679	7.33364e-11	4.33977e-10	down
chr6	143050124	143050239	diffreps_peak_249058	115	NM_029081	C2cd5	346.6	4.44922e-12	2.89509e-11	down
chr10	76357081	76357154	diffreps_peak_29536	73	NM_008787	Pcnt	8.87994	4.95026e-12	3.2182e-11	down
chr8	15057652	15057739	diffreps_peak_270255	87	NM_008664	Myom2	2.71655	0	0	down
chr5	105085041	105085165	diffreps_peak_223028	124	NM_172777	Gbp9	811.1	0	0	down
chr9	66562553	66562685	diffreps_peak_293809	132	NM_144937	Usp3	5.97968	0	0	down
chr3	75908129	75908183	diffreps_peak_182579	54	NM_175193	Golim4	1027.1	0	0	down
chr10	126002941	126003105	diffreps_peak_35898	164	NM_177152	Lrig3	184.6	4.52758e-07	1.81941e-06	down
chr5	52863586	52863661	diffreps_peak_217671	75	NM_024213	Anapc4	713.9	0	0	down
chr16	90263092	90263176	diffreps_peak_118380	84	NM_178923	Scaf4	4.45717	7.84871e-08	3.45435e-07	down
chr9	103341927	103342100	diffreps_peak_298361	173	NM_176979	Topbp1	411.4	4.58522e-14	3.58166e-13	down
chr4	62340233	62340332	diffreps_peak_198350	99	NM_001045528	Fkbp15	713.9	0	0	down
chr14	73238481	73238780	diffreps_peak_92793	299	NM_175116	Lpar6	4.62607	1.05023e-06	4.06856e-06	down
chr15	12912510	12912555	diffreps_peak_97826	45	NM_026799	Drosha	541.1	0	0	down
chr9	21780559	21780700	diffreps_peak_287461	141	NM_145611	Kank2	2.99641	5.55112e-15	4.70322e-14	down
chr3	96870821	96871240	diffreps_peak_185862	419	ENSMUST00000029738	Gpr89	541.1	0	0	down
chr18	57941752	57941820	diffreps_peak_139756	68	NM_009194	Slc12a2	281.8	4.38919e-10	2.38518e-09	down
chr11	102165359	102165486	diffreps_peak_53204	127	NM_172947	Lsm12	919.1	0	0	down
chr10	119211321	119211640	diffreps_peak_35184	319	NM_027994	Cand1	10.5264	3.9336e-11	2.36335e-10	down
chr6	115923875	115923987	diffreps_peak_244864	112	NM_031177	Ift122	670.7	0	0	down
chr3	107760024	107760120	diffreps_peak_187597	96	NM_007778	Csf1	8.62124	3.70447e-10	2.05759e-09	down
chr14	54686541	54686860	diffreps_peak_89932	319	NM_021437	1700123O20Rik	15.559	3.63541e-08	1.65326e-07	down
chr1	82518928	82519093	diffreps_peak_7682	165	NM_007735	Col4a4	227.8	2.05197e-08	9.54553e-08	down
chr4	129640255	129640600	diffreps_peak_205427	345	NM_001005506	Txlna	562.7	0	0	down
chr11	69833981	69834620	diffreps_peak_46168	639	NM_198862	Nlgn2	24.7553	0	0	down
chr5	17849661	17849792	diffreps_peak_213150	131	NM_001159556	Cd36	14.6364	2.22045e-16	2.13071e-15	down
chr17	29697981	29698340	diffreps_peak_124168	359	NM_001163741	Ccdc167	368.2	9.66782e-13	6.65123e-12	down
chr12	30904869	30904983	diffreps_peak_60504	114	NM_021330	Acp1	68.2621	0	0	down
chr12	84152221	84152561	diffreps_peak_66089	340	NM_001163501	Elmsan1	1081.1	0	0	down
chr12	111823241	111823292	diffreps_peak_69850	51	NM_026752	Zfyve21	541.1	0	0	down
chr5	4032680	4032913	diffreps_peak_212262	233	NM_194462	Akap9	9.10913	1.77636e-15	1.58585e-14	down
chr2	167019879	167020039	diffreps_peak_174586	160	NM_153065	Ddx27	7.95611	5.56e-13	3.96876e-12	down
chr11	6395241	6395288	diffreps_peak_38131	47	NM_028601	Zmiz2	8.83684	1.61847e-07	6.91667e-07	down
chr2	155998201	155998600	diffreps_peak_172540	399	NM_008383	Cep250	605.9	0	0	down
chr11	110106523	110106603	diffreps_peak_55173	80	NM_147220	Abca9	1340.4	0	0	down
chr3	83962297	83962421	diffreps_peak_183190	124	NM_172681	D930015E06Rik	152.2	4.68199e-06	1.69632e-05	down
chr17	57443897	57444082	diffreps_peak_129074	185	NM_010130	Adgre1	476.3	4.44089e-16	4.10745e-15	down
chr17	33244007	33244134	diffreps_peak_124920	127	NM_029952	Zfp955a	249.4	4.39711e-09	2.17435e-08	down
chr3	93564242	93564640	diffreps_peak_184994	398	NM_009112	S100a10	4.15392	0	0	down
chr2	32923430	32923760	diffreps_peak_158570	330	NM_146119	Fam129b	4.62339	0	0	down
chr4	137519185	137519304	diffreps_peak_207461	119	NM_008305	Hspg2	3.17346	0	0	down
chr1	40004806	40004913	diffreps_peak_3052	107	NM_008696	Map4k4	5.80611	3.33067e-16	3.14312e-15	down
chr14	24164382	24164573	diffreps_peak_86161	191	uc011zhm.1	Dlg5	217	4.43931e-08	1.97213e-07	down
chr7	44880566	44880638	diffreps_peak_255617	72	NM_029365	Med25	217	4.43931e-08	1.97213e-07	down
chr15	76697158	76697700	diffreps_peak_103387	542	uc007wlr.1	Gpt	13.6439	0	0	down
chr8	105775959	105776072	diffreps_peak_280956	113	NM_145824	Ranbp10	47.1333	0	0	down
chr2	72178281	72178299	diffreps_peak_162715	18	NM_019688	Rapgef4	497.9	1.11022e-16	1.08282e-15	down
chr5	34620831	34620918	diffreps_peak_216015	87	uc008xcs.1	Add1	1815.6	0	0	down
chr2	29143889	29144061	diffreps_peak_157082	172	NM_198033	Setx	1102.7	0	0	down
chr8	124525630	124525792	diffreps_peak_284842	162	NM_029746	Cog2	400.6	9.81437e-14	7.46572e-13	down
chr2	131025816	131025980	diffreps_peak_169469	164	NM_009730	Atrn	34.9487	0	0	down
chr16	35964261	35964364	diffreps_peak_114333	103	NM_030253	Parp9	24.2136	1.38335e-07	5.92171e-07	down
chr17	21992301	21992680	diffreps_peak_122092	379	NM_001025373	Zfp943	14.8269	0	0	down
chr14	16436733	16436910	diffreps_peak_84915	177	NM_011243	Rarb	68.2621	0	0	down
chr7	143460852	143461050	diffreps_peak_268322	198	NM_009876	Cdkn1c	519.5	0	0	down
chr4	138180489	138180607	diffreps_peak_207819	118	NM_001256198	Eif4g3	271	9.45483e-10	4.99693e-09	down
chr4	138286431	138286840	diffreps_peak_207875	409	uc008vkp.1	Kif17	541.1	0	0	down
chr10	58270061	58270360	diffreps_peak_26794	299	NM_027375	Gcc2	15.559	3.63541e-08	1.65326e-07	down
chr11	30219341	30219560	diffreps_peak_40121	219	uc007ihu.1	AK137356	4.07835	0	0	down
chr11	107054721	107055120	diffreps_peak_54464	399	NM_176850	Bptf	7.74876	0	0	down
chr16	62806561	62806647	diffreps_peak_116837	86	NM_026577	Arl13b	152.2	4.68199e-06	1.69632e-05	down
chr15	97745241	97745580	diffreps_peak_107448	339	NM_144850	Rapgef3	3.71328	2.22926e-10	1.24861e-09	down
chr4	129473774	129474140	diffreps_peak_205340	366	NM_133889	Bsdc1	4.86004	0	0	down
chr10	120142181	120142580	diffreps_peak_35261	399	NM_028679	Irak3	152.2	4.68199e-06	1.69632e-05	down
chr10	128391661	128391880	diffreps_peak_36712	219	NM_172790	Ankrd52	33.2872	0	0	down
chr7	128677996	128678117	diffreps_peak_266080	121	NM_178641	Inpp5f	152.2	4.68199e-06	1.69632e-05	down
chr9	54899949	54900060	diffreps_peak_291491	111	NM_022655	Ireb2	206.2	9.61492e-08	4.20096e-07	down
chr9	107742041	107742460	diffreps_peak_299158	419	ENSMUST00000182026	Rbm5	58.8252	0	0	down
chr10	8813881	8814280	diffreps_peak_21931	399	uc007eiv.1	Sash1	811.1	0	0	down
chr9	66515861	66516300	diffreps_peak_293798	439	NM_144937	Usp3	195.4	2.08502e-07	8.63395e-07	down
chr17	55652024	55652380	diffreps_peak_128392	356	NM_028370	Pot1b	217	4.43931e-08	1.97213e-07	down
chr15	31296261	31296600	diffreps_peak_98784	339	NM_027496	Ankrd33b	3.13802	3.2493e-06	1.21075e-05	down
chr16	32472901	32473280	diffreps_peak_113525	379	NM_009981	Pcyt1a	1426.8	0	0	down
chr17	84186661	84186880	diffreps_peak_132362	219	NM_001001806	Zfp36l2	11.1105	7.83897e-10	4.17516e-09	down
chr10	75893966	75894060	diffreps_peak_29441	94	NM_024440	Derl3	238.6	9.49438e-09	4.49049e-08	down
chr11	98763528	98763787	diffreps_peak_52245	259	NM_178060	Thra	2.11935	0	0	down
chr11	7100569	7100688	diffreps_peak_38257	119	NM_009622	Adcy1	8.69767	7.69198e-09	3.72653e-08	down
chr3	20006901	20007280	diffreps_peak_178145	379	NM_001276248	Cp	692.3	0	0	down
chr14	31013428	31013565	diffreps_peak_87338	137	NM_153547	Gnl3	24.4256	3.96794e-13	2.86891e-12	down
chr3	152391649	152391718	diffreps_peak_191941	69	NM_133247	Usp33	281.8	4.38919e-10	2.38518e-09	down
chr5	118721764	118721938	diffreps_peak_225921	174	NM_172424	Med13l	24.7553	0	0	down
chr15	73587520	73587724	diffreps_peak_102688	204	uc007wcg.2	Slc45a4	1145.9	0	0	down
chr4	21824416	21825000	diffreps_peak_193959	584	NM_152825	Usp45	1037.9	0	0	down
chr14	75323301	75323874	diffreps_peak_93075	573	NM_026083	Zc3h13	75.0417	0	0	down
chr3	126942961	126943460	diffreps_peak_189380	499	ENSMUST00000182112	Ank2	346.6	4.44922e-12	2.89509e-11	down
chr3	32728431	32728527	diffreps_peak_179263	96	NM_029017	Mrpl47	595.1	0	0	down
chr1	93357756	93357861	diffreps_peak_9649	105	NM_023200	Ppp1r7	357.4	2.07345e-12	1.40313e-11	down
chr5	130019681	130019856	diffreps_peak_228425	175	NM_133768	Asl	29.4103	6.66134e-16	6.1087e-15	down
chr10	21347261	21347400	diffreps_peak_23525	139	NM_019702	Hbs1l	400.6	9.81437e-14	7.46572e-13	down
chr13	59645092	59645222	diffreps_peak_77696	130	NM_027307	Golm1	184.6	4.52758e-07	1.81941e-06	down
chr18	80847171	80847252	diffreps_peak_143029	81	NM_015805	Atp9b	368.2	9.66782e-13	6.65123e-12	down
chr4	106747361	106747740	diffreps_peak_201811	379	NM_025590	Acot11	454.7	2.22045e-15	1.93461e-14	down
chr2	120930845	120930960	diffreps_peak_167783	115	NM_009461	Ubr1	454.7	2.22045e-15	1.93461e-14	down
chr2	164769981	164770080	diffreps_peak_174024	99	NM_026785	Ube2c	400.6	9.81437e-14	7.46572e-13	down
chr14	29971787	29971871	diffreps_peak_87023	84	NM_019979	Selk	10.193	2.64233e-14	2.11909e-13	down
chr7	81025201	81025509	diffreps_peak_259414	308	NM_178707	Zfp592	3.84641	2.40121e-07	9.93345e-07	down
chr7	100706661	100706893	diffreps_peak_261510	232	ENSMUST00000107042	Fam168a	3.99608	0	0	down
chr18	47291887	47292007	diffreps_peak_138903	120	NM_018744	Sema6a	33.0382	0	0	down
chr18	61165484	61165583	diffreps_peak_140180	99	NM_134134	Hmgxb3	379	4.50973e-13	3.22376e-12	down
chr11	115844493	115844575	diffreps_peak_55935	82	NM_145438	Llgl2	206.2	9.61492e-08	4.20096e-07	down
chr11	40694802	40694960	diffreps_peak_41135	158	NM_001199274	Mat2b	314.2	4.40816e-11	2.61868e-10	down
chr8	85053441	85054080	diffreps_peak_278521	639	uc009mpb.1	A230103J11Rik	7.81356	2.22045e-16	2.13071e-15	down
chr1	180421721	180422160	diffreps_peak_19078	439	NM_001081175	Itpkb	5.79712	0	0	down
chrX	157461101	157461330	diffreps_peak_310509	229	uc033jvf.1	Sms	670.7	0	0	down
chr9	83868575	83868660	diffreps_peak_296316	85	NM_009445	Ttk	27.3592	1.52989e-08	7.17709e-08	down
chr10	13799741	13800180	diffreps_peak_22746	439	uc033for.1	Aig1	217	4.43931e-08	1.97213e-07	down
chr1	71619383	71619552	diffreps_peak_6346	169	NM_010233	Fn1	767.9	0	0	down
chr3	138546320	138546427	diffreps_peak_190734	107	NM_007917	Eif4e	368.2	9.66782e-13	6.65123e-12	down
chr8	124909521	124909720	diffreps_peak_285001	199	NM_053207	Egln1	2.83476	0	0	down
chr1	168191401	168191437	diffreps_peak_17199	36	NM_008783	Pbx1	195.4	2.08502e-07	8.63395e-07	down
chr7	102112121	102112460	diffreps_peak_261978	339	NM_001081424	Chrna10	173.8	9.84652e-07	3.81598e-06	down
chrX	134804721	134805100	diffreps_peak_309187	379	NM_026139	Armcx2	778.7	0	0	down
chr19	23261332	23261467	diffreps_peak_147079	135	NM_153808	Smc5	519.5	0	0	down
chr5	134625365	134625462	diffreps_peak_229148	97	NM_033561	Eif4h	2.75336	1.51879e-13	1.14571e-12	down
chr13	109772630	109772760	diffreps_peak_82649	130	uc007rvi.1	Pde4d	249.4	4.39711e-09	2.17435e-08	down
chr1	152846118	152846263	diffreps_peak_15077	145	NM_001005507	Smg7	3.20023	1.89631e-08	8.87625e-08	down
chr19	6400361	6400580	diffreps_peak_144993	219	ENSMUST00000113472	Rasgrp2	195.4	2.08502e-07	8.63395e-07	down
chr4	8751323	8751780	diffreps_peak_193020	457	NM_001277149	Chd7	670.7	0	0	down
chr1	179624998	179625360	diffreps_peak_18834	362	NM_146105	Cnst	4.65411	0	0	down
chr3	95292661	95292727	diffreps_peak_185313	66	NM_133858	Fam63a	314.2	4.40816e-11	2.61868e-10	down
chr4	58844441	58844740	diffreps_peak_197965	299	uc008szi.1	AI314180	260.2	2.03817e-09	1.02582e-08	down
chr17	44606061	44606480	diffreps_peak_126850	419	NM_009820	Runx2	217	4.43931e-08	1.97213e-07	down
chr6	24558508	24558561	diffreps_peak_234559	53	NM_080847	Asb15	260.2	2.03817e-09	1.02582e-08	down
chr11	83592865	83593087	diffreps_peak_49395	222	NM_009139	Ccl6	897.5	0	0	down
chr7	16284494	16284980	diffreps_peak_251329	486	ENSMUST00000041010	Ccdc9	3.86022	9.7309e-11	5.60317e-10	down
chr17	56428851	56429020	diffreps_peak_128684	169	NM_011218	Ptprs	303.4	9.47775e-11	5.45799e-10	down
chr10	60123809	60123924	diffreps_peak_27112	115	NM_052994	Spock2	497.9	1.11022e-16	1.08282e-15	down
chr17	24155832	24156080	diffreps_peak_122348	248	NM_172935	Amdhd2	281.8	4.38919e-10	2.38518e-09	down
chr4	42957461	42958100	diffreps_peak_195695	639	NM_019874	Dnajb5	2.98457	0	0	down
chrX	71298161	71298620	diffreps_peak_305664	459	uc009tjo.2	Mtm1	411.4	4.58522e-14	3.58166e-13	down
chr3	27556119	27556196	diffreps_peak_178562	77	NM_173182	Fndc3b	4.32091	2.33147e-14	1.87164e-13	down
chr8	77667322	77667431	diffreps_peak_277250	109	NM_010332	Ednra	433	9.99201e-15	8.24288e-14	down
chrX	56789721	56790000	diffreps_peak_304977	279	uc012hhw.1	Fhl1	6.85013	1.18572e-13	8.95846e-13	down
chr12	12936281	12936680	diffreps_peak_58985	399	NM_008709	Mycn	973.1	0	0	down
chr13	100665826	100666000	diffreps_peak_81398	174	NM_027592	Ak6	433	9.99201e-15	8.24288e-14	down
chr5	120616958	120617088	diffreps_peak_226209	130	NM_028041	Ddx54	152.2	4.68199e-06	1.69632e-05	down
chr5	110244503	110244570	diffreps_peak_223838	67	NM_027922	Ankle2	249.4	4.39711e-09	2.17435e-08	down
chr11	58999641	58999880	diffreps_peak_43758	239	NM_001171512	Obscn	238.6	9.49438e-09	4.49049e-08	down
chr4	43259581	43259609	diffreps_peak_195780	28	NM_021468	Unc13b	163	2.14506e-06	8.06423e-06	down
chr7	79729601	79730055	diffreps_peak_258952	454	uc009hyx.2	Plin1	335.8	9.55125e-12	6.11199e-11	down
chr8	88675446	88675530	diffreps_peak_279106	84	NM_145857	Nod2	238.6	9.49438e-09	4.49049e-08	down
chr9	56206821	56207080	diffreps_peak_291730	259	NM_172924	Peak1	3.62911	1.11529e-06	4.31876e-06	down
chr7	100425976	100426080	diffreps_peak_261423	104	NM_001017985	C2cd3	713.9	0	0	down
chr17	46676943	46677030	diffreps_peak_127314	87	NM_027910	Klhdc3	357.4	2.07345e-12	1.40313e-11	down
chr2	58274561	58274940	diffreps_peak_160925	379	NM_001033369	Acvr1c	519.5	0	0	down
chrX	129962919	129962984	diffreps_peak_308962	65	NM_172493	Diap2	173.8	9.84652e-07	3.81598e-06	down
chr2	130946013	130946219	diffreps_peak_169452	206	NM_009730	Atrn	821.9	0	0	down
chr12	71318261	71318700	diffreps_peak_63863	439	NM_021532	Dact1	433	9.99201e-15	8.24288e-14	down
chr11	97363061	97363423	diffreps_peak_51777	362	NM_138657	Socs7	335.8	9.55125e-12	6.11199e-11	down
chr14	30799740	30799783	diffreps_peak_87195	43	NM_019460	Sfmbt1	152.2	4.68199e-06	1.69632e-05	down
chr13	6563375	6563514	diffreps_peak_70851	139	NM_145131	Pitrm1	411.4	4.58522e-14	3.58166e-13	down
chr10	34300081	34300500	diffreps_peak_24778	419	NM_030203	Tspyl4	2.02837	9.0084e-07	3.58092e-06	down
chr5	8935175	8935322	diffreps_peak_212659	147	NM_008830	Abcb4	152.2	4.68199e-06	1.69632e-05	down
chr2	79662308	79662560	diffreps_peak_163735	252	NM_080558	Ssfa2	465.5	9.99201e-16	9.09958e-15	down
chr6	39666245	39666349	diffreps_peak_236842	104	NM_139294	Braf	519.5	0	0	down
chr8	88702361	88702438	diffreps_peak_279114	77	NM_001128171	Cyld	724.7	0	0	down
chr4	59488110	59488188	diffreps_peak_198040	78	NM_144904	Ptbp3	411.4	4.58522e-14	3.58166e-13	down
chr15	79005201	79005540	diffreps_peak_104042	339	NM_138579	Triobp	605.9	0	0	down
chr7	81041641	81041940	diffreps_peak_259422	299	NM_178707	Zfp592	44.1456	1.14797e-13	8.67527e-13	down
chr6	119572581	119572940	diffreps_peak_245838	359	NM_053204	Erc1	497.9	1.11022e-16	1.08282e-15	down
chr1	174027192	174027300	diffreps_peak_18195	108	NM_172648	Ifi205	281.8	4.38919e-10	2.38518e-09	down
chr7	6710481	6711240	diffreps_peak_250705	759	NM_008817	Peg3	74.0018	0	0	down
chr11	78055781	78055880	diffreps_peak_48310	99	NM_008028	Flot2	681.5	0	0	down
chr8	22940241	22940720	diffreps_peak_271119	479	NM_001081149	Kat6a	46.5795	0	0	down
chr17	45391981	45392304	diffreps_peak_126899	323	NM_152810	Cdc5l	649.1	0	0	down
chr11	102607101	102607480	diffreps_peak_53397	379	NM_020510	Fzd2	325	2.05138e-11	1.25297e-10	down
chr5	148076801	148077440	diffreps_peak_232124	639	NM_029920	Mtus2	670.7	0	0	down
chr10	69892321	69892460	diffreps_peak_28798	139	NM_146005	Ank3	670.7	0	0	down
chr16	21500241	21500410	diffreps_peak_111994	169	NM_001285893	Vps8	238.6	9.49438e-09	4.49049e-08	down
chr5	114199901	114200086	diffreps_peak_224833	185	uc008yzj.2	Acacb	9.40972	1.77985e-06	6.74364e-06	down
chr3	157947521	157947956	diffreps_peak_192454	435	NM_001013806	Ankrd13c	3349.4	0	0	down
chr11	119144881	119145080	diffreps_peak_56884	199	NM_172443	Tbc1d16	454.7	2.22045e-15	1.93461e-14	down
chr13	113617941	113618564	diffreps_peak_83096	623	NM_130796	Snx18	2172	0	0	down
chr13	55379321	55379446	diffreps_peak_77088	125	NM_016758	Rgs14	2.73939	2.48416e-07	1.0275e-06	down
chr2	127140321	127140840	diffreps_peak_168759	519	NM_001163527	Itpripl1	1081.1	0	0	down
chr11	78178521	78179000	diffreps_peak_48370	479	uc007kij.1	Tlcd1	14.4513	1.48705e-07	6.36026e-07	down
chr13	112952802	112952960	diffreps_peak_83045	158	NM_172594	Dhx29	227.8	2.05197e-08	9.54553e-08	down
chr2	110044186	110044560	diffreps_peak_166470	374	NM_026613	Ccdc34	368.2	9.66782e-13	6.65123e-12	down
chr7	75609961	75610520	diffreps_peak_258611	559	NM_029332	Akap13	2.20828	5.77316e-15	4.89001e-14	down
chr17	80613467	80613509	diffreps_peak_131835	42	NM_001290345	Map4k3	217	4.43931e-08	1.97213e-07	down
chrX	12761466	12762040	diffreps_peak_302929	574	ENSMUST00000076016	Med14	346.6	4.44922e-12	2.89509e-11	down
chr18	32432323	32432425	diffreps_peak_136528	102	NM_009668	Bin1	6.81944	1.40761e-11	8.83869e-11	down
chr6	29158169	29158262	diffreps_peak_234888	93	NM_133925	Rbm28	26.3107	3.18892e-08	1.45234e-07	down
chr4	123448101	123448258	diffreps_peak_204334	157	NM_001199136	Macf1	5.30669	1.11022e-16	1.08282e-15	down
chr5	21561001	21561299	diffreps_peak_213659	298	NM_028977	Lrrc17	195.4	2.08502e-07	8.63395e-07	down
chr2	106699287	106699535	diffreps_peak_166284	248	NM_029837	Mpped2	6.91744	9.17769e-10	4.88068e-09	down
chr3	105052984	105053100	diffreps_peak_187233	116	NM_030249	Cttnbp2nl	163	2.14506e-06	8.06423e-06	down
chr1	106173441	106173447	diffreps_peak_10523	6	NM_133821	Phlpp1	357.4	2.07345e-12	1.40313e-11	down
chr16	11079761	11079784	diffreps_peak_110239	23	NM_029582	Txndc11	605.9	0	0	down
chr2	164488041	164488388	diffreps_peak_173973	347	ENSMUST00000017878	Dbndd2	303.4	9.47775e-11	5.45799e-10	down
chr2	29722223	29722309	diffreps_peak_157235	86	NM_054050	Rapgef1	17.6053	0	0	down
chr11	69988841	69988939	diffreps_peak_46257	98	NM_026017	Ctdnep1	400.6	9.81437e-14	7.46572e-13	down
chr14	20685211	20685280	diffreps_peak_85548	69	NM_001168273	Sec24c	627.5	0	0	down
chr2	118758412	118758503	diffreps_peak_167106	91	NM_001001982	A430105I19Rik	325	2.05138e-11	1.25297e-10	down
chr18	73677921	73678120	diffreps_peak_141877	199	uc008fou.1	Smad4	454.7	2.22045e-15	1.93461e-14	down
chr9	107900101	107900515	diffreps_peak_299210	414	NM_028369	Mon1a	15.9447	6.77236e-15	5.72697e-14	down
chrX	94387664	94387719	diffreps_peak_307380	55	NM_026673	Apoo	497.9	1.11022e-16	1.08282e-15	down
