# Supplementary material for: HNEAP Regulates Necroptosis of Cardiomyocytes by Suppressing the m5C Methylation of Atf7 mRNA
Source: Adv Sci (Weinh). 2023 Oct 23;10(34):2304329. doi: 10.1002/advs.202304329 (PMC10700171; doi:10.1002/advs.202304329)
Supplement: Supplementary file 4 — Supporting Information [file ADVS-10-2304329-s002.xlsx]

## Sheet: up.KO_vs_WT
Supplementary Table 3. Correlation between m5C modification level and gene expression level in HNEAP knockout mice heart compared to WT heart.
bed format information of differentially methylated RNA sites		differentially methylated RNA			comparison information
chrom	PeakID	Peak_length	transcript_id	GeneName	Foldchange	Regulation	gene	gene_id	biotype	strand	locus	Fold change	Regulation
chr2	diffreps_peak_156203	519	NM_001005424	Gm996	186.2	up	Gm996	ENSMUSG00000029419	protein_coding	-	chr2:25575415-25580099	3.14321	up
chr4	diffreps_peak_203126	202	NM_001037916	Ccdc17	538	up	Ccdc17	ENSMUSG00000034035	protein_coding	+	chr4:116557657-116600266	-3.08921	down
chr11	diffreps_peak_54203	239	NM_133199	Scn4a	241.7	up	Scn4a	ENSMUSG00000001027	protein_coding	-	chr11:106318591-106349389	4.23573	up
chr7	diffreps_peak_253937	118	NM_001081028	Sipa1l3	584.3	up	Sipa1l3	ENSMUSG00000030583	protein_coding	-	chr7:29320371-29518641	-2.21799	down
chr1	diffreps_peak_13723	739	NM_001039472	Kif21b	815.7	up	Kif21b	ENSMUSG00000041642	protein_coding	+	chr1:136131388-136177998	-2.23334	down
chrX	diffreps_peak_310415	359	NM_175429	Kctd12b	445.4	up	Kctd12b	ENSMUSG00000041633	protein_coding	-	chrX:153685153-153696391	-2.04662	down
chr17	diffreps_peak_122846	379	NM_028789	Unkl	334.3	up	Unkl	ENSMUSG00000015127	protein_coding	+	chr17:25188396-25240124	-2.12179	down
chr17	diffreps_peak_123463	81	NM_001013385	Grm4	723.1	up	Grm4	ENSMUSG00000063239	protein_coding	-	chr17:27422386-27513341	-7.95935	down
chr2	diffreps_peak_172992	379	NM_010923	Nnat	612	up	Nnat	ENSMUSG00000067786	protein_coding	+	chr2:157556361-157571274	-2.71635	down
chr15	diffreps_peak_108384	136	NM_021530	Slc4a8	1084.2	up	Slc4a8	ENSMUSG00000023032	protein_coding	+	chr15:100761746-100823968	-5.94139	down
chr7	diffreps_peak_265274	298	NM_007504	Atp2a1	1260.1	up	Atp2a1	ENSMUSG00000030730	protein_coding	-	chr7:126428423-126463108	2.11832	up
chr13	diffreps_peak_77556	359	NM_028904	Rmi1	528.7	up	Rmi1	ENSMUSG00000035367	protein_coding	+	chr13:58391141-58411149	-2.25819	down
chrX	diffreps_peak_308035	339	NM_001163610	Nhsl2	204.7	up	Nhsl2	ENSMUSG00000079481	protein_coding	+	chrX:101849384-102092055	-2.11575	down
chr17	diffreps_peak_127795	146	NM_172623	Treml4	1000.9	up	Treml4	ENSMUSG00000051682	protein_coding	+	chr17:48264294-48275360	-4.18683	down
chr15	diffreps_peak_108800	379	NM_146065	Atf7	204.7	up	Atf7	ENSMUSG00000071584	protein_coding	-	chr15:102523838-102625464	-48.6585	down
chr8	diffreps_peak_284768	259	ENSMUST00000034458	Galnt2	18.6652	up	Galnt2	ENSMUSG00000089704	protein_coding	+	chr8:119910359-124345724	-6.80196	down
chrX	diffreps_peak_307865	379	uc009txd.1	Il2rg	176.9	up	Il2rg	ENSMUSG00000031304	protein_coding	-	chrX:101261375-101269023	-2.35305	down
chr9	diffreps_peak_292543	405	NM_173018	Myo9a	482.4	up	Myo9a	ENSMUSG00000039585	protein_coding	+	chr9:59750895-59941077	-2.40364	down
chr3	diffreps_peak_182242	379	uc033huc.1	Ift80	362.1	up	Ift80	ENSMUSG00000027778	protein_coding	-	chr3:68892498-69004570	2.78742	up
chr13	diffreps_peak_78202	72	NM_001001321	Slc35d2	500.9	up	Slc35d2	ENSMUSG00000033114	protein_coding	-	chr13:64096309-64129330	2.55838	up
chr5	diffreps_peak_216250	321	NM_194344	Sh3tc1	575	up	Sh3tc1	ENSMUSG00000036553	protein_coding	-	chr5:35697179-35729276	2.22689	up
chr6	diffreps_peak_246481	150	ENSMUST00000032210	Mfap5	11.4119	up	Mfap5	ENSMUSG00000030116	protein_coding	+	chr6:122505844-122529290	-2.2867	down
chr11	diffreps_peak_48479	323	ENSMUST00000002127	Unc119	223.2	up	Unc119	ENSMUSG00000002058	protein_coding	+	chr11:78343481-78349164	-2.02274	down
chr8	diffreps_peak_283448	76	NM_023395	Wfdc1	362.1	up	Wfdc1	ENSMUSG00000023336	protein_coding	+	chr8:119659474-119688222	-2.31052	down
chr6	diffreps_peak_245089	168	NM_145980	8430408G22Rik	3.51625	up	8430408G22Rik	ENSMUSG00000048489	protein_coding	+	chr6:116633007-116673836	-5.13463	down
chr6	diffreps_peak_244539	419	uc009dhr.1	Atp2b2	704.6	up	Atp2b2	ENSMUSG00000030302	protein_coding	-	chr6:113745668-114052108	3.53532	up
chr10	diffreps_peak_22300	477	ENSMUST00000052902	Gm9797	1278.6	up	Gm9797	ENSMUSG00000045455	protein_coding	+	chr10:11609256-11610438	2.37028	up
chr16	diffreps_peak_117627	199	NM_025967	D16Ertd472e	186.2	up	D16Ertd472e	ENSMUSG00000022864	protein_coding	-	chr16:78544011-78576657	-2.01133	down
chr19	diffreps_peak_151439	223	NM_026619	Gsto2	389.8	up	Gsto2	ENSMUSG00000025069	protein_coding	+	chr19:47736856-47919299	-3.16001	down
chr4	diffreps_peak_195452	72	NM_010550	Il11ra2	334.3	up	Il11ra2	ENSMUSG00000078735	protein_coding	-	chr4:42656354-42661893	inf	up
chr8	diffreps_peak_270249	719	NM_029116	Kbtbd11	769.4	up	Kbtbd11	ENSMUSG00000055675	protein_coding	+	chr8:15011024-15033333	-4.63587	down
chr10	diffreps_peak_30520	128	NM_027521	Hmha1	362.1	up	Hmha1	ENSMUSG00000035697	protein_coding	+	chr10:79697304-80369637	-2.51762	down
chr6	diffreps_peak_234925	321	NM_145574	Ccdc136	389.8	up	Ccdc136	ENSMUSG00000029769	protein_coding	+	chr6:29396308-29426994	2.11395	up
chr17	diffreps_peak_127802	86	NM_027763	Treml1	538	up	Treml1	ENSMUSG00000023993	protein_coding	+	chr17:48359915-48367174	-inf	down
chr7	diffreps_peak_264817	95	NM_008855	Prkcb	584.3	up	Prkcb	ENSMUSG00000052889	protein_coding	+	chr7:122288750-122634402	-2.29557	down
chr7	diffreps_peak_264802	129	NM_008855	Prkcb	362.1	up	Prkcb	ENSMUSG00000052889	protein_coding	+	chr7:122288750-122634402	-2.29557	down
chr12	diffreps_peak_59336	143	NM_015764	Greb1	926.8	up	Greb1	ENSMUSG00000036523	protein_coding	-	chr12:16670614-17214354	-3.3848	down
chr7	diffreps_peak_265529	192	NM_145588	Kif22	334.3	up	Kif22	ENSMUSG00000030677	protein_coding	-	chr7:127027731-127042420	-5.07944	down
chrX	diffreps_peak_305729	156	ENSMUST00000126362	Prrg3	278.7	up	Prrg3	ENSMUSG00000033361	protein_coding	+	chrX:71962623-71972722	-2.02947	down
chr17	diffreps_peak_125640	1059	NM_010479	Hspa1a	24.8193	up	Hspa1a	ENSMUSG00000091971	protein_coding	-	chr17:34969198-34972154	2.0279	up

## Sheet: down.KO_vs_WT
Supplementary Table 3. Correlation between m5C modification level and gene expression level in HNEAP knockout mice heart compared to WT heart.
bed format information of differentially methylated RNA sites		differentially methylated RNA			comparison information
chrom	PeakID	Peak_length	transcript_id	GeneName	Foldchange	Regulation	gene	gene_id	biotype	strand	locus	Fold change	Regulation
chr10	diffreps_peak_30517	195	uc007gbe.2	Hmha1	271	down	Hmha1	ENSMUSG00000035697	protein_coding	+	chr10:79697304-80369637	-2.51762	down
chr7	diffreps_peak_254804	559	NM_178704	Dpy19l3	843.5	down	Dpy19l3	ENSMUSG00000043671	protein_coding	-	chr7:35685164-35754454	-2.13505	down
chr7	diffreps_peak_262191	101	NM_030684	Trim34a	1534.8	down	Trim34a	ENSMUSG00000056144	protein_coding	+	chr7:104244456-104353362	-2.33642	down
chr18	diffreps_peak_136794	382	NM_010280	Gfra3	217	down	Gfra3	ENSMUSG00000024366	protein_coding	-	chr18:34689902-34720387	-2.53935	down
chr2	diffreps_peak_156907	108	NM_015734	Col5a1	206.2	down	Col5a1	ENSMUSG00000026837	protein_coding	+	chr2:27882924-28039514	-2.04331	down
chr12	diffreps_peak_58986	259	NM_008709	Mycn	227.8	down	Mycn	ENSMUSG00000037169	protein_coding	-	chr12:12936095-12941914	-2.26387	down
chr17	diffreps_peak_129056	46	NM_011691	Vav1	508.7	down	Vav1	ENSMUSG00000034116	protein_coding	+	chr17:57279099-57328031	-3.03026	down
chr11	diffreps_peak_51103	517	NM_009783	Cacna1g	1502.4	down	Cacna1g	ENSMUSG00000020866	protein_coding	-	chr11:94408390-94474198	-2.05962	down
chr8	diffreps_peak_269667	268	uc009kwm.1	Mcf2l	325	down	Mcf2l	ENSMUSG00000031442	protein_coding	+	chr8:12757013-13020905	-2.0397	down
chr1	diffreps_peak_14067	174	NM_001029977	Gm4788	303.4	down	Gm4788	ENSMUSG00000070594	protein_coding	-	chr1:139697634-139781239	-2.54226	down
chr2	diffreps_peak_156884	54	NM_015734	Col5a1	346.6	down	Col5a1	ENSMUSG00000026837	protein_coding	+	chr2:27882924-28039514	-2.04331	down
chr10	diffreps_peak_26892	95	NM_172788	Sh3rf3	249.4	down	Sh3rf3	ENSMUSG00000037990	protein_coding	+	chr10:58813358-59138916	-2.12668	down
chr7	diffreps_peak_264161	259	NM_175645	Xylt1	260.2	down	Xylt1	ENSMUSG00000030657	protein_coding	+	chr7:117380978-117667751	-3.32928	down
chr6	diffreps_peak_237590	72	NM_174990	Gimap4	357.4	down	Gimap4	ENSMUSG00000054435	protein_coding	+	chr6:48684548-48692060	-2.03352	down
chr11	diffreps_peak_55612	144	NM_001101656	Gm11710	24.0382	down	Gm11710	ENSMUSG00000069609	protein_coding	-	chr11:115020727-115027012	-2.52237	down
chr10	diffreps_peak_26383	196	NM_025684	Nepn	368.2	down	Nepn	ENSMUSG00000038624	protein_coding	+	chr10:52388971-52404607	-2.16232	down
chr3	diffreps_peak_189834	76	NM_025779	Ccdc109b	173.8	down	Ccdc109b	ENSMUSG00000027994	protein_coding	-	chr3:129914959-129970206	-2.02647	down
chr14	diffreps_peak_90852	113	NM_015803	Atp8a2	400.6	down	Atp8a2	ENSMUSG00000021983	protein_coding	-	chr14:59647530-60197179	-2.35257	down
chr7	diffreps_peak_254372	106	NM_027898	Gramd1a	13.0381	down	Gramd1a	ENSMUSG00000001248	protein_coding	-	chr7:31130126-31152707	-2.72614	down
chr12	diffreps_peak_62657	261	NM_010907	Nfkbia	5.07798	down	Nfkbia	ENSMUSG00000021025	protein_coding	-	chr12:55489410-55492647	-2.02251	down
chr7	diffreps_peak_255248	135	NM_024253	Nkg7	173.8	down	Nkg7	ENSMUSG00000004612	protein_coding	+	chr7:43437072-43438246	-inf	down
chr6	diffreps_peak_245087	24	NM_145980	8430408G22Rik	703.1	down	8430408G22Rik	ENSMUSG00000048489	protein_coding	+	chr6:116633007-116673836	-5.13463	down
chr15	diffreps_peak_108516	130	NM_010444	Nr4a1	2.04326	down	Nr4a1	ENSMUSG00000023034	protein_coding	+	chr15:101266845-101274792	-3.29601	down
chr16	diffreps_peak_116837	86	NM_026577	Arl13b	152.2	down	Arl13b	ENSMUSG00000022911	protein_coding	-	chr16:62793684-62847040	-2.37125	down
chr17	diffreps_peak_128392	356	NM_028370	Pot1b	217	down	Pot1b	ENSMUSG00000024174	protein_coding	-	chr17:55651189-55712628	-1748.01	down
chr2	diffreps_peak_174024	99	NM_026785	Ube2c	400.6	down	Ube2c	ENSMUSG00000001403	protein_coding	+	chr2:164769897-164779967	-5.6585	down
chr9	diffreps_peak_296316	85	NM_009445	Ttk	27.3592	down	Ttk	ENSMUSG00000038379	protein_coding	+	chr9:83834688-83872390	-inf	down
chr7	diffreps_peak_261978	339	NM_001081424	Chrna10	173.8	down	Chrna10	ENSMUSG00000066279	protein_coding	-	chr7:102096878-102116713	-inf	down
chr17	diffreps_peak_126850	419	NM_009820	Runx2	217	down	Runx2	ENSMUSG00000039153	protein_coding	-	chr17:44495986-45119290	-425559	down
chr12	diffreps_peak_58985	399	NM_008709	Mycn	973.1	down	Mycn	ENSMUSG00000037169	protein_coding	-	chr12:12936095-12941914	-2.26387	down
chr2	diffreps_peak_160925	379	NM_001033369	Acvr1c	519.5	down	Acvr1c	ENSMUSG00000026834	protein_coding	-	chr2:58267452-58357895	-2.09395	down
