# Supplementary material for: HNEAP Regulates Necroptosis of Cardiomyocytes by Suppressing the m5C Methylation of Atf7 mRNA
Source: Adv Sci (Weinh). 2023 Oct 23;10(34):2304329. doi: 10.1002/advs.202304329 (PMC10700171; doi:10.1002/advs.202304329)
Supplement: Supplementary file 5 — Supporting Information [file ADVS-10-2304329-s003.xlsx]

## Sheet: Sheet1
Supplementary Table 4. The primer pairs used for quantitative real-time PCR analysis of gene expression
Gene	Direction	Sequence 5'-3'
HNEAP	RT	GTCGTATCCAGTGCAGGGTCCGAGGTATTCGCACTGGATACGACCCCTTC
	Forward	GTGAGGTTACTGATGCAATATTTTTT
	Reverse	GTCGTATCCAGTGCAGGGT
GAPDH	Forward	AGGTCGGTGTGAACGGATTTG
	Reverse	TGTAGACCATGTAGTTGAGGTCA
U6	Forward	CTTCGGCAGCACATATACTAA
	Reverse	AACGCTTCACGAATTTGCGT
Atf7	Forward	GGAAGTAGACTCATCGCCCC
Cdk11b	Reverse	TGGTAGGTGTAGGGGTAGAGA
DNMT1	Forward	AAGAATGGTGTTGTCTACCGAC
Gtpbp2	Reverse	CATCCAGGTTGCTCCCCTTG
Chmp2a	Forward	AGACGCCAGAGGAACTACTTC
Rab7b	Reverse	ACCAGGTCTTTTGCCATGATTC
